# Supplementary material for: Wilson’s disease-associated gut dysbiosis: novel insights into microbial functional alterations, virulence changes, and resistance markers
Source: Front Microbiol. 2026 Jan 15;16:1714276. doi: 10.3389/fmicb.2025.1714276 (PMC12853645; doi:10.3389/fmicb.2025.1714276)
Supplement: Supplementary file 12 [file Table_1.XLSX]

## Sheet: phylum.WD-vs-Healthy.wilcox
ID	logFC	effect size	p.value	FDR
Actinobacteria	7.43651	0.164638	2.27e-05	0.000226886
Synergistetes	-0.0198738	0.294438	0.00713751	0.0642376
Bacteroidetes	-12.3073	0.24633	0.0142194	0.113755
Lentisphaerae	-0.0511615	0.273283	0.0283714	0.1986
Ascomycota	0.000472703	0.164399	0.359781	1
Euryarchaeota	-0.0413104	-0.424027	0.37108	1
Firmicutes	4.69152	0.164466	0.426074	1
Verrucomicrobia	0.125146	0.215098	0.70105	1
Fusobacteria	-0.260069	0.185335	0.730632	1
Proteobacteria	0.426027	0.173431	0.981349	1

## Sheet: order.WD-vs-Healthy.wilcox
ID	logFC	effect size	p.value	FDR
Actinomycetales	0.0295708	0.42707	2.16e-06	7.34e-05
Bifidobacteriales	7.03028	0.1652	9.09e-06	0.000299911
Pasteurellales	-0.0768572	0.664564	0.000723261	0.0231444
Bacillales	0.00847813	0.495396	0.00125407	0.0388761
Synergistales	-0.0198738	0.294438	0.00713751	0.214125
Proteobacteria_unclassified	-0.201407	1.42316	0.00808522	0.234471
Micrococcales	0.00342844	0.460953	0.0113319	0.317294
Bacteroidales	-12.3073	0.24633	0.0142194	0.383923
Lactobacillales	2.38608	0.182566	0.0168077	0.437001
Victivallales	-0.0511615	0.273283	0.0283714	0.709286
Firmicutes_unclassified	-0.189306	0.56736	0.0525513	1
Burkholderiales	0.040696	0.184708	0.0589624	1
Eggerthellales	0.0272531	-3.88634	0.0771696	1
Propionibacteriales	0.000343243	0.229819	0.100435	1
Erysipelotrichales	-0.0412078	0.228355	0.107308	1
Corynebacteriales	0.00157456	0.276466	0.126877	1
Veillonellales	0.416204	0.170437	0.165007	1
Desulfovibrionales	-0.0901902	0.591807	0.25808	1
Rhizobiales	-0.000395758	0.174078	0.30289	1
Neisseriales	-0.000112424	0.174078	0.30289	1
Rhodocyclales	-0.000107576	0.174078	0.30289	1
Saccharomycetales	0.000472703	0.164399	0.359781	1
Methanobacteriales	-0.0413104	-0.424027	0.37108	1
Coriobacteriales	0.344062	0.347435	0.389499	1
Selenomonadales	0.060778	0.165426	0.399415	1
Enterobacterales	0.754159	0.169061	0.453862	1
Acidaminococcales	-0.107031	0.18755	0.505713	1
Pseudomonadales	5.4e-05	0.0845379	0.524135	1
Clostridiales	2.16111	0.158934	0.606831	1
Verrucomicrobiales	0.125146	0.215098	0.70105	1
Fusobacteriales	-0.260069	0.185335	0.730632	1
Campylobacterales	-0.000444455	-0.525594	0.801943	1
Tissierellales	-0.00358172	0.189524	0.839669	1
Aeromonadales	0.000635225	0.15701	0.967484	1

## Sheet: genus.WD-vs-Healthy.wilcox
ID	logFC	effect size	p.value	FDR
Actinomyces	0.0286987	0.439011	2.29e-06	0.000361955
Bifidobacterium	7.02945	0.165203	9.09e-06	0.00142685
Flavonifractor	0.288814	0.251904	9.6e-05	0.0149724
Gordonibacter	0.0125136	0.949325	0.000114625	0.0177668
Haemophilus	-0.0768776	0.663515	0.000723261	0.111382
Dielma	0.0368443	0.313564	0.000846129	0.129458
Odoribacter	-0.959748	0.243313	0.00119959	0.182338
Eggerthella	0.0539099	0.651881	0.00140068	0.211503
Sellimonas	0.0332159	0.514564	0.00178201	0.267301
Erysipelatoclostridium	0.0865645	0.620283	0.0021681	0.323046
Hungatella	0.0222355	0.301205	0.00268761	0.397766
Eubacterium	-2.18104	0.164269	0.00424882	0.624577
Leuconostoc	-0.00718693	0.335725	0.00713751	1
Slackia	-0.00514667	0.354652	0.0074175	1
Proteobacteria_unclassified	-0.201407	1.42316	0.00808522	1
Ruthenibacterium	0.0178248	-0.163114	0.00862781	1
Butyricimonas	-0.101319	1.05021	0.0097576	1
Anaerotignum	0.0153122	0.397894	0.010708	1
Rothia	0.00342844	0.460953	0.0113319	1
Desulfovibrio	-0.0830996	0.495867	0.0136714	1
Cloacibacillus	-0.019369	0.287196	0.0151908	1
Lactobacillus	2.03557	0.21859	0.0166774	1
Staphylococcus	0.00573892	0.281704	0.0169992	1
Parasutterella	0.000730074	0.168505	0.0182784	1
Gemella	0.00273921	0.626317	0.0194493	1
Lactococcus	-0.05278	0.251149	0.0206931	1
Roseburia	-0.855116	0.179788	0.0214016	1
Dialister	-0.477263	0.164399	0.0243892	1
Prevotella	-10.0978	0.176604	0.0256971	1
Streptococcus	0.421262	0.304373	0.0263291	1
Clostridium	0.279547	0.280941	0.0278252	1
Victivallis	-0.0511615	0.273283	0.0283714	1
Corynebacterium	0.00203486	0.2442	0.0307212	1
Atopobium	0.000781892	0.248045	0.0307212	1
Adlercreutzia	-0.0260471	0.41445	0.0340098	1
Intestinibacter	0.026487	1.17787	0.0388914	1
Oscillibacter	-0.342919	0.232042	0.0400192	1
Turicimonas	0.0092084	0.114797	0.0447791	1
Lawsonibacter	0.00595115	0.344002	0.0469638	1
Weissella	0.00807002	0.254224	0.0475978	1
Firmicutes_unclassified	-0.189306	0.56736	0.0525513	1
Lachnoclostridium	-0.0137475	0.133668	0.0569669	1
Catabacter	0.00235627	0.294999	0.0606931	1
Anaeromassilibacillus	0.00175482	0.67237	0.0620791	1
Pluralibacter	-0.0136615	0.218969	0.0651974	1
Absiella	0.00557773	0.214897	0.0706178	1
Romboutsia	0.00865551	0.359506	0.0763459	1
Kluyvera	0.00063226	0.0770272	0.0769201	1
Paraprevotella	-0.0840257	0.909589	0.0786499	1
Faecalibacterium	1.42332	0.170022	0.0806088	1
Granulicatella	0.000211622	0.185794	0.100435	1
Lactonifactor	8.11e-05	0.252085	0.100435	1
Faecalicoccus	0.00255568	0.287049	0.100435	1
Asaccharobacter	-0.00781658	0.436533	0.104034	1
Blautia	1.33802	0.174328	0.109926	1
Ruminococcaceae_unclassified	-0.440094	0.218702	0.128731	1
Hafnia	-0.000252424	0.179759	0.136777	1
Enterococcus	-0.019553	0.317131	0.151018	1
Tyzzerella	0.204577	0.164614	0.171597	1
Alloscardovia	0.000133243	0.197795	0.185223	1
Propionibacterium	9.76e-05	0.229166	0.185223	1
Pseudopropionibacterium	0.000245676	0.171596	0.185223	1
Butyricicoccus	0.00108865	0.209213	0.185223	1
Murimonas	0.000870811	0.228672	0.185223	1
Erysipelothrix	0.00137568	0.190849	0.185223	1
Comamonas	0.00730072	0.16184	0.213886	1
Actinobaculum	0.000872424	0.232364	0.215557	1
Pediococcus	0.00144494	0.220088	0.225482	1
Intestinimonas	-0.0172688	0.251648	0.229427	1
Coprococcus	0.206759	0.817378	0.244617	1
Fusicatenibacter	0.216137	0.191518	0.245319	1
Lachnospiraceae_unclassified	0.315766	0.191647	0.248869	1
Desulfovibrionaceae_unclassified	-0.0340001	0.261718	0.254046	1
Ruminococcus	1.72497	0.194757	0.276033	1
Agathobaculum	0.0526324	-0.441094	0.276424	1
Holdemania	0.00116385	-0.0684773	0.283798	1
Methanosphaera	-0.00042697	0.174078	0.30289	1
Lawsonella	-0.000460303	0.174078	0.30289	1
Melissococcus	-0.000959394	0.174078	0.30289	1
Eubacteriaceae_unclassified	-1.39e-05	0.174078	0.30289	1
Butyrivibrio	-0.136086	0.174078	0.30289	1
Acidaminococcus	-0.00134727	0.174078	0.30289	1
Anaeroglobus	-0.00112394	0.174078	0.30289	1
Agrobacterium	-0.000395758	0.174078	0.30289	1
Neisseria	-0.000112424	0.174078	0.30289	1
Thauera	-0.000107576	0.174078	0.30289	1
Anaerobiospirillum	-0.000546667	0.174078	0.30289	1
Proteus	-9.15e-05	0.174078	0.30289	1
Pseudomonas	-6.27e-05	0.174078	0.30289	1
Fretibacterium	-5e-05	0.174078	0.30289	1
Jonquetella	-4.48e-05	0.174078	0.30289	1
Pyramidobacter	-0.00041	0.174078	0.30289	1
Aeriscardovia	0.0001919	0.446905	0.320048	1
Raoultella	-0.00268774	0.271193	0.327265	1
Turicibacter	0.0171351	0.243765	0.338832	1
Megamonas	0.056527	0.165425	0.345706	1
Eisenbergiella	-0.0156804	0.269986	0.348094	1
Holdemanella	-0.239301	0.268281	0.352531	1
Gardnerella	0.000458649	0.164399	0.359781	1
Scardovia	5e-05	0.164399	0.359781	1
Porphyromonas	0.000328378	0.164399	0.359781	1
Anaerofustis	0.00068973	0.164399	0.359781	1
Peptococcus	0.000182973	0.164399	0.359781	1
Selenomonas	0.000279459	0.164399	0.359781	1
Finegoldia	0.000121622	0.164399	0.359781	1
Oxalobacter	0.000149459	0.164399	0.359781	1
Succinatimonas	0.00118189	0.164399	0.359781	1
Kosakonia	8.38e-06	0.164399	0.359781	1
Serratia	0.0233814	0.164399	0.359781	1
Saccharomyces	0.000472703	0.164399	0.359781	1
Sutterella	0.0233068	0.156843	0.367387	1
Methanobrevibacter	-0.0408831	-0.388295	0.37108	1
Allisonella	0.00436565	2.09172	0.415267	1
Coprobacillus	0.00686288	0.339305	0.445304	1
Anaerostipes	-0.0901838	-1.45696	0.451383	1
Alistipes	0.925417	0.245747	0.467554	1
Collinsella	0.423428	0.378052	0.478835	1
Phascolarctobacterium	-0.105684	0.187343	0.505713	1
Monoglobus	0.000127093	0.0716354	0.524135	1
Enorma	0.0116328	0.179352	0.554645	1
Enterorhabdus	-0.000158231	0.283313	0.572089	1
Parvimonas	-0.00370334	0.19472	0.572089	1
Faecalitalea	0.0218142	0.159039	0.58003	1
Parabacteroides	-0.144531	0.178328	0.580251	1
Clostridiales_Family_XIII_Incertae_Sedis_unclassified	0.000316544	0.269991	0.581621	1
Mogibacterium	4e-05	-0.185881	0.594441	1
Lachnospira	-0.198133	0.0426297	0.605282	1
Megasphaera	0.319812	0.164428	0.621668	1
Barnesiella	-0.306542	0.189812	0.62239	1
Escherichia	0.246376	0.193985	0.646341	1
Citrobacter	0.0057175	-0.305652	0.70105	1
Akkermansia	0.125146	0.215098	0.70105	1
Coprobacter	0.238994	0.417996	0.709868	1
Fusobacterium	-0.260069	0.185335	0.730632	1
Clostridioides	0.00331413	0.13677	0.771935	1
Campylobacter	-0.000444455	-0.525594	0.801943	1
Veillonella	0.570413	0.164399	0.802917	1
Candidatus_Stoquefichus	0.0235801	0.165872	0.821208	1
Anaerotruncus	-0.00201419	0.25565	0.8294	1
Christensenella	-3.57e-05	0.0695249	0.838829	1
Bacteroides	-1.77637	0.174309	0.851633	1
Gemmiger	0.0356885	0.235968	0.863735	1
Catenibacterium	-0.00523919	0.263288	0.865313	1
Klebsiella	0.455959	0.164833	0.882083	1
Dorea	0.226139	0.181154	0.897018	1
Olsenella	-0.0917815	0.242465	0.917116	1
Peptostreptococcus	-8.83e-05	-1.0593	0.918471	1
Sanguibacteroides	-0.00163568	0.174212	0.935021	1
Pseudoflavonifractor	-2.5e-05	0.206111	0.935021	1
Solobacterium	-0.000140975	0.180901	0.935021	1
Harryflintia	0.000643636	0.237608	0.965009	1
Clostridiales_unclassified	3.14e-05	0.118254	0.967484	1
Mitsuokella	0.00397158	0.163861	0.967484	1
Morganella	0.000480106	0.162873	0.967484	1
Aggregatibacter	2.1e-05	0.149193	0.967484	1
Acinetobacter	0.000116699	0.157441	0.967484	1
Bilophila	0.0269095	0.271538	0.995232	1
Enterobacter	0.0382983	0.185689	1	1

## Sheet: family.WD-vs-Healthy.wilcox
ID	logFC	effect size	p.value	FDR
Actinomycetaceae	0.0295708	0.42707	2.16e-06	0.000135958
Bifidobacteriaceae	7.03028	0.1652	9.09e-06	0.00056347
Pasteurellaceae	-0.0768572	0.664564	0.000723261	0.0441189
Odoribacteraceae	-1.06107	0.236099	0.00157088	0.094253
Peptostreptococcaceae	0.0383687	1.3917	0.0040833	0.240915
Eubacteriaceae	-2.18036	0.164269	0.00424882	0.246432
Synergistaceae	-0.0198738	0.294438	0.00713751	0.406838
Proteobacteria_unclassified	-0.201407	1.42316	0.00808522	0.452772
Clostridiaceae	0.302952	0.293102	0.00950417	0.522729
Micrococcaceae	0.00342844	0.460953	0.0113319	0.611924
Leuconostocaceae	0.000882482	0.0724552	0.0143115	0.75851
Staphylococcaceae	0.00573892	0.281704	0.0169992	0.883956
Bacillales_unclassified	0.00273921	0.626317	0.0194493	0.991912
Lactobacillaceae	2.03701	0.21859	0.0249026	1
Ruminococcaceae	3.10352	-0.0838839	0.0263291	1
Victivallaceae	-0.0511615	0.273283	0.0283714	1
Corynebacteriaceae	0.00203486	0.2442	0.0307212	1
Sutterellaceae	0.0332462	0.182239	0.0320364	1
Prevotellaceae	-10.1819	0.176559	0.0391217	1
Oscillospiraceae	-0.342919	0.232042	0.0400192	1
Firmicutes_unclassified	-0.189306	0.56736	0.0525513	1
Catabacteriaceae	0.00235627	0.294999	0.0606931	1
Eggerthellaceae	0.0272531	-3.88634	0.0771696	1
Streptococcaceae	0.368482	0.294198	0.0949391	1
Propionibacteriaceae	0.000343243	0.229819	0.100435	1
Carnobacteriaceae	0.000211622	0.185794	0.100435	1
Erysipelotrichaceae	-0.0412078	0.228355	0.107308	1
Hafniaceae	-0.000252424	0.179759	0.136777	1
Enterococcaceae	-0.0205124	0.304732	0.151018	1
Veillonellaceae	0.416204	0.170437	0.165007	1
Comamonadaceae	0.00730072	0.16184	0.213886	1
Desulfovibrionaceae	-0.0901902	0.591807	0.25808	1
Corynebacteriales_unclassified	-0.000460303	0.174078	0.30289	1
Rhizobiaceae	-0.000395758	0.174078	0.30289	1
Neisseriaceae	-0.000112424	0.174078	0.30289	1
Zoogloeaceae	-0.000107576	0.174078	0.30289	1
Pseudomonadaceae	-6.27e-05	0.174078	0.30289	1
Peptococcaceae	0.000182973	0.164399	0.359781	1
Oxalobacteraceae	0.000149459	0.164399	0.359781	1
Yersiniaceae	0.0233814	0.164399	0.359781	1
Saccharomycetaceae	0.000472703	0.164399	0.359781	1
Methanobacteriaceae	-0.0413104	-0.424027	0.37108	1
Selenomonadaceae	0.060778	0.165426	0.399415	1
Coriobacteriaceae	0.435061	0.379555	0.408687	1
Atopobiaceae	-0.0909996	0.241646	0.443514	1
Rikenellaceae	0.925417	0.245747	0.467554	1
Enterobacteriaceae	0.730641	0.169043	0.475349	1
Acidaminococcaceae	-0.107031	0.18755	0.505713	1
Tannerellaceae	-0.144531	0.178328	0.580251	1
Clostridiales_Family_XIII_Incertae_Sedis	0.000356536	0.37836	0.641335	1
Porphyromonadaceae	-0.0013073	0.173771	0.662959	1
Akkermansiaceae	0.125146	0.215098	0.70105	1
Fusobacteriaceae	-0.260069	0.185335	0.730632	1
Lachnospiraceae	1.24784	0.17253	0.788018	1
Campylobacteraceae	-0.000444455	-0.525594	0.801943	1
Christensenellaceae	-3.57e-05	0.0695249	0.838829	1
Peptoniphilaceae	-0.00358172	0.189524	0.839669	1
Bacteroidaceae	-1.77637	0.174309	0.851633	1
Barnesiellaceae	-0.0675498	-0.517883	0.904147	1
Clostridiales_unclassified	-0.0111597	0.211518	0.919347	1
Succinivibrionaceae	0.000635225	0.15701	0.967484	1
Morganellaceae	0.000388591	0.160456	0.967484	1
Moraxellaceae	0.000116699	0.157441	0.967484	1

## Sheet: class.WD-vs-Healthy.wilcox
ID	logFC	effect size	p.value	FDR
Actinobacteria	7.31495	0.167482	1.55e-06	3.26e-05
Bacilli	2.47778	0.185101	0.00750561	0.150112
Synergistia	-0.0198653	0.294425	0.00810325	0.153962
Proteobacteria_unclassified	-0.198258	1.47579	0.0107419	0.193354
Bacteroidia	-12.8294	0.246325	0.0112113	0.193354
Lentisphaeria	-0.0511562	0.273279	0.0311613	0.498581
Firmicutes_unclassified	-0.186553	0.564046	0.0675808	1
Betaproteobacteria	0.0519383	0.191384	0.0678541	1
Negativicutes	0.423417	0.17278	0.117413	1
Erysipelotrichia	-0.0445203	0.228982	0.138635	1
Coriobacteriia	0.394056	0.367122	0.170863	1
Alphaproteobacteria	-0.000395758	0.174078	0.30989	1
Deltaproteobacteria	-0.0879545	0.585934	0.316578	1
Saccharomycetes	0.000485833	0.166667	0.353193	1
Methanobacteria	-0.0399285	-0.364753	0.393405	1
Clostridia	2.20592	0.163239	0.603476	1
Verrucomicrobiae	0.130555	0.218776	0.655087	1
Gammaproteobacteria	0.721574	0.171287	0.733715	1
Epsilonproteobacteria	-0.000402045	-0.428793	0.764127	1
Fusobacteriia	-0.258681	0.185277	0.857523	1
Tissierellia	-0.00356369	0.188872	0.871267	1

## Sheet: species.WD-vs-Healthy.wilcox
ID	logFC	effect size	p.value	FDR
Bifidobacterium_longum	2.88896	0.167906	2.16e-05	0.00940302
Flavonifractor_plautii	0.289169	0.251967	8.71e-05	0.0378725
Gordonibacter_pamelaeae	0.0125136	0.949325	0.000114625	0.0497471
Lactobacillus_salivarius	1.02543	0.164399	0.000122908	0.0532191
Haemophilus_sp_HMSC71H05	-0.00549353	0.690334	0.000285493	0.123333
Prevotella_stercorea	-1.24804	0.175546	0.000586859	0.252936
Actinomyces_odontolyticus	0.00234943	0.6644	0.000696291	0.299405
Firmicutes_bacterium_CAG_170	-0.0512285	0.260479	0.000785393	0.336933
Streptococcus_infantarius	-0.00857485	0.415466	0.000785393	0.336933
Dielma_fastidiosa	0.0368443	0.313564	0.000846129	0.361297
Odoribacter_splanchnicus	-0.959748	0.243313	0.00119959	0.511026
Eubacterium_eligens	-0.356324	0.162095	0.00137847	0.585849
Eggerthella_lenta	0.0539099	0.651881	0.00140068	0.59389
Blautia_obeum	-0.189747	0.757384	0.00143696	0.607835
Bacteroides_salyersiae	-0.617179	0.267811	0.00166704	0.703489
Roseburia_hominis	-0.199193	0.437598	0.00169253	0.712556
Roseburia_inulinivorans	-0.517155	-0.419568	0.00176129	0.739742
Sellimonas_intestinalis	0.0332159	0.514564	0.00178201	0.74666
Haemophilus_parainfluenzae	-0.0710987	0.67852	0.00184994	0.773276
Streptococcus_anginosus_group	0.0218301	0.217139	0.002226	0.928241
Streptococcus_mutans	0.00688917	0.456064	0.00261246	1
Hungatella_hathewayi	0.0222355	0.301205	0.00268761	1
Gemella_haemolysans	0.00144216	0.386174	0.00275542	1
Ruminococcus_callidus	-0.00697812	0.462619	0.0030954	1
Actinomyces_sp_ICM47	0.0157773	0.367718	0.00323325	1
Prevotella_copri	-9.07143	0.174086	0.00366407	1
Bacteroides_intestinalis	0.0273198	0.154542	0.00366702	1
Lactococcus_garvieae	-0.0213091	0.304307	0.00421733	1
Bifidobacterium_pseudocatenulatum	2.38488	0.167133	0.00438154	1
Actinomyces_oris	0.00184811	0.492463	0.00442509	1
Clostridium_spiroforme	0.00759946	0.279074	0.00510257	1
Lactococcus_petauri	-0.0304115	0.24769	0.00563795	1
Ruminococcus_gnavus	0.541552	0.174208	0.00581966	1
Actinomyces_sp_oral_taxon_414	0.00291453	0.253537	0.00598139	1
Erysipelatoclostridium_ramosum	0.0437891	0.740507	0.00619073	1
Clostridium_innocuum	0.0351765	0.347953	0.00673761	1
Oscillibacter_sp_CAG_241	-0.123829	0.178446	0.00692289	1
Butyricimonas_virosa	-0.100069	0.70982	0.0071324	1
Slackia_isoflavoniconvertens	-0.00514667	0.354652	0.0074175	1
Eubacterium_hallii	-0.230699	0.551752	0.00750565	1
Clostridium_disporicum	0.0492443	0.204063	0.00775065	1
Weissella_cibaria	-0.00495445	0.596371	0.00779953	1
Proteobacteria_bacterium_CAG_139	-0.201407	1.42316	0.00808522	1
Ruthenibacterium_lactatiformans	0.0178248	-0.163114	0.00862781	1
Eubacterium_sp_CAG_180	-1.29932	0.227469	0.0092135	1
Actinomyces_sp_HPA0247	0.000995405	0.264977	0.00935242	1
Eisenbergiella_massiliensis	0.00228892	0.33414	0.00935242	1
Anaerotignum_lactatifermentans	0.0153122	0.397894	0.010708	1
Clostridium_clostridioforme	0.00421457	0.42526	0.0107835	1
Prevotella_sp_CAG_279	-0.235346	0.293828	0.0153438	1
Cloacibacillus_porcorum	-0.00473485	0.282589	0.0153438	1
Bacteroides_nordii	0.00577892	0.111817	0.0155275	1
Clostridium_sp_CAG_299	0.128185	0.397935	0.0159898	1
Roseburia_sp_CAG_471	-0.0299114	0.851581	0.0161754	1
Blautia_wexlerae	-0.0393094	0.100921	0.0169142	1
Streptococcus_cristatus	0.000913784	0.229729	0.0169992	1
Eubacterium_siraeum	-0.334373	0.191485	0.0174444	1
Phascolarctobacterium_faecium	0.0490509	0.159657	0.0178782	1
Parasutterella_excrementihominis	0.000730074	0.168505	0.0182784	1
Gemella_sanguinis	0.00166066	0.982087	0.0199109	1
Rothia_mucilaginosa	0.00297411	0.436046	0.0213186	1
Actinomyces_sp_HMSC035G02	0.00137396	0.339499	0.0269177	1
Victivallis_vadensis	-0.0511615	0.273283	0.0283714	1
Bacteroides_plebeius	-3.62004	0.174078	0.0292397	1
Clostridium_scindens	0.000651622	0.177804	0.0307212	1
Streptococcus_viridans	0.00163216	0.315927	0.0307212	1
Ruminococcaceae_bacterium_D16	0.00384297	0.19428	0.0307212	1
Streptococcus_lutetiensis	-0.00266909	0.20665	0.031591	1
Leuconostoc_garlicum	-0.00614875	0.291795	0.0318001	1
Streptococcus_parasanguinis	0.0597809	0.436082	0.0325436	1
Veillonella_infantium	-0.00396405	0.46375	0.0329033	1
Adlercreutzia_equolifaciens	-0.0260471	0.41445	0.0340098	1
Prevotella_sp_CAG_520	-0.322793	0.174777	0.0345009	1
Enterococcus_faecium	-0.0113442	0.470421	0.0361249	1
Streptococcus_sanguinis	0.00287098	0.682633	0.0367724	1
Lactobacillus_mucosae	0.180885	0.168537	0.0375097	1
Oscillibacter_sp_57_20	-0.218928	0.623467	0.0388799	1
Intestinibacter_bartlettii	0.026487	1.17787	0.0388914	1
Prevotella_sp_AM42_24	0.359476	0.164399	0.0397327	1
Desulfovibrio_piger	-0.0802431	0.478425	0.0406104	1
Roseburia_intestinalis	-0.20443	-0.0741961	0.0409577	1
Blautia_sp_CAG_257	0.0635892	0.308986	0.0421531	1
Paraprevotella_clara	-0.038693	0.290188	0.0421663	1
Bacteroides_xylanisolvens	-0.150008	0.500035	0.0440112	1
Bacteroides_clarus	0.0984686	0.438415	0.0446969	1
Turicimonas_muris	0.0092084	0.114797	0.0447791	1
Actinomyces_graevenitzii	0.00101561	0.634261	0.044869	1
Lawsonibacter_asaccharolyticus	0.00595115	0.344002	0.0469638	1
Firmicutes_bacterium_CAG_110	-0.126097	0.465935	0.0491437	1
Eubacterium_sp_CAG_38	0	0.158644	0.0553044	1
Atopobium_parvulum	0	0.270182	0.0554181	1
Staphylococcus_aureus	0	0.180898	0.0554181	1
Clostridium_aldenense	0	0.336451	0.0568583	1
Catabacter_hongkongensis	0	0.294999	0.0606931	1
Streptococcus_oralis	0	0.110259	0.0607275	1
Anaeromassilibacillus_sp_An250	0	0.67237	0.0620791	1
Lactobacillus_paragasseri	0	0.240036	0.0638644	1
Dialister_succinatiphilus	0	0.256897	0.0651974	1
Roseburia_sp_CAG_182	0	0.199324	0.0651974	1
Pluralibacter_gergoviae	0	0.218969	0.0651974	1
Leuconostoc_lactis	0	0.24267	0.0651974	1
Haemophilus_pittmaniae	0	0.257459	0.0651974	1
Bacteroides_cellulosilyticus	0	0.520561	0.0659582	1
Absiella_dolichum	0	0.214897	0.0706178	1
Coprococcus_eutactus	0	0.443923	0.0713259	1
Phascolarctobacterium_succinatutens	0	0.450034	0.0745855	1
Clostridium_leptum	0	0.20635	0.0754336	1
Faecalibacterium_prausnitzii	0	0.170022	0.0806088	1
Ruminococcus_bicirculans	0	-2.1343	0.0808582	1
Paraprevotella_xylaniphila	0	0.050499	0.0830801	1
Weissella_confusa	0	-0.0202738	0.0869314	1
Alistipes_shahii	0	-0.285132	0.0918078	1
Lactonifactor_longoviformis	0	0.252085	0.100435	1
Lactobacillus_delbrueckii	0	0.205765	0.100435	1
Granulicatella_elegans	0	0.185794	0.100435	1
Atopobium_rimae	0	0.2053	0.100435	1
Clostridium_paraputrificum	0	0.232206	0.100435	1
Clostridium_celatum	0	0.241537	0.100435	1
Prevotella_corporis	0	0.232641	0.100435	1
Lactobacillus_gasseri	0	0.230437	0.100435	1
Streptococcus_sobrinus	0	0.188216	0.100435	1
Faecalicoccus_pleomorphus	0	0.287049	0.100435	1
Lactobacillus_oris	0	0.229761	0.100435	1
Asaccharobacter_celatus	0	0.436533	0.104034	1
Clostridium_saccharolyticum	0	0.215925	0.115257	1
Lactobacillus_vaginalis	0	0.197615	0.115257	1
Ruminococcus_torques	0	0.227078	0.116926	1
Bacteroides_ovatus	0	0.264152	0.117453	1
Eubacterium_rectale	0	0.190809	0.11752	1
Ruminococcus_bromii	0	0.193864	0.120022	1
Ruminococcaceae_bacterium_D5	0	0.279167	0.120035	1
Veillonella_sp_T11011_6	0	0.0845642	0.121578	1
Veillonella_dispar	0	0.419729	0.123922	1
Lactobacillus_fermentum	0	0.49606	0.126877	1
Eubacterium_dolichum_CAG_375	0	0.219023	0.126877	1
Coprococcus_comes	0	0.611245	0.129054	1
Romboutsia_ilealis	0	0.30521	0.135281	1
Ruminococcus_sp_CAG_624	0	0.176903	0.136777	1
Clostridium_sp_CAG_253	0	0.174383	0.136777	1
Clostridium_neonatale	0	0.207646	0.136777	1
Kluyvera_ascorbata	0	0.179981	0.136777	1
Campylobacter_concisus	0	0.190198	0.136777	1
Citrobacter_europaeus	0	0.229604	0.136777	1
Ruminococcus_sp_CAG_403	0	0.206639	0.136777	1
Hafnia_paralvei	0	0.179759	0.136777	1
Firmicutes_bacterium_CAG_94	0	0.199631	0.136777	1
Firmicutes_bacterium_CAG_238	0	0.250064	0.136777	1
Veillonella_rogosae	0	0.474668	0.140058	1
Butyricimonas_synergistica	0	0.0364479	0.154909	1
Veillonella_atypica	0	0.186791	0.158892	1
Streptococcus_mitis	0	0.523025	0.169662	1
Tyzzerella_nexilis	0	0.164614	0.171597	1
Streptococcus_sp_A12	0	0.207072	0.175116	1
Streptococcus_salivarius	0	0.301572	0.18488	1
Anaerostipes_caccae	0	0.235656	0.185223	1
Actinomyces_massiliensis	0	0.235701	0.185223	1
Propionibacterium_acidifaciens	0	0.229166	0.185223	1
Actinomyces_sp_S6_Spd3	0	0.233156	0.185223	1
Alloscardovia_omnicolens	0	0.197795	0.185223	1
Actinomyces_sp_oral_taxon_897	0	0.184957	0.185223	1
Pseudopropionibacterium_propionicum	0	0.171596	0.185223	1
Streptococcus_downei	0	0.179413	0.185223	1
Clostridium_sp_D5	0	0.216166	0.185223	1
Murimonas_intestini	0	0.228672	0.185223	1
Lachnospiraceae_bacterium_oral_taxon_096	0	0.199255	0.185223	1
Butyricicoccus_pullicaecorum	0	0.209213	0.185223	1
Corynebacterium_argentoratense	0	0.168588	0.185223	1
Erysipelothrix_larvae	0	0.190849	0.185223	1
Romboutsia_hominis	0	0.176384	0.185223	1
Pediococcus_pentosaceus	0	0.176915	0.185223	1
Staphylococcus_saprophyticus	0	0.20887	0.185223	1
Citrobacter_amalonaticus	0	0.166524	0.185223	1
Dorea_sp_CAG_317	0	0.172355	0.185223	1
Lactobacillus_johnsonii	0	0.201585	0.185223	1
Megamonas_funiformis	0	0.169956	0.18827	1
Dialister_invisus	0	0.189003	0.189943	1
Enterobacter_mori	0	0.0365472	0.189943	1
Lachnospiraceae_bacterium_2_1_46FAA	0	0.164648	0.196659	1
Clostridium_sp_CAG_242	0	0.586031	0.200977	1
Bacteroides_coprophilus	0	0.164501	0.205105	1
Clostridium_bolteae	0	0.188999	0.211252	1
Comamonas_kerstersii	0	0.16184	0.213886	1
Actinobaculum_sp_oral_taxon_183	0	0.232364	0.215557	1
Actinomyces_sp_oral_taxon_448	0	0.219106	0.215557	1
Clostridium_citroniae	0	0.531618	0.2219	1
Bifidobacterium_adolescentis	0	0.214442	0.224792	1
Intestinimonas_butyriciproducens	0	0.251648	0.229427	1
Eubacterium_sp_CAG_274	0	0.517219	0.239109	1
Fusicatenibacter_saccharivorans	0	0.191518	0.245319	1
Klebsiella_quasipneumoniae	0	0.16707	0.24551	1
Bacteroides_dorei	0	0.174079	0.25241	1
Prevotella_sp_CAG_5226	0	0.202277	0.254046	1
Desulfovibrionaceae_bacterium	0	0.261718	0.254046	1
Clostridium_perfringens	0	0.188875	0.255242	1
Lactobacillus_rogosae	0	-1.02722	0.263115	1
Agathobaculum_butyriciproducens	0	-0.441094	0.276424	1
Kluyvera_cryocrescens	0	0.138022	0.279215	1
Streptococcus_vestibularis	0	0.191243	0.279235	1
Holdemania_filiformis	0	-0.0684773	0.283798	1
Enorma_massiliensis	0	0.177106	0.288164	1
Streptococcus_gordonii	0	0.745617	0.301672	1
Butyrivibrio_sp_CAG_318	0	0.174078	0.30289	1
Prevotella_sp_885	0	0.174078	0.30289	1
Bacteroides_sp_CAG_144	0	0.174078	0.30289	1
Enterococcus_hirae	0	0.174078	0.30289	1
Parvimonas_sp_KA00067	0	0.174078	0.30289	1
Acidaminococcus_intestini	0	0.174078	0.30289	1
Anaeroglobus_geminatus	0	0.174078	0.30289	1
Phascolarctobacterium_sp_CAG_266	0	0.174078	0.30289	1
Melissococcus_sp_OM08_11BH	0	0.174078	0.30289	1
Peptostreptococcus_anaerobius	0	0.174078	0.30289	1
Raoultella_planticola	0	0.174078	0.30289	1
Prevotella_bivia	0	0.174078	0.30289	1
Anaerobiospirillum_thomasii	0	0.174078	0.30289	1
Lawsonella_clevelandensis	0	0.174078	0.30289	1
Methanosphaera_stadtmanae	0	0.174078	0.30289	1
Pyramidobacter_piscolens	0	0.174078	0.30289	1
Agrobacterium_fabrum	0	0.174078	0.30289	1
Bacteroides_sp_OM05_12	0	0.174078	0.30289	1
Streptococcus_sp_HMSC034E03	0	0.174078	0.30289	1
Citrobacter_sp_MGH106	0	0.174078	0.30289	1
Oscillibacter_sp_PC13	0	0.174078	0.30289	1
Bacteroides_sp_D2	0	0.174078	0.30289	1
Thauera_terpenica	0	0.174078	0.30289	1
Neisseria_flavescens	0	0.174078	0.30289	1
Peptostreptococcus_sp_MV1	0	0.174078	0.30289	1
Acinetobacter_towneri	0	0.174078	0.30289	1
Lactobacillus_rhamnosus	0	0.174078	0.30289	1
Proteus_mirabilis	0	0.174078	0.30289	1
Klebsiella_variicola_CAG_634	0	0.174078	0.30289	1
Pseudomonas_aeruginosa_group	0	0.174078	0.30289	1
Fretibacterium_fastidiosum	0	0.174078	0.30289	1
Jonquetella_anthropi	0	0.174078	0.30289	1
Desulfovibrio_sp_An276	0	0.174078	0.30289	1
Eubacteriaceae_bacterium_CHKCI005	0	0.174078	0.30289	1
Neisseria_subflava	0	0.174078	0.30289	1
Parabacteroides_chinchillae	0	0.174078	0.30289	1
Bacteroides_faecichinchillae	0	0.174078	0.30289	1
Eubacterium_sp_CAG_251	0	0.470799	0.3157	1
Firmicutes_bacterium_CAG_83	0	-0.345516	0.316845	1
Aeriscardovia_aeriphila	0	0.446905	0.320048	1
Raoultella_ornithinolytica	0	0.257461	0.327265	1
Turicibacter_sanguinis	0	0.243765	0.338832	1
Bacteroides_caccae	0	0.256007	0.340695	1
Holdemanella_biformis	0	0.268281	0.352531	1
Acinetobacter_parvus	0	0.164399	0.359781	1
Kosakonia_pseudosacchari	0	0.164399	0.359781	1
Scardovia_inopinata	0	0.164399	0.359781	1
Corynebacterium_accolens	0	0.164399	0.359781	1
Veillonella_rodentium	0	0.164399	0.359781	1
Firmicutes_bacterium_CAG_646	0	0.164399	0.359781	1
Streptococcus_sp_M334	0	0.164399	0.359781	1
Streptococcus_sinensis	0	0.164399	0.359781	1
Scardovia_wiggsiae	0	0.164399	0.359781	1
Porphyromonas_asaccharolytica	0	0.164399	0.359781	1
Actinomyces_sp_oral_taxon_180	0	0.164399	0.359781	1
Corynebacterium_durum	0	0.164399	0.359781	1
Eubacterium_coprostanoligenes	0	0.164399	0.359781	1
Lactobacillus_amylovorus	0	0.164399	0.359781	1
Actinomyces_cardiffensis	0	0.164399	0.359781	1
Rothia_aeria	0	0.164399	0.359781	1
Finegoldia_magna	0	0.164399	0.359781	1
Lactobacillus_agilis	0	0.164399	0.359781	1
Campylobacter_gracilis	0	0.164399	0.359781	1
Oxalobacter_formigenes	0	0.164399	0.359781	1
Peptococcus_niger	0	0.164399	0.359781	1
Acinetobacter_johnsonii	0	0.164399	0.359781	1
Selenomonas_noxia	0	0.164399	0.359781	1
Porphyromonas_sp_HMSC065F10	0	0.164399	0.359781	1
Rothia_dentocariosa	0	0.164399	0.359781	1
Lactobacillus_pontis	0	0.164399	0.359781	1
Citrobacter_koseri	0	0.164399	0.359781	1
Gardnerella_vaginalis	0	0.164399	0.359781	1
Dialister_pneumosintes	0	0.164399	0.359781	1
Saccharomyces_cerevisiae	0	0.164399	0.359781	1
Lachnoclostridium_sp_An14	0	0.164399	0.359781	1
Olsenella_uli	0	0.164399	0.359781	1
Anaerofustis_stercorihominis	0	0.164399	0.359781	1
Prevotella_buccalis	0	0.164399	0.359781	1
Corynebacterium_provencense	0	0.164399	0.359781	1
Clostridium_sp_CAG_964	0	0.164399	0.359781	1
Lactobacillus_crispatus	0	0.164399	0.359781	1
Succinatimonas_hippei	0	0.164399	0.359781	1
Lactobacillus_gastricus	0	0.164399	0.359781	1
Lactobacillus_dextrinicus	0	0.164399	0.359781	1
Bifidobacterium_catenulatum	0	0.164399	0.359781	1
Megamonas_rupellensis	0	0.164399	0.359781	1
Megasphaera_sp_MJR8396C	0	0.164399	0.359781	1
Serratia_marcescens	0	0.164399	0.359781	1
Parabacteroides_sp_CAG_409	0	0.164399	0.359781	1
Alistipes_finegoldii	0	0.610452	0.36344	1
Sutterella_parvirubra	0	0.156843	0.367387	1
Dialister_sp_CAG_357	0	0.164399	0.36818	1
Parabacteroides_goldsteinii	0	0.256948	0.36818	1
Parabacteroides_merdae	0	0.162183	0.368878	1
Roseburia_faecis	0	0.235491	0.371037	1
Methanobrevibacter_smithii	0	-0.388295	0.37108	1
Bacteroides_coprocola	0	0.20792	0.378644	1
Fusobacterium_ulcerans	0	0.818979	0.380288	1
Bacteroides_galacturonicus	0	0.121256	0.394292	1
Pediococcus_acidilactici	0	0.132397	0.396371	1
Allisonella_histaminiformans	0	2.09172	0.415267	1
Parabacteroides_gordonii	0	0.163773	0.418362	1
Blautia_producta	0	0.196439	0.41844	1
Lactobacillus_ruminis	0	0.164399	0.420098	1
Bifidobacterium_breve	0	0.134425	0.430169	1
Streptococcus_infantis	0	0.205803	0.433156	1
Anaerostipes_hadrus	0	-1.47414	0.440787	1
Coprobacillus_cateniformis	0	0.339305	0.445304	1
Alistipes_onderdonkii	0	0.167756	0.459885	1
Collinsella_aerofaciens	0	0.379828	0.471537	1
Ruminococcus_sp_CAG_488	0	0.189335	0.481411	1
Cloacibacillus_evryensis	0	0.224083	0.481411	1
Desulfovibrio_fairfieldensis	0	0.195442	0.481411	1
Klebsiella_michiganensis	0	0.267185	0.481411	1
Bacteroides_thetaiotaomicron	0	0.16723	0.483771	1
Streptococcus_pasteurianus	0	0.259448	0.489832	1
Megamonas_hypermegale	0	0.238262	0.492945	1
Citrobacter_pasteurii	0	0.188701	0.502533	1
Streptococcus_macedonicus	0	0.206287	0.502533	1
Collinsella_stercoris	0	0.516477	0.509786	1
Fusobacterium_varium	0	0.235338	0.510063	1
Bacteroides_eggerthii	0	0.182749	0.518997	1
Lactobacillus_plantarum	0	0.901811	0.524135	1
Citrobacter_braakii	0	0.0724921	0.524135	1
Monoglobus_pectinilyticus	0	0.0716354	0.524135	1
Haemophilus_sputorum	0	0.143894	0.524135	1
Enterococcus_asini	0	0.154719	0.524135	1
Bifidobacterium_animalis	0	0.150223	0.524135	1
Klebsiella_variicola	0	0.176095	0.540219	1
Blautia_hydrogenotrophica	0	0.186458	0.544488	1
Enterococcus_avium	0	0.540844	0.544488	1
Fusobacterium_mortiferum	0	0.182426	0.552744	1
Coprobacter_secundus	0	0.199131	0.561231	1
Ruminococcus_sp_CAG_330	0	-0.415132	0.562123	1
Bacteroides_faecis_CAG_32	0	0.149235	0.562123	1
Bifidobacterium_dentium	0	0.370197	0.564713	1
Veillonella_tobetsuensis	0	0.224931	0.572089	1
Enterorhabdus_caecimuris	0	0.283313	0.572089	1
Clostridium_sp_CAG_58	0	-0.0900271	0.572282	1
Clostridium_symbiosum	0	0.195504	0.573432	1
Bacteroides_stercoris	0	0.174078	0.579736	1
Faecalitalea_cylindroides	0	0.159039	0.58003	1
Eubacterium_sulci	0	0.269991	0.581621	1
Mogibacterium_diversum	0	-0.185881	0.594441	1
Firmicutes_bacterium_CAG_95	0	0.155472	0.5982	1
Lachnospira_pectinoschiza	0	0.0426297	0.605282	1
Citrobacter_freundii	0	-0.0578618	0.608405	1
Alistipes_putredinis	0	0.279548	0.608721	1
Actinomyces_sp_oral_taxon_181	0	0.171486	0.615047	1
Eubacterium_limosum	0	0.190229	0.615047	1
Barnesiella_intestinihominis	0	0.189812	0.62239	1
[Collinsella]_massiliensis	0	0.377396	0.626571	1
Eubacterium_callanderi	0	0.566269	0.638814	1
Actinomyces_naeslundii	0	0.185789	0.638814	1
Enterococcus_gallinarum	0	0.165536	0.638814	1
Megamonas_funiformis_CAG_377	0	0.399672	0.638814	1
Campylobacter_hominis	0	-0.0352432	0.639411	1
Escherichia_coli	0	0.193985	0.646341	1
Clostridium_asparagiforme	0	0.343513	0.647335	1
Bacteroides_finegoldii	0	0.236868	0.653196	1
Lactococcus_lactis	0	0.279899	0.655777	1
Citrobacter_youngae	0	0.109816	0.677644	1
Coprobacter_fastidiosus	0	0.364491	0.684448	1
Olsenella_scatoligenes	0	0.243245	0.686856	1
Eubacterium_ventriosum	0	0.141496	0.688203	1
Collinsella_intestinalis	0	0.234344	0.690478	1
Citrobacter_portucalensis	0	0.299018	0.691849	1
Bacteroides_uniformis	0	0.206844	0.697824	1
Akkermansia_muciniphila	0	0.215098	0.70105	1
Enterococcus_faecalis	0	0.255003	0.713401	1
Ruminococcus_lactaris	0	0.0790149	0.730397	1
Blautia_coccoides	0	0.184729	0.731941	1
Megasphaera_micronuciformis	0	0.225547	0.741328	1
Eubacterium_ramulus	0	0.384039	0.745301	1
Veillonella_parvula	0	0.164399	0.748909	1
Bacteroides_massiliensis	0	0.163148	0.760518	1
Clostridioides_difficile	0	0.13677	0.771935	1
Clostridium_bolteae_CAG_59	0	0.343025	0.774651	1
Dorea_longicatena	0	0.18708	0.777434	1
Alistipes_indistinctus	0	0.164044	0.790441	1
Bacteroides_faecis	0	0.304821	0.809207	1
Bacteroides_vulgatus	0	0.220974	0.809407	1
Enterobacter_cloacae_complex	0	0.183501	0.813346	1
Candidatus_Stoquefichus_sp_KLE1796	0	0.165872	0.821208	1
Anaerotruncus_colihominis	0	0.25565	0.8294	1
Roseburia_sp_CAG_303	0	0.174515	0.838829	1
Christensenella_minuta	0	0.0695249	0.838829	1
Gemella_morbillorum	0	0.230471	0.846297	1
Eisenbergiella_tayi	0	0.296632	0.846433	1
Blautia_hansenii	0	0.0474056	0.846693	1
Bifidobacterium_bifidum	0	0.555485	0.847582	1
Gemmiger_formicilis	0	0.235968	0.863735	1
Alistipes_inops	0	6.94177	0.865313	1
Catenibacterium_mitsuokai	0	0.263288	0.865313	1
Bacteroides_fragilis	0	0.166345	0.885696	1
Klebsiella_pneumoniae	0	0.204967	0.891107	1
Parvimonas_micra	0	0.249722	0.903569	1
Peptostreptococcus_stomatis	0	0.156756	0.918471	1
Firmicutes_bacterium_CAG_145	0	0.148695	0.918471	1
Weissella_viridescens	0	0.22458	0.922788	1
Streptococcus_australis	0	0.157985	0.923652	1
Coprococcus_catus	0	0.456945	0.923984	1
Clostridium_lavalense	0	0.192611	0.926011	1
Megasphaera_elsdenii	0	0.164468	0.932893	1
Sanguibacteroides_justesenii	0	0.174212	0.935021	1
Prevotella_disiens	0	0.174617	0.935021	1
Flavonifractor_sp_An100	0	0.177124	0.935021	1
Prevotella_sp_CAG_1185	0	0.17672	0.935021	1
Citrobacter_werkmanii	0	0.176805	0.935021	1
Klebsiella_oxytoca	0	0.176384	0.935021	1
Solobacterium_moorei	0	0.180901	0.935021	1
Pseudoflavonifractor_sp_An184	0	0.206111	0.935021	1
Harryflintia_acetispora	0	0.237608	0.965009	1
Streptococcus_sp_F0442	0	0.45971	0.967484	1
Aggregatibacter_segnis	0	0.149193	0.967484	1
Clostridiales_bacterium_1_7_47FAA	0	0.118254	0.967484	1
Streptococcus_gallolyticus	0	0.158719	0.967484	1
Parabacteroides_sp_426_9	0	0.162699	0.967484	1
Lachnoclostridium_sp_An138	0	0.151973	0.967484	1
Eubacterium_sp_OM08_24	0	0.163814	0.967484	1
Campylobacter_ureolyticus	0	0.161529	0.967484	1
Clostridium_butyricum	0	0.156281	0.967484	1
Morganella_morganii	0	0.162873	0.967484	1
Klebsiella_aerogenes	0	0.15672	0.967484	1
Enterobacter_bugandensis	0	0.163872	0.967484	1
Enterococcus_casseliflavus	0	0.163307	0.967484	1
Mitsuokella_multacida	0	0.163861	0.967484	1
Lactobacillus_iners	0	0.164263	0.967484	1
Prevotella_timonensis	0	0.164251	0.967484	1
Prevotella_sp_CAG_617	0	0.164399	0.967484	1
Parabacteroides_distasonis	0	0.186705	0.976528	1
Streptococcus_thermophilus	0	0.251202	0.980857	1
Parabacteroides_johnsonii	0	0.217248	0.98692	1
Bilophila_wadsworthia	0	0.271538	0.995232	1
Dorea_formicigenerans	0	0.518107	1	1
