# Supplementary material for: Wilson’s disease-associated gut dysbiosis: novel insights into microbial functional alterations, virulence changes, and resistance markers
Source: Front Microbiol. 2026 Jan 15;16:1714276. doi: 10.3389/fmicb.2025.1714276 (PMC12853645; doi:10.3389/fmicb.2025.1714276)
Supplement: Supplementary file 14 [file Table_3.XLSX]

## Sheet: corr_Healthy
from	to	cor	p	common/specific
Methanosphaera_stadtmanae	Methanobrevibacter_smithii	0.476035	0.00510625	Healthy-specific
Actinomyces_graevenitzii	Actinobaculum_sp_oral_taxon_183	0.673191	1.76371e-05	Healthy-specific
Actinomyces_naeslundii	Actinobaculum_sp_oral_taxon_183	1	0	Common
Actinomyces_naeslundii	Actinomyces_graevenitzii	0.673191	1.76371e-05	Common
Actinomyces_oris	Actinomyces_graevenitzii	0.374149	0.0319492	Healthy-specific
Actinomyces_oris	Actinomyces_odontolyticus	0.467351	0.00610251	Healthy-specific
Actinomyces_sp_HMSC035G02	Actinomyces_graevenitzii	0.466797	0.00617141	Common
Actinomyces_sp_HMSC035G02	Actinomyces_odontolyticus	0.661642	2.75563e-05	Common
Actinomyces_sp_HMSC035G02	Actinomyces_oris	0.347424	0.0475866	Healthy-specific
Actinomyces_sp_ICM47	Actinomyces_graevenitzii	0.505124	0.00271569	Common
Actinomyces_sp_ICM47	Actinomyces_odontolyticus	0.455102	0.00778775	Common
Actinomyces_sp_ICM47	Actinomyces_oris	0.44349	0.00973598	Healthy-specific
Actinomyces_sp_oral_taxon_448	Actinomyces_odontolyticus	0.357026	0.0413849	Healthy-specific
Actinomyces_sp_oral_taxon_448	Actinomyces_oris	0.595483	0.000256327	Healthy-specific
Actinomyces_sp_oral_taxon_448	Actinomyces_sp_ICM47	0.415458	0.0161983	Healthy-specific
Aeriscardovia_aeriphila	Methanosphaera_stadtmanae	0.673191	1.76371e-05	Healthy-specific
Aeriscardovia_aeriphila	Actinomyces_oris	0.346614	0.0481418	Healthy-specific
Bifidobacterium_adolescentis	Aeriscardovia_aeriphila	0.41185	0.0172447	Common
Bifidobacterium_animalis	Actinomyces_sp_oral_taxon_181	0.71807	2.54259e-06	Common
Bifidobacterium_bifidum	Actinomyces_sp_HMSC035G02	0.438836	0.0106251	Healthy-specific
Bifidobacterium_breve	Bifidobacterium_bifidum	0.347205	0.0477365	Healthy-specific
Bifidobacterium_longum	Bifidobacterium_bifidum	0.389916	0.0248873	Healthy-specific
Bifidobacterium_pseudocatenulatum	Bifidobacterium_longum	0.478166	0.00488429	Common
Lawsonella_clevelandensis	Methanobrevibacter_smithii	0.416531	0.0158977	Healthy-specific
Olsenella_scatoligenes	Actinomyces_oris	0.375491	0.0312908	Healthy-specific
Olsenella_scatoligenes	Bifidobacterium_adolescentis	0.472169	0.00553109	Healthy-specific
Collinsella_aerofaciens	Actinomyces_graevenitzii	0.388465	0.0254777	Healthy-specific
Collinsella_aerofaciens	Actinomyces_oris	0.362081	0.0383922	Healthy-specific
Collinsella_aerofaciens	Actinomyces_sp_HMSC035G02	0.413554	0.0167437	Healthy-specific
Collinsella_aerofaciens	Olsenella_scatoligenes	0.515083	0.00215971	Common
Collinsella_intestinalis	Actinomyces_sp_HMSC035G02	0.422238	0.0143755	Healthy-specific
Collinsella_intestinalis	Actinomyces_sp_oral_taxon_181	0.345629	0.0488245	Healthy-specific
Collinsella_intestinalis	Lawsonella_clevelandensis	0.395004	0.0229036	Healthy-specific
Collinsella_intestinalis	Olsenella_scatoligenes	0.473707	0.00535858	Common
Collinsella_intestinalis	Collinsella_aerofaciens	0.608576	0.000171465	Common
Collinsella_stercoris	Actinomyces_oris	0.398678	0.021554	Healthy-specific
Collinsella_stercoris	Actinomyces_sp_HMSC035G02	0.404798	0.0194524	Healthy-specific
Collinsella_stercoris	Olsenella_scatoligenes	0.575601	0.000457122	Common
Collinsella_stercoris	Collinsella_aerofaciens	0.905479	4.50566e-13	Common
Collinsella_stercoris	Collinsella_intestinalis	0.626947	9.45784e-05	Common
Enorma_massiliensis	Actinobaculum_sp_oral_taxon_183	0.71807	2.54259e-06	Common
Enorma_massiliensis	Actinomyces_graevenitzii	0.998047	6.59566e-39	Healthy-specific
Enorma_massiliensis	Actinomyces_naeslundii	0.71807	2.54259e-06	Common
Enorma_massiliensis	Actinomyces_oris	0.347424	0.0475866	Healthy-specific
Enorma_massiliensis	Actinomyces_sp_HMSC035G02	0.435547	0.0112941	Healthy-specific
Enorma_massiliensis	Actinomyces_sp_ICM47	0.501734	0.00293138	Healthy-specific
Enorma_massiliensis	Collinsella_aerofaciens	0.386038	0.0264921	Common
[Collinsella]_massiliensis	Actinomyces_graevenitzii	0.397276	0.0220611	Healthy-specific
[Collinsella]_massiliensis	Actinomyces_sp_HMSC035G02	0.473752	0.00535362	Healthy-specific
[Collinsella]_massiliensis	Olsenella_scatoligenes	0.650441	4.17304e-05	Healthy-specific
[Collinsella]_massiliensis	Collinsella_aerofaciens	0.713201	3.19213e-06	Common
[Collinsella]_massiliensis	Collinsella_intestinalis	0.718444	2.49809e-06	Common
[Collinsella]_massiliensis	Collinsella_stercoris	0.713338	3.172e-06	Common
[Collinsella]_massiliensis	Enorma_massiliensis	0.389331	0.0251241	Common
Adlercreutzia_equolifaciens	Methanobrevibacter_smithii	0.457915	0.00736929	Healthy-specific
Adlercreutzia_equolifaciens	Bifidobacterium_adolescentis	0.402652	0.020169	Healthy-specific
Adlercreutzia_equolifaciens	Collinsella_aerofaciens	0.358085	0.0407429	Common
Adlercreutzia_equolifaciens	Collinsella_intestinalis	0.371599	0.0332314	Healthy-specific
Adlercreutzia_equolifaciens	[Collinsella]_massiliensis	0.442543	0.00991161	Common
Asaccharobacter_celatus	Methanobrevibacter_smithii	0.485728	0.00416233	Healthy-specific
Asaccharobacter_celatus	[Collinsella]_massiliensis	0.396459	0.022361	Common
Asaccharobacter_celatus	Adlercreutzia_equolifaciens	0.948153	5.51774e-17	Common
Enterorhabdus_caecimuris	Methanobrevibacter_smithii	0.438768	0.0106386	Healthy-specific
Enterorhabdus_caecimuris	Methanosphaera_stadtmanae	0.491118	0.00370568	Healthy-specific
Enterorhabdus_caecimuris	Actinobaculum_sp_oral_taxon_183	0.425635	0.0135288	Healthy-specific
Enterorhabdus_caecimuris	Actinomyces_naeslundii	0.425635	0.0135288	Common
Enterorhabdus_caecimuris	Adlercreutzia_equolifaciens	0.609522	0.000166437	Common
Enterorhabdus_caecimuris	Asaccharobacter_celatus	0.6423	5.58396e-05	Common
Enterorhabdus_caecimuris	Eggerthella_lenta	0.348723	0.0467066	Healthy-specific
Gordonibacter_pamelaeae	Eggerthella_lenta	0.821456	4.68373e-09	Common
Slackia_isoflavoniconvertens	Bifidobacterium_adolescentis	0.459865	0.00709062	Healthy-specific
Slackia_isoflavoniconvertens	Bifidobacterium_pseudocatenulatum	-0.499486	0.00308246	Healthy-specific
Slackia_isoflavoniconvertens	Olsenella_scatoligenes	0.425406	0.0135845	Healthy-specific
Bacteroides_caccae	Rothia_mucilaginosa	-0.348244	0.0470299	Healthy-specific
Bacteroides_caccae	Asaccharobacter_celatus	0.364397	0.0370804	Healthy-specific
Bacteroides_cellulosilyticus	Bifidobacterium_longum	-0.345374	0.0490024	Healthy-specific
Bacteroides_coprocola	Actinomyces_odontolyticus	0.392444	0.0238848	Healthy-specific
Bacteroides_coprocola	Actinomyces_oris	0.382414	0.0280677	Healthy-specific
Bacteroides_coprocola	Bifidobacterium_dentium	0.422034	0.0144277	Healthy-specific
Bacteroides_coprocola	Eggerthella_lenta	-0.444694	0.00951639	Healthy-specific
Bacteroides_coprocola	Gordonibacter_pamelaeae	-0.348911	0.0465805	Healthy-specific
Bacteroides_coprophilus	Actinomyces_odontolyticus	0.618913	0.000123246	Healthy-specific
Bacteroides_coprophilus	Actinomyces_sp_HMSC035G02	0.466797	0.00617141	Healthy-specific
Bacteroides_dorei	Bifidobacterium_dentium	0.345769	0.0487268	Healthy-specific
Bacteroides_eggerthii	Olsenella_scatoligenes	0.470131	0.00576694	Healthy-specific
Bacteroides_eggerthii	Collinsella_aerofaciens	0.529189	0.00154267	Healthy-specific
Bacteroides_eggerthii	Collinsella_intestinalis	0.75595	3.63697e-07	Healthy-specific
Bacteroides_eggerthii	Collinsella_stercoris	0.516493	0.00208963	Common
Bacteroides_eggerthii	[Collinsella]_massiliensis	0.607734	0.000176049	Healthy-specific
Bacteroides_eggerthii	Bacteroides_cellulosilyticus	0.383543	0.0275686	Healthy-specific
Bacteroides_faecichinchillae	Olsenella_scatoligenes	0.386368	0.0263523	Healthy-specific
Bacteroides_faecis	Actinomyces_oris	0.435139	0.0113796	Healthy-specific
Bacteroides_faecis	Actinomyces_sp_oral_taxon_181	0.416531	0.0158977	Healthy-specific
Bacteroides_faecis	Bifidobacterium_adolescentis	0.49162	0.0036654	Healthy-specific
Bacteroides_faecis	Bifidobacterium_animalis	0.63963	6.13232e-05	Common
Bacteroides_faecis	Olsenella_scatoligenes	0.440304	0.0103375	Common
Bacteroides_faecis	Collinsella_aerofaciens	0.377976	0.0301008	Healthy-specific
Bacteroides_faecis	Collinsella_intestinalis	0.545589	0.00102395	Healthy-specific
Bacteroides_faecis	Collinsella_stercoris	0.52996	0.00151392	Common
Bacteroides_faecis	[Collinsella]_massiliensis	0.355877	0.0420909	Healthy-specific
Bacteroides_faecis	Bacteroides_eggerthii	0.526269	0.00165593	Common
Bacteroides_faecis_CAG_32	Actinomyces_sp_oral_taxon_181	0.595483	0.000256327	Healthy-specific
Bacteroides_faecis_CAG_32	Aeriscardovia_aeriphila	0.346614	0.0481418	Healthy-specific
Bacteroides_faecis_CAG_32	Bifidobacterium_adolescentis	0.443518	0.00973079	Healthy-specific
Bacteroides_faecis_CAG_32	Bifidobacterium_animalis	0.401684	0.0204996	Healthy-specific
Bacteroides_faecis_CAG_32	Olsenella_scatoligenes	0.441227	0.0101601	Healthy-specific
Bacteroides_faecis_CAG_32	Collinsella_intestinalis	0.544834	0.00104394	Healthy-specific
Bacteroides_faecis_CAG_32	Collinsella_stercoris	0.412402	0.0170811	Healthy-specific
Bacteroides_faecis_CAG_32	Slackia_isoflavoniconvertens	0.409355	0.0180006	Healthy-specific
Bacteroides_faecis_CAG_32	Bacteroides_eggerthii	0.428498	0.0128483	Healthy-specific
Bacteroides_faecis_CAG_32	Bacteroides_faecis	0.692034	8.15467e-06	Common
Bacteroides_fragilis	Bifidobacterium_breve	0.349535	0.0461633	Healthy-specific
Bacteroides_fragilis	Bacteroides_finegoldii	-0.395606	0.0226778	Common
Bacteroides_galacturonicus	Methanobrevibacter_smithii	0.348712	0.0467138	Healthy-specific
Bacteroides_galacturonicus	Actinomyces_sp_oral_taxon_181	0.416531	0.0158977	Healthy-specific
Bacteroides_galacturonicus	Lawsonella_clevelandensis	0.446283	0.0092332	Healthy-specific
Bacteroides_galacturonicus	Collinsella_aerofaciens	0.400241	0.0210002	Healthy-specific
Bacteroides_galacturonicus	Collinsella_intestinalis	0.397083	0.0221316	Healthy-specific
Bacteroides_galacturonicus	Collinsella_stercoris	0.404784	0.0194572	Healthy-specific
Bacteroides_galacturonicus	Bacteroides_eggerthii	0.408291	0.0183313	Healthy-specific
Bacteroides_intestinalis	Methanobrevibacter_smithii	0.352279	0.0443645	Healthy-specific
Bacteroides_intestinalis	Actinomyces_sp_HMSC035G02	0.395148	0.0228497	Common
Bacteroides_intestinalis	Adlercreutzia_equolifaciens	0.423608	0.0140288	Common
Bacteroides_intestinalis	Asaccharobacter_celatus	0.466275	0.00623689	Common
Bacteroides_intestinalis	Bacteroides_caccae	0.637764	6.54402e-05	Common
Bacteroides_intestinalis	Bacteroides_cellulosilyticus	0.426174	0.0133986	Healthy-specific
Bacteroides_intestinalis	Bacteroides_galacturonicus	0.359646	0.0398111	Healthy-specific
Bacteroides_massiliensis	Actinobaculum_sp_oral_taxon_183	0.354918	0.0426874	Healthy-specific
Bacteroides_massiliensis	Actinomyces_naeslundii	0.354918	0.0426874	Healthy-specific
Bacteroides_massiliensis	Bifidobacterium_longum	-0.442513	0.00991716	Healthy-specific
Bacteroides_massiliensis	Bifidobacterium_pseudocatenulatum	-0.381345	0.0285468	Healthy-specific
Bacteroides_massiliensis	Bacteroides_cellulosilyticus	0.407255	0.018658	Healthy-specific
Bacteroides_massiliensis	Bacteroides_clarus	0.365845	0.0362791	Healthy-specific
Bacteroides_nordii	Enterorhabdus_caecimuris	0.362923	0.037911	Healthy-specific
Bacteroides_nordii	Slackia_isoflavoniconvertens	-0.362528	0.0381362	Healthy-specific
Bacteroides_nordii	Bacteroides_caccae	0.679865	1.35064e-05	Healthy-specific
Bacteroides_nordii	Bacteroides_intestinalis	0.449091	0.00875008	Common
Bacteroides_ovatus	Bifidobacterium_bifidum	-0.382087	0.0282136	Healthy-specific
Bacteroides_ovatus	Bifidobacterium_breve	-0.361074	0.0389739	Healthy-specific
Bacteroides_ovatus	Rothia_mucilaginosa	-0.373898	0.0320736	Healthy-specific
Bacteroides_ovatus	Eggerthella_lenta	0.42334	0.0140962	Healthy-specific
Bacteroides_ovatus	Bacteroides_caccae	0.724524	1.86702e-06	Healthy-specific
Bacteroides_ovatus	Bacteroides_intestinalis	0.457775	0.00738968	Healthy-specific
Bacteroides_ovatus	Bacteroides_nordii	0.534124	0.00136663	Healthy-specific
Bacteroides_plebeius	Actinomyces_sp_ICM47	-0.414477	0.0164773	Healthy-specific
Bacteroides_plebeius	Bacteroides_massiliensis	0.366559	0.035889	Healthy-specific
Bacteroides_salyersiae	Bifidobacterium_longum	-0.399633	0.0212142	Healthy-specific
Bacteroides_salyersiae	Bacteroides_cellulosilyticus	0.532255	0.0014311	Healthy-specific
Bacteroides_salyersiae	Bacteroides_intestinalis	0.435668	0.0112689	Healthy-specific
Bacteroides_salyersiae	Bacteroides_massiliensis	0.563072	0.00064609	Common
Bacteroides_salyersiae	Bacteroides_plebeius	0.461343	0.00688537	Healthy-specific
Bacteroides_sp_CAG_144	Bifidobacterium_animalis	0.673191	1.76371e-05	Healthy-specific
Bacteroides_sp_CAG_144	Bacteroides_clarus	0.491118	0.00370568	Healthy-specific
Bacteroides_sp_CAG_144	Bacteroides_faecis	0.476035	0.00510625	Healthy-specific
Bacteroides_sp_OM05_12	Actinomyces_sp_oral_taxon_181	1	0	Healthy-specific
Bacteroides_sp_OM05_12	Bifidobacterium_animalis	0.71807	2.54259e-06	Healthy-specific
Bacteroides_sp_OM05_12	Collinsella_intestinalis	0.345629	0.0488245	Healthy-specific
Bacteroides_sp_OM05_12	Bacteroides_faecis	0.416531	0.0158977	Healthy-specific
Bacteroides_sp_OM05_12	Bacteroides_faecis_CAG_32	0.595483	0.000256327	Healthy-specific
Bacteroides_sp_OM05_12	Bacteroides_galacturonicus	0.416531	0.0158977	Healthy-specific
Bacteroides_thetaiotaomicron	Bifidobacterium_bifidum	-0.446254	0.00923832	Healthy-specific
Bacteroides_thetaiotaomicron	Bifidobacterium_breve	-0.384591	0.0271123	Healthy-specific
Bacteroides_thetaiotaomicron	Eggerthella_lenta	0.424939	0.0136988	Healthy-specific
Bacteroides_thetaiotaomicron	Slackia_isoflavoniconvertens	-0.355732	0.0421808	Healthy-specific
Bacteroides_thetaiotaomicron	Bacteroides_caccae	0.484559	0.00426756	Healthy-specific
Bacteroides_thetaiotaomicron	Bacteroides_faecis	-0.380022	0.029149	Healthy-specific
Bacteroides_thetaiotaomicron	Bacteroides_nordii	0.51466	0.00218111	Healthy-specific
Bacteroides_thetaiotaomicron	Bacteroides_ovatus	0.588551	0.000314949	Common
Bacteroides_uniformis	Bifidobacterium_adolescentis	-0.432822	0.0118749	Healthy-specific
Bacteroides_uniformis	Bifidobacterium_pseudocatenulatum	0.397224	0.0220802	Healthy-specific
Bacteroides_uniformis	Slackia_isoflavoniconvertens	-0.594708	0.000262359	Healthy-specific
Bacteroides_uniformis	Bacteroides_caccae	0.355948	0.0420474	Healthy-specific
Bacteroides_uniformis	Bacteroides_ovatus	0.53666	0.00128323	Common
Bacteroides_uniformis	Bacteroides_thetaiotaomicron	0.413102	0.0168755	Common
Bacteroides_vulgatus	Bifidobacterium_bifidum	-0.483015	0.00440997	Healthy-specific
Bacteroides_vulgatus	Bifidobacterium_breve	-0.413736	0.0166908	Healthy-specific
Bacteroides_vulgatus	Bifidobacterium_longum	-0.466734	0.00617932	Healthy-specific
Bacteroides_vulgatus	Bacteroides_caccae	0.356619	0.041634	Common
Bacteroides_vulgatus	Bacteroides_intestinalis	0.371192	0.0334399	Healthy-specific
Bacteroides_vulgatus	Bacteroides_nordii	0.436779	0.0110394	Healthy-specific
Bacteroides_vulgatus	Bacteroides_thetaiotaomicron	0.553142	0.000841823	Healthy-specific
Bacteroides_xylanisolvens	Bifidobacterium_adolescentis	-0.532537	0.00142122	Common
Bacteroides_xylanisolvens	Bifidobacterium_pseudocatenulatum	0.448106	0.00891709	Healthy-specific
Bacteroides_xylanisolvens	Olsenella_scatoligenes	-0.353029	0.0438826	Healthy-specific
Bacteroides_xylanisolvens	Slackia_isoflavoniconvertens	-0.487682	0.00399149	Healthy-specific
Bacteroides_xylanisolvens	Bacteroides_ovatus	0.416842	0.0158115	Healthy-specific
Bacteroides_xylanisolvens	Bacteroides_uniformis	0.615693	0.000136767	Healthy-specific
Barnesiella_intestinihominis	Bifidobacterium_adolescentis	0.529893	0.00151639	Healthy-specific
Barnesiella_intestinihominis	Olsenella_scatoligenes	0.374761	0.0316474	Healthy-specific
Barnesiella_intestinihominis	[Collinsella]_massiliensis	0.517219	0.00205434	Healthy-specific
Barnesiella_intestinihominis	Adlercreutzia_equolifaciens	0.44533	0.00940221	Healthy-specific
Barnesiella_intestinihominis	Asaccharobacter_celatus	0.434668	0.0114787	Healthy-specific
Barnesiella_intestinihominis	Bacteroides_eggerthii	0.374444	0.0318033	Common
Barnesiella_intestinihominis	Bacteroides_finegoldii	0.419479	0.0150953	Healthy-specific
Barnesiella_intestinihominis	Bacteroides_intestinalis	0.430815	0.0123188	Common
Coprobacter_fastidiosus	Bifidobacterium_adolescentis	0.424819	0.0137283	Healthy-specific
Coprobacter_fastidiosus	Bifidobacterium_animalis	0.391295	0.0243363	Healthy-specific
Coprobacter_fastidiosus	Lawsonella_clevelandensis	0.37858	0.0298174	Healthy-specific
Coprobacter_fastidiosus	Collinsella_intestinalis	0.497336	0.00323322	Healthy-specific
Coprobacter_fastidiosus	Adlercreutzia_equolifaciens	0.404046	0.019701	Common
Coprobacter_fastidiosus	Bacteroides_cellulosilyticus	0.553243	0.000839581	Healthy-specific
Coprobacter_fastidiosus	Bacteroides_eggerthii	0.531312	0.00146464	Common
Coprobacter_fastidiosus	Bacteroides_faecis	0.623592	0.000105729	Common
Coprobacter_fastidiosus	Bacteroides_faecis_CAG_32	0.439348	0.0105241	Common
Coprobacter_fastidiosus	Bacteroides_intestinalis	0.415139	0.0162888	Common
Coprobacter_fastidiosus	Bacteroides_salyersiae	0.426834	0.0132403	Common
Coprobacter_fastidiosus	Barnesiella_intestinihominis	0.416248	0.0159766	Common
Coprobacter_secundus	Methanobrevibacter_smithii	0.529878	0.00151696	Healthy-specific
Coprobacter_secundus	Methanosphaera_stadtmanae	0.441563	0.0100961	Healthy-specific
Coprobacter_secundus	Lawsonella_clevelandensis	0.35877	0.040332	Healthy-specific
Coprobacter_secundus	Adlercreutzia_equolifaciens	0.486503	0.00409379	Healthy-specific
Coprobacter_secundus	Asaccharobacter_celatus	0.523933	0.00175168	Healthy-specific
Coprobacter_secundus	Enterorhabdus_caecimuris	0.377642	0.0302585	Healthy-specific
Coprobacter_secundus	Bacteroides_clarus	0.514329	0.00219801	Common
Coprobacter_secundus	Bacteroides_galacturonicus	0.449063	0.0087549	Healthy-specific
Coprobacter_secundus	Bacteroides_intestinalis	0.422698	0.0142583	Common
Coprobacter_secundus	Bacteroides_sp_CAG_144	0.413965	0.0166246	Healthy-specific
Butyricimonas_synergistica	Actinomyces_sp_HMSC035G02	0.410435	0.0176699	Healthy-specific
Butyricimonas_synergistica	Bifidobacterium_adolescentis	0.491373	0.00368519	Healthy-specific
Butyricimonas_synergistica	Bifidobacterium_animalis	0.393945	0.0233055	Healthy-specific
Butyricimonas_synergistica	Collinsella_aerofaciens	0.496162	0.00331817	Healthy-specific
Butyricimonas_synergistica	Collinsella_intestinalis	0.513038	0.002265	Healthy-specific
Butyricimonas_synergistica	Collinsella_stercoris	0.49022	0.00377856	Healthy-specific
Butyricimonas_synergistica	[Collinsella]_massiliensis	0.365479	0.0364802	Healthy-specific
Butyricimonas_synergistica	Adlercreutzia_equolifaciens	0.532393	0.00142626	Healthy-specific
Butyricimonas_synergistica	Asaccharobacter_celatus	0.442845	0.00985529	Healthy-specific
Butyricimonas_synergistica	Slackia_isoflavoniconvertens	0.370133	0.0339873	Healthy-specific
Butyricimonas_synergistica	Bacteroides_clarus	0.378963	0.0296383	Common
Butyricimonas_synergistica	Bacteroides_eggerthii	0.350988	0.0452033	Common
Butyricimonas_synergistica	Bacteroides_faecis	0.564835	0.000615887	Common
Butyricimonas_synergistica	Bacteroides_faecis_CAG_32	0.417481	0.0156352	Common
Butyricimonas_synergistica	Bacteroides_galacturonicus	0.457183	0.00747633	Healthy-specific
Butyricimonas_synergistica	Bacteroides_intestinalis	0.396575	0.0223184	Common
Butyricimonas_synergistica	Bacteroides_xylanisolvens	-0.422129	0.0144034	Healthy-specific
Butyricimonas_synergistica	Barnesiella_intestinihominis	0.353718	0.0434436	Common
Butyricimonas_synergistica	Coprobacter_fastidiosus	0.488324	0.00393666	Common
Butyricimonas_synergistica	Coprobacter_secundus	0.469004	0.00590101	Common
Butyricimonas_virosa	Bifidobacterium_adolescentis	0.473092	0.00542703	Healthy-specific
Butyricimonas_virosa	Collinsella_aerofaciens	0.408609	0.018232	Healthy-specific
Butyricimonas_virosa	Collinsella_intestinalis	0.380463	0.028947	Healthy-specific
Butyricimonas_virosa	Collinsella_stercoris	0.352139	0.0444549	Healthy-specific
Butyricimonas_virosa	[Collinsella]_massiliensis	0.441898	0.0100326	Healthy-specific
Butyricimonas_virosa	Adlercreutzia_equolifaciens	0.630471	8.40123e-05	Healthy-specific
Butyricimonas_virosa	Asaccharobacter_celatus	0.59949	0.000227069	Healthy-specific
Butyricimonas_virosa	Enterorhabdus_caecimuris	0.373942	0.0320517	Healthy-specific
Butyricimonas_virosa	Bacteroides_clarus	0.384467	0.0271658	Common
Butyricimonas_virosa	Bacteroides_eggerthii	0.416379	0.01594	Common
Butyricimonas_virosa	Bacteroides_galacturonicus	0.452323	0.00822089	Healthy-specific
Butyricimonas_virosa	Bacteroides_intestinalis	0.650282	4.19706e-05	Common
Butyricimonas_virosa	Bacteroides_massiliensis	0.434663	0.0114797	Healthy-specific
Butyricimonas_virosa	Bacteroides_salyersiae	0.422198	0.0143858	Common
Butyricimonas_virosa	Bacteroides_stercoris	0.350382	0.0456022	Common
Butyricimonas_virosa	Barnesiella_intestinihominis	0.683556	1.1619e-05	Common
Butyricimonas_virosa	Coprobacter_fastidiosus	0.456811	0.00753122	Common
Butyricimonas_virosa	Coprobacter_secundus	0.399215	0.0213624	Common
Butyricimonas_virosa	Butyricimonas_synergistica	0.559086	0.000719203	Common
Odoribacter_splanchnicus	Bifidobacterium_adolescentis	0.410919	0.0175235	Healthy-specific
Odoribacter_splanchnicus	Bifidobacterium_pseudocatenulatum	-0.381113	0.0286516	Healthy-specific
Odoribacter_splanchnicus	[Collinsella]_massiliensis	0.417005	0.0157664	Healthy-specific
Odoribacter_splanchnicus	Adlercreutzia_equolifaciens	0.524639	0.00172223	Healthy-specific
Odoribacter_splanchnicus	Asaccharobacter_celatus	0.535557	0.00131892	Healthy-specific
Odoribacter_splanchnicus	Bacteroides_caccae	0.539868	0.00118412	Healthy-specific
Odoribacter_splanchnicus	Bacteroides_finegoldii	0.584814	0.000351259	Healthy-specific
Odoribacter_splanchnicus	Bacteroides_intestinalis	0.761642	2.63457e-07	Common
Odoribacter_splanchnicus	Bacteroides_nordii	0.401763	0.0204724	Common
Odoribacter_splanchnicus	Bacteroides_ovatus	0.450768	0.0084719	Healthy-specific
Odoribacter_splanchnicus	Barnesiella_intestinihominis	0.714266	3.03843e-06	Common
Odoribacter_splanchnicus	Coprobacter_fastidiosus	0.400516	0.0209042	Common
Odoribacter_splanchnicus	Butyricimonas_virosa	0.693608	7.62589e-06	Common
Sanguibacteroides_justesenii	Methanobrevibacter_smithii	0.416531	0.0158977	Healthy-specific
Sanguibacteroides_justesenii	Lawsonella_clevelandensis	1	0	Healthy-specific
Sanguibacteroides_justesenii	Collinsella_intestinalis	0.395004	0.0229036	Healthy-specific
Sanguibacteroides_justesenii	Bacteroides_galacturonicus	0.446283	0.0092332	Healthy-specific
Sanguibacteroides_justesenii	Coprobacter_fastidiosus	0.37858	0.0298174	Common
Sanguibacteroides_justesenii	Coprobacter_secundus	0.35877	0.040332	Healthy-specific
Paraprevotella_clara	Actinomyces_sp_HMSC035G02	0.345151	0.0491582	Healthy-specific
Paraprevotella_clara	Bifidobacterium_adolescentis	0.447185	0.00907553	Healthy-specific
Paraprevotella_clara	Bifidobacterium_animalis	0.346021	0.0485522	Healthy-specific
Paraprevotella_clara	Adlercreutzia_equolifaciens	0.424149	0.013894	Healthy-specific
Paraprevotella_clara	Asaccharobacter_celatus	0.374775	0.0316405	Healthy-specific
Paraprevotella_clara	Bacteroides_coprocola	0.350231	0.0457015	Common
Paraprevotella_clara	Bacteroides_faecis	0.37636	0.0308702	Common
Paraprevotella_clara	Bacteroides_intestinalis	0.34519	0.0491312	Common
Paraprevotella_clara	Bacteroides_xylanisolvens	-0.446715	0.00915737	Healthy-specific
Paraprevotella_clara	Barnesiella_intestinihominis	0.439392	0.0105154	Healthy-specific
Paraprevotella_clara	Coprobacter_fastidiosus	0.361877	0.0385092	Common
Paraprevotella_clara	Butyricimonas_synergistica	0.515673	0.00213014	Common
Paraprevotella_clara	Butyricimonas_virosa	0.381531	0.0284627	Common
Paraprevotella_clara	Odoribacter_splanchnicus	0.5562	0.00077661	Healthy-specific
Paraprevotella_xylaniphila	Bifidobacterium_pseudocatenulatum	-0.550541	0.000901015	Healthy-specific
Paraprevotella_xylaniphila	Eggerthella_lenta	-0.369067	0.0345458	Healthy-specific
Paraprevotella_xylaniphila	Bacteroides_clarus	0.478059	0.00489523	Common
Paraprevotella_xylaniphila	Bacteroides_intestinalis	0.407974	0.0184308	Common
Paraprevotella_xylaniphila	Bacteroides_massiliensis	0.471411	0.00561785	Common
Paraprevotella_xylaniphila	Bacteroides_salyersiae	0.377097	0.0305176	Common
Paraprevotella_xylaniphila	Bacteroides_xylanisolvens	-0.376466	0.0308193	Healthy-specific
Paraprevotella_xylaniphila	Barnesiella_intestinihominis	0.408185	0.0183644	Healthy-specific
Paraprevotella_xylaniphila	Butyricimonas_synergistica	0.396149	0.022476	Healthy-specific
Paraprevotella_xylaniphila	Butyricimonas_virosa	0.345944	0.0486056	Healthy-specific
Paraprevotella_xylaniphila	Odoribacter_splanchnicus	0.600468	0.000220399	Healthy-specific
Paraprevotella_xylaniphila	Paraprevotella_clara	0.784152	6.7135e-08	Common
Prevotella_bivia	Bacteroides_clarus	0.523859	0.00175478	Healthy-specific
Prevotella_copri	Bifidobacterium_pseudocatenulatum	-0.396884	0.0222046	Healthy-specific
Prevotella_copri	Olsenella_scatoligenes	0.445908	0.00929945	Healthy-specific
Prevotella_copri	Collinsella_intestinalis	0.344132	0.0498758	Healthy-specific
Prevotella_copri	[Collinsella]_massiliensis	0.465453	0.00634112	Healthy-specific
Prevotella_copri	Adlercreutzia_equolifaciens	0.410681	0.0175954	Healthy-specific
Prevotella_copri	Asaccharobacter_celatus	0.426502	0.0133196	Healthy-specific
Prevotella_copri	Slackia_isoflavoniconvertens	0.526529	0.00164553	Healthy-specific
Prevotella_copri	Bacteroides_fragilis	-0.387164	0.0260174	Healthy-specific
Prevotella_copri	Bacteroides_thetaiotaomicron	-0.43522	0.0113625	Common
Prevotella_copri	Bacteroides_uniformis	-0.573821	0.00048056	Healthy-specific
Prevotella_copri	Bacteroides_xylanisolvens	-0.612874	0.000149676	Healthy-specific
Prevotella_copri	Barnesiella_intestinihominis	0.410057	0.0177853	Healthy-specific
Prevotella_disiens	Methanobrevibacter_smithii	0.416531	0.0158977	Healthy-specific
Prevotella_disiens	Lawsonella_clevelandensis	1	0	Healthy-specific
Prevotella_disiens	Collinsella_intestinalis	0.395004	0.0229036	Healthy-specific
Prevotella_disiens	Bacteroides_galacturonicus	0.446283	0.0092332	Healthy-specific
Prevotella_disiens	Coprobacter_fastidiosus	0.37858	0.0298174	Healthy-specific
Prevotella_disiens	Coprobacter_secundus	0.35877	0.040332	Healthy-specific
Prevotella_disiens	Sanguibacteroides_justesenii	1	0	Healthy-specific
Prevotella_sp_885	Methanobrevibacter_smithii	0.476035	0.00510625	Healthy-specific
Prevotella_sp_885	Methanosphaera_stadtmanae	1	0	Healthy-specific
Prevotella_sp_885	Aeriscardovia_aeriphila	0.673191	1.76371e-05	Healthy-specific
Prevotella_sp_885	Enterorhabdus_caecimuris	0.491118	0.00370568	Healthy-specific
Prevotella_sp_885	Coprobacter_secundus	0.441563	0.0100961	Healthy-specific
Prevotella_sp_AM42_24	Actinomyces_oris	0.424793	0.0137347	Healthy-specific
Prevotella_sp_AM42_24	Bifidobacterium_adolescentis	0.473194	0.00541558	Healthy-specific
Prevotella_sp_AM42_24	Olsenella_scatoligenes	0.817578	6.34994e-09	Healthy-specific
Prevotella_sp_AM42_24	Collinsella_aerofaciens	0.350854	0.0452916	Healthy-specific
Prevotella_sp_AM42_24	Collinsella_stercoris	0.463925	0.00653905	Healthy-specific
Prevotella_sp_AM42_24	[Collinsella]_massiliensis	0.522795	0.00180002	Healthy-specific
Prevotella_sp_AM42_24	Slackia_isoflavoniconvertens	0.425406	0.0135845	Healthy-specific
Prevotella_sp_AM42_24	Bacteroides_eggerthii	0.434075	0.0116047	Healthy-specific
Prevotella_sp_AM42_24	Bacteroides_faecis	0.482105	0.00449583	Healthy-specific
Prevotella_sp_AM42_24	Bacteroides_faecis_CAG_32	0.441227	0.0101601	Healthy-specific
Prevotella_sp_AM42_24	Bacteroides_xylanisolvens	-0.390294	0.0247349	Healthy-specific
Prevotella_sp_AM42_24	Prevotella_copri	0.346375	0.0483071	Healthy-specific
Prevotella_sp_CAG_1185	Methanobrevibacter_smithii	0.446283	0.0092332	Healthy-specific
Prevotella_sp_CAG_1185	Actinomyces_odontolyticus	0.446283	0.0092332	Healthy-specific
Prevotella_sp_CAG_1185	Actinomyces_sp_HMSC035G02	0.71807	2.54259e-06	Healthy-specific
Prevotella_sp_CAG_1185	Enterorhabdus_caecimuris	0.523859	0.00175478	Healthy-specific
Prevotella_sp_CAG_1185	Bacteroides_clarus	0.425635	0.0135288	Healthy-specific
Prevotella_sp_CAG_1185	Bacteroides_coprophilus	0.673191	1.76371e-05	Common
Prevotella_sp_CAG_1185	Bacteroides_galacturonicus	0.476035	0.00510625	Common
Prevotella_sp_CAG_1185	Coprobacter_secundus	0.386368	0.0263523	Healthy-specific
Prevotella_sp_CAG_279	Methanobrevibacter_smithii	0.570815	0.000522553	Healthy-specific
Prevotella_sp_CAG_279	Methanosphaera_stadtmanae	0.476035	0.00510625	Healthy-specific
Prevotella_sp_CAG_279	Enterorhabdus_caecimuris	0.421765	0.0144967	Healthy-specific
Prevotella_sp_CAG_279	Bacteroides_clarus	0.37548	0.0312962	Healthy-specific
Prevotella_sp_CAG_279	Prevotella_bivia	0.446283	0.0092332	Healthy-specific
Prevotella_sp_CAG_279	Prevotella_sp_885	0.476035	0.00510625	Healthy-specific
Prevotella_sp_CAG_279	Prevotella_sp_CAG_1185	0.416531	0.0158977	Healthy-specific
Prevotella_sp_CAG_520	Actinomyces_graevenitzii	0.359373	0.0399728	Healthy-specific
Prevotella_sp_CAG_520	Actinomyces_sp_HMSC035G02	0.459256	0.00717658	Healthy-specific
Prevotella_sp_CAG_520	Bifidobacterium_longum	-0.451035	0.00842835	Healthy-specific
Prevotella_sp_CAG_520	Bifidobacterium_pseudocatenulatum	-0.349797	0.045989	Healthy-specific
Prevotella_sp_CAG_520	Enorma_massiliensis	0.354225	0.0431232	Healthy-specific
Prevotella_sp_CAG_520	Prevotella_copri	0.381664	0.0284028	Healthy-specific
Prevotella_sp_CAG_520	Prevotella_sp_CAG_279	0.364189	0.0371967	Healthy-specific
Prevotella_sp_CAG_5226	Bifidobacterium_animalis	0.373339	0.032352	Healthy-specific
Prevotella_sp_CAG_5226	Rothia_mucilaginosa	0.374149	0.0319492	Healthy-specific
Prevotella_sp_CAG_5226	Bacteroides_caccae	-0.386066	0.0264799	Healthy-specific
Prevotella_sp_CAG_5226	Bacteroides_sp_CAG_144	0.595483	0.000256327	Healthy-specific
Prevotella_sp_CAG_617	Methanobrevibacter_smithii	0.476035	0.00510625	Healthy-specific
Prevotella_sp_CAG_617	Methanosphaera_stadtmanae	1	0	Healthy-specific
Prevotella_sp_CAG_617	Aeriscardovia_aeriphila	0.673191	1.76371e-05	Healthy-specific
Prevotella_sp_CAG_617	Enterorhabdus_caecimuris	0.491118	0.00370568	Healthy-specific
Prevotella_sp_CAG_617	Coprobacter_secundus	0.441563	0.0100961	Healthy-specific
Prevotella_sp_CAG_617	Prevotella_sp_885	1	0	Healthy-specific
Prevotella_sp_CAG_617	Prevotella_sp_CAG_279	0.476035	0.00510625	Healthy-specific
Prevotella_stercorea	Bifidobacterium_pseudocatenulatum	-0.354686	0.042833	Healthy-specific
Prevotella_stercorea	Olsenella_scatoligenes	0.475927	0.0051177	Healthy-specific
Prevotella_stercorea	Bacteroides_eggerthii	0.37498	0.0315403	Healthy-specific
Prevotella_stercorea	Bacteroides_finegoldii	0.457596	0.00741575	Healthy-specific
Prevotella_stercorea	Bacteroides_fragilis	-0.353399	0.0436465	Healthy-specific
Prevotella_stercorea	Bacteroides_intestinalis	0.446756	0.00915022	Healthy-specific
Prevotella_stercorea	Barnesiella_intestinihominis	0.428535	0.0128395	Healthy-specific
Prevotella_stercorea	Butyricimonas_virosa	0.487463	0.0040103	Healthy-specific
Prevotella_stercorea	Odoribacter_splanchnicus	0.575308	0.000460909	Healthy-specific
Prevotella_stercorea	Paraprevotella_xylaniphila	0.386515	0.0262901	Healthy-specific
Prevotella_stercorea	Prevotella_copri	0.416345	0.0159495	Healthy-specific
Prevotella_stercorea	Prevotella_sp_AM42_24	0.42322	0.0141262	Common
Prevotella_stercorea	Prevotella_sp_CAG_520	0.419451	0.0151027	Common
Prevotella_timonensis	Methanobrevibacter_smithii	0.416531	0.0158977	Healthy-specific
Prevotella_timonensis	Lawsonella_clevelandensis	1	0	Healthy-specific
Prevotella_timonensis	Collinsella_intestinalis	0.395004	0.0229036	Healthy-specific
Prevotella_timonensis	Bacteroides_galacturonicus	0.446283	0.0092332	Healthy-specific
Prevotella_timonensis	Coprobacter_fastidiosus	0.37858	0.0298174	Healthy-specific
Prevotella_timonensis	Coprobacter_secundus	0.35877	0.040332	Healthy-specific
Prevotella_timonensis	Sanguibacteroides_justesenii	1	0	Healthy-specific
Prevotella_timonensis	Prevotella_disiens	1	0	Healthy-specific
Alistipes_finegoldii	Actinomyces_graevenitzii	0.381153	0.0286336	Common
Alistipes_finegoldii	Bifidobacterium_adolescentis	0.44979	0.00863324	Healthy-specific
Alistipes_finegoldii	Collinsella_aerofaciens	0.506213	0.00264939	Healthy-specific
Alistipes_finegoldii	Collinsella_intestinalis	0.496322	0.00330649	Healthy-specific
Alistipes_finegoldii	Collinsella_stercoris	0.415279	0.0162489	Healthy-specific
Alistipes_finegoldii	Enorma_massiliensis	0.379506	0.0293866	Healthy-specific
Alistipes_finegoldii	[Collinsella]_massiliensis	0.483088	0.00440317	Healthy-specific
Alistipes_finegoldii	Adlercreutzia_equolifaciens	0.561025	0.000682775	Healthy-specific
Alistipes_finegoldii	Asaccharobacter_celatus	0.522846	0.00179787	Healthy-specific
Alistipes_finegoldii	Bacteroides_caccae	0.460531	0.00699744	Healthy-specific
Alistipes_finegoldii	Bacteroides_cellulosilyticus	0.479308	0.00476886	Healthy-specific
Alistipes_finegoldii	Bacteroides_eggerthii	0.454111	0.00793986	Healthy-specific
Alistipes_finegoldii	Bacteroides_galacturonicus	0.487896	0.0039731	Healthy-specific
Alistipes_finegoldii	Bacteroides_intestinalis	0.638446	6.39084e-05	Common
Alistipes_finegoldii	Bacteroides_massiliensis	0.393004	0.0236673	Healthy-specific
Alistipes_finegoldii	Bacteroides_salyersiae	0.541902	0.00112481	Healthy-specific
Alistipes_finegoldii	Barnesiella_intestinihominis	0.549587	0.000923634	Common
Alistipes_finegoldii	Coprobacter_fastidiosus	0.544259	0.00105937	Healthy-specific
Alistipes_finegoldii	Butyricimonas_synergistica	0.561074	0.000681863	Common
Alistipes_finegoldii	Butyricimonas_virosa	0.779051	9.27827e-08	Common
Alistipes_finegoldii	Odoribacter_splanchnicus	0.65269	3.84461e-05	Common
Alistipes_finegoldii	Paraprevotella_clara	0.413714	0.0166971	Healthy-specific
Alistipes_finegoldii	Paraprevotella_xylaniphila	0.344019	0.0499561	Healthy-specific
Alistipes_indistinctus	Actinomyces_odontolyticus	-0.362019	0.0384274	Healthy-specific
Alistipes_indistinctus	Bifidobacterium_adolescentis	0.34527	0.0490749	Healthy-specific
Alistipes_indistinctus	Adlercreutzia_equolifaciens	0.43332	0.011767	Healthy-specific
Alistipes_indistinctus	Asaccharobacter_celatus	0.370307	0.033897	Healthy-specific
Alistipes_indistinctus	Bacteroides_salyersiae	0.446554	0.00918556	Healthy-specific
Alistipes_indistinctus	Barnesiella_intestinihominis	0.523085	0.00178761	Common
Alistipes_indistinctus	Coprobacter_fastidiosus	0.418306	0.0154104	Common
Alistipes_indistinctus	Butyricimonas_virosa	0.507335	0.00258256	Common
Alistipes_indistinctus	Odoribacter_splanchnicus	0.432345	0.0119792	Common
Alistipes_indistinctus	Paraprevotella_clara	0.36732	0.0354768	Healthy-specific
Alistipes_indistinctus	Alistipes_finegoldii	0.507582	0.00256804	Common
Alistipes_inops	Aeriscardovia_aeriphila	0.374149	0.0319492	Healthy-specific
Alistipes_inops	Olsenella_scatoligenes	0.740524	8.35586e-07	Common
Alistipes_inops	Collinsella_aerofaciens	0.361409	0.0387792	Healthy-specific
Alistipes_inops	Collinsella_intestinalis	0.512758	0.00227973	Common
Alistipes_inops	Collinsella_stercoris	0.433866	0.0116495	Healthy-specific
Alistipes_inops	[Collinsella]_massiliensis	0.54607	0.00101138	Healthy-specific
Alistipes_inops	Slackia_isoflavoniconvertens	0.444215	0.00960326	Healthy-specific
Alistipes_inops	Bacteroides_eggerthii	0.412923	0.0169278	Healthy-specific
Alistipes_inops	Bacteroides_faecichinchillae	0.521048	0.00187658	Healthy-specific
Alistipes_inops	Bacteroides_faecis	0.414201	0.0165568	Healthy-specific
Alistipes_inops	Bacteroides_faecis_CAG_32	0.631632	8.07713e-05	Common
Alistipes_inops	Bacteroides_uniformis	-0.363485	0.0375924	Healthy-specific
Alistipes_inops	Barnesiella_intestinihominis	0.44974	0.00864152	Healthy-specific
Alistipes_inops	Prevotella_sp_AM42_24	0.478079	0.00489323	Healthy-specific
Alistipes_inops	Prevotella_stercorea	0.408531	0.0182562	Healthy-specific
Alistipes_onderdonkii	Actinomyces_sp_oral_taxon_181	0.71807	2.54259e-06	Healthy-specific
Alistipes_onderdonkii	Bifidobacterium_animalis	0.5	0.00304731	Healthy-specific
Alistipes_onderdonkii	Bacteroides_faecis_CAG_32	0.401684	0.0204996	Healthy-specific
Alistipes_onderdonkii	Bacteroides_sp_OM05_12	0.71807	2.54259e-06	Healthy-specific
Alistipes_putredinis	[Collinsella]_massiliensis	0.415009	0.0163257	Healthy-specific
Alistipes_putredinis	Adlercreutzia_equolifaciens	0.511601	0.00234164	Common
Alistipes_putredinis	Asaccharobacter_celatus	0.492548	0.00359201	Common
Alistipes_putredinis	Bacteroides_caccae	0.45012	0.0085786	Healthy-specific
Alistipes_putredinis	Bacteroides_cellulosilyticus	0.439343	0.0105251	Healthy-specific
Alistipes_putredinis	Bacteroides_eggerthii	0.37652	0.0307935	Healthy-specific
Alistipes_putredinis	Bacteroides_intestinalis	0.486659	0.00408019	Common
Alistipes_putredinis	Bacteroides_ovatus	0.397342	0.022037	Common
Alistipes_putredinis	Bacteroides_salyersiae	0.414001	0.0166144	Common
Alistipes_putredinis	Bacteroides_vulgatus	0.349554	0.0461504	Healthy-specific
Alistipes_putredinis	Barnesiella_intestinihominis	0.545995	0.00101335	Common
Alistipes_putredinis	Coprobacter_fastidiosus	0.392738	0.0237704	Common
Alistipes_putredinis	Butyricimonas_virosa	0.702847	5.10154e-06	Common
Alistipes_putredinis	Odoribacter_splanchnicus	0.574146	0.000476196	Common
Alistipes_putredinis	Alistipes_finegoldii	0.791206	4.22958e-08	Common
Alistipes_putredinis	Alistipes_indistinctus	0.532675	0.00141641	Common
Alistipes_shahii	Bifidobacterium_breve	-0.417515	0.0156261	Healthy-specific
Alistipes_shahii	Collinsella_stercoris	0.419481	0.0150949	Healthy-specific
Alistipes_shahii	[Collinsella]_massiliensis	0.487004	0.00405002	Healthy-specific
Alistipes_shahii	Adlercreutzia_equolifaciens	0.354046	0.043236	Common
Alistipes_shahii	Enterorhabdus_caecimuris	0.37813	0.0300284	Healthy-specific
Alistipes_shahii	Bacteroides_caccae	0.455531	0.00772269	Common
Alistipes_shahii	Bacteroides_eggerthii	0.372321	0.032864	Healthy-specific
Alistipes_shahii	Bacteroides_faecis	0.410228	0.017733	Common
Alistipes_shahii	Bacteroides_intestinalis	0.526956	0.00162862	Common
Alistipes_shahii	Bacteroides_ovatus	0.462751	0.00669458	Common
Alistipes_shahii	Bacteroides_vulgatus	0.406102	0.0190273	Healthy-specific
Alistipes_shahii	Barnesiella_intestinihominis	0.46802	0.00602027	Common
Alistipes_shahii	Butyricimonas_synergistica	0.452377	0.00821217	Common
Alistipes_shahii	Butyricimonas_virosa	0.475164	0.00519945	Common
Alistipes_shahii	Odoribacter_splanchnicus	0.560052	0.000700843	Common
Alistipes_shahii	Alistipes_finegoldii	0.522498	0.00181287	Common
Alistipes_shahii	Alistipes_putredinis	0.607288	0.000178519	Common
Parabacteroides_chinchillae	Enterorhabdus_caecimuris	0.458377	0.00730245	Healthy-specific
Parabacteroides_chinchillae	Coprobacter_fastidiosus	0.354918	0.0426874	Healthy-specific
Parabacteroides_distasonis	Bifidobacterium_breve	-0.383379	0.0276408	Healthy-specific
Parabacteroides_distasonis	Bacteroides_intestinalis	0.45614	0.00763104	Healthy-specific
Parabacteroides_distasonis	Bacteroides_nordii	0.38802	0.0256615	Healthy-specific
Parabacteroides_distasonis	Bacteroides_thetaiotaomicron	0.558676	0.000727124	Common
Parabacteroides_distasonis	Bacteroides_vulgatus	0.562354	0.000658751	Common
Parabacteroides_goldsteinii	Actinomyces_graevenitzii	0.374081	0.0319828	Healthy-specific
Parabacteroides_goldsteinii	Enorma_massiliensis	0.368456	0.0348692	Healthy-specific
Parabacteroides_goldsteinii	Adlercreutzia_equolifaciens	0.446545	0.00918713	Healthy-specific
Parabacteroides_goldsteinii	Asaccharobacter_celatus	0.508159	0.00253439	Healthy-specific
Parabacteroides_goldsteinii	Bacteroides_intestinalis	0.385683	0.0266429	Common
Parabacteroides_goldsteinii	Bacteroides_salyersiae	0.672559	1.80824e-05	Healthy-specific
Parabacteroides_goldsteinii	Coprobacter_fastidiosus	0.353171	0.0437916	Common
Parabacteroides_goldsteinii	Coprobacter_secundus	0.358022	0.0407807	Healthy-specific
Parabacteroides_goldsteinii	Butyricimonas_virosa	0.419585	0.0150671	Common
Parabacteroides_goldsteinii	Alistipes_finegoldii	0.49554	0.003364	Common
Parabacteroides_goldsteinii	Alistipes_indistinctus	0.529351	0.00153659	Common
Parabacteroides_gordonii	Methanosphaera_stadtmanae	0.386779	0.0261791	Healthy-specific
Parabacteroides_gordonii	Bifidobacterium_dentium	0.363707	0.0374673	Healthy-specific
Parabacteroides_gordonii	Bifidobacterium_pseudocatenulatum	0.398834	0.0214983	Healthy-specific
Parabacteroides_gordonii	Lawsonella_clevelandensis	0.476035	0.00510625	Healthy-specific
Parabacteroides_gordonii	Sanguibacteroides_justesenii	0.476035	0.00510625	Common
Parabacteroides_gordonii	Prevotella_disiens	0.476035	0.00510625	Healthy-specific
Parabacteroides_gordonii	Prevotella_sp_885	0.386779	0.0261791	Healthy-specific
Parabacteroides_gordonii	Prevotella_sp_CAG_617	0.386779	0.0261791	Healthy-specific
Parabacteroides_gordonii	Prevotella_timonensis	0.476035	0.00510625	Healthy-specific
Parabacteroides_gordonii	Parabacteroides_chinchillae	0.357026	0.0413849	Healthy-specific
Parabacteroides_gordonii	Parabacteroides_goldsteinii	0.491012	0.00371421	Healthy-specific
Parabacteroides_johnsonii	Parabacteroides_chinchillae	0.389492	0.0250586	Healthy-specific
Parabacteroides_merdae	Bifidobacterium_dentium	0.344124	0.0498821	Healthy-specific
Parabacteroides_merdae	Bacteroides_caccae	0.573378	0.000486552	Common
Parabacteroides_merdae	Bacteroides_intestinalis	0.517268	0.00205198	Common
Parabacteroides_merdae	Bacteroides_ovatus	0.473265	0.00540767	Healthy-specific
Parabacteroides_merdae	Bacteroides_salyersiae	0.416693	0.0158526	Healthy-specific
Parabacteroides_merdae	Barnesiella_intestinihominis	0.531981	0.00144078	Healthy-specific
Parabacteroides_merdae	Butyricimonas_virosa	0.493448	0.00352208	Healthy-specific
Parabacteroides_merdae	Odoribacter_splanchnicus	0.533703	0.00138092	Common
Parabacteroides_merdae	Paraprevotella_clara	0.365029	0.0367288	Common
Parabacteroides_merdae	Paraprevotella_xylaniphila	0.366991	0.0356546	Common
Parabacteroides_merdae	Alistipes_finegoldii	0.463475	0.00659835	Healthy-specific
Parabacteroides_merdae	Alistipes_indistinctus	0.393715	0.0233934	Healthy-specific
Parabacteroides_merdae	Parabacteroides_goldsteinii	0.472409	0.00550378	Healthy-specific
Parabacteroides_sp_426_9	Actinobaculum_sp_oral_taxon_183	1	0	Healthy-specific
Parabacteroides_sp_426_9	Actinomyces_graevenitzii	0.673191	1.76371e-05	Healthy-specific
Parabacteroides_sp_426_9	Actinomyces_naeslundii	1	0	Healthy-specific
Parabacteroides_sp_426_9	Enorma_massiliensis	0.71807	2.54259e-06	Healthy-specific
Parabacteroides_sp_426_9	Enterorhabdus_caecimuris	0.425635	0.0135288	Healthy-specific
Parabacteroides_sp_426_9	Bacteroides_massiliensis	0.354918	0.0426874	Healthy-specific
Gemella_morbillorum	Actinomyces_graevenitzii	0.401684	0.0204996	Common
Gemella_morbillorum	Actinomyces_sp_HMSC035G02	0.373339	0.032352	Common
Gemella_morbillorum	Lawsonella_clevelandensis	0.558266	0.00073513	Healthy-specific
Gemella_morbillorum	Collinsella_intestinalis	0.41386	0.0166551	Healthy-specific
Gemella_morbillorum	Enorma_massiliensis	0.373339	0.032352	Healthy-specific
Gemella_morbillorum	Bacteroides_caccae	0.357456	0.0411232	Common
Gemella_morbillorum	Bacteroides_cellulosilyticus	0.466833	0.00616695	Healthy-specific
Gemella_morbillorum	Bacteroides_eggerthii	0.457368	0.00744907	Healthy-specific
Gemella_morbillorum	Bacteroides_intestinalis	0.408929	0.0181325	Healthy-specific
Gemella_morbillorum	Bacteroides_nordii	0.387092	0.0260478	Healthy-specific
Gemella_morbillorum	Bacteroides_salyersiae	0.3839	0.0274127	Healthy-specific
Gemella_morbillorum	Coprobacter_fastidiosus	0.360145	0.0395167	Healthy-specific
Gemella_morbillorum	Sanguibacteroides_justesenii	0.558266	0.00073513	Healthy-specific
Gemella_morbillorum	Prevotella_bivia	0.521048	0.00187658	Healthy-specific
Gemella_morbillorum	Prevotella_disiens	0.558266	0.00073513	Healthy-specific
Gemella_morbillorum	Prevotella_timonensis	0.558266	0.00073513	Healthy-specific
Gemella_morbillorum	Alistipes_finegoldii	0.356703	0.0415825	Healthy-specific
Gemella_sanguinis	Bifidobacterium_dentium	0.396165	0.0224697	Healthy-specific
Gemella_sanguinis	Bacteroides_cellulosilyticus	0.373106	0.0324689	Healthy-specific
Gemella_sanguinis	Bacteroides_coprophilus	0.374149	0.0319492	Healthy-specific
Gemella_sanguinis	Prevotella_bivia	0.521048	0.00187658	Healthy-specific
Enterococcus_asini	Bifidobacterium_breve	0.829283	2.47692e-09	Common
Enterococcus_asini	Bacteroides_caccae	-0.348244	0.0470299	Healthy-specific
Enterococcus_asini	Bacteroides_fragilis	0.421491	0.0145676	Healthy-specific
Enterococcus_asini	Bacteroides_ovatus	-0.373898	0.0320736	Healthy-specific
Enterococcus_asini	Bacteroides_stercoris	0.412897	0.0169354	Healthy-specific
Enterococcus_asini	Bacteroides_thetaiotaomicron	-0.41367	0.01671	Healthy-specific
Enterococcus_asini	Bacteroides_vulgatus	-0.374889	0.031585	Healthy-specific
Enterococcus_asini	Bacteroides_xylanisolvens	0.374112	0.0319676	Healthy-specific
Enterococcus_asini	Odoribacter_splanchnicus	-0.360999	0.0390176	Healthy-specific
Enterococcus_asini	Parabacteroides_distasonis	-0.400069	0.0210608	Healthy-specific
Enterococcus_asini	Parabacteroides_merdae	-0.360999	0.0390176	Healthy-specific
Enterococcus_avium	Bifidobacterium_breve	0.6773	1.49769e-05	Healthy-specific
Enterococcus_avium	Bifidobacterium_longum	0.366288	0.0360367	Healthy-specific
Enterococcus_avium	Bifidobacterium_pseudocatenulatum	0.385918	0.0265428	Common
Enterococcus_avium	Collinsella_aerofaciens	-0.409732	0.0178847	Healthy-specific
Enterococcus_avium	Bacteroides_intestinalis	-0.371722	0.0331685	Healthy-specific
Enterococcus_avium	Bacteroides_uniformis	0.427807	0.0130098	Healthy-specific
Enterococcus_avium	Bacteroides_vulgatus	-0.476048	0.00510486	Healthy-specific
Enterococcus_avium	Bacteroides_xylanisolvens	0.413101	0.0168757	Healthy-specific
Enterococcus_avium	Odoribacter_splanchnicus	-0.449055	0.00875615	Healthy-specific
Enterococcus_avium	Prevotella_copri	-0.363423	0.0376275	Healthy-specific
Enterococcus_avium	Alistipes_finegoldii	-0.371722	0.0331685	Healthy-specific
Enterococcus_avium	Alistipes_putredinis	-0.367413	0.0354268	Healthy-specific
Enterococcus_avium	Alistipes_shahii	-0.417515	0.0156261	Healthy-specific
Enterococcus_avium	Parabacteroides_distasonis	-0.497655	0.00321042	Healthy-specific
Enterococcus_avium	Enterococcus_asini	0.829283	2.47692e-09	Common
Enterococcus_casseliflavus	Actinomyces_graevenitzii	0.71807	2.54259e-06	Healthy-specific
Enterococcus_casseliflavus	Actinomyces_odontolyticus	0.476035	0.00510625	Healthy-specific
Enterococcus_casseliflavus	Actinomyces_oris	0.558266	0.00073513	Healthy-specific
Enterococcus_casseliflavus	Actinomyces_sp_HMSC035G02	0.673191	1.76371e-05	Healthy-specific
Enterococcus_casseliflavus	Actinomyces_sp_ICM47	0.389492	0.0250586	Healthy-specific
Enterococcus_casseliflavus	Collinsella_intestinalis	0.370316	0.033892	Healthy-specific
Enterococcus_casseliflavus	Enorma_massiliensis	0.673191	1.76371e-05	Healthy-specific
Enterococcus_casseliflavus	[Collinsella]_massiliensis	0.365148	0.0366627	Healthy-specific
Enterococcus_casseliflavus	Bacteroides_faecis	0.446283	0.0092332	Healthy-specific
Enterococcus_casseliflavus	Prevotella_sp_AM42_24	0.386368	0.0263523	Healthy-specific
Enterococcus_casseliflavus	Gemella_morbillorum	0.595483	0.000256327	Healthy-specific
Enterococcus_faecalis	Actinomyces_graevenitzii	0.538064	0.00123899	Healthy-specific
Enterococcus_faecalis	Actinomyces_oris	0.442223	0.00997152	Healthy-specific
Enterococcus_faecalis	Actinomyces_sp_oral_taxon_181	0.386368	0.0263523	Healthy-specific
Enterococcus_faecalis	Olsenella_scatoligenes	0.442393	0.00993965	Healthy-specific
Enterococcus_faecalis	Collinsella_aerofaciens	0.49866	0.00313961	Healthy-specific
Enterococcus_faecalis	Collinsella_intestinalis	0.529204	0.00154211	Healthy-specific
Enterococcus_faecalis	Collinsella_stercoris	0.608999	0.000169199	Healthy-specific
Enterococcus_faecalis	Enorma_massiliensis	0.532059	0.00143804	Healthy-specific
Enterococcus_faecalis	[Collinsella]_massiliensis	0.458057	0.00734868	Healthy-specific
Enterococcus_faecalis	Bacteroides_dorei	0.358384	0.0405634	Healthy-specific
Enterococcus_faecalis	Bacteroides_eggerthii	0.368725	0.0347266	Healthy-specific
Enterococcus_faecalis	Bacteroides_faecis	0.697878	6.34453e-06	Healthy-specific
Enterococcus_faecalis	Bacteroides_faecis_CAG_32	0.68923	9.17953e-06	Healthy-specific
Enterococcus_faecalis	Bacteroides_sp_OM05_12	0.386368	0.0263523	Healthy-specific
Enterococcus_faecalis	Coprobacter_fastidiosus	0.406836	0.0187917	Healthy-specific
Enterococcus_faecalis	Butyricimonas_synergistica	0.425625	0.0135313	Healthy-specific
Enterococcus_faecalis	Prevotella_sp_AM42_24	0.48449	0.00427378	Common
Enterococcus_faecalis	Alistipes_inops	0.426785	0.0132519	Healthy-specific
Enterococcus_faecalis	Enterococcus_casseliflavus	0.441563	0.0100961	Healthy-specific
Enterococcus_faecium	Actinomyces_sp_HMSC035G02	0.383457	0.0276066	Healthy-specific
Enterococcus_faecium	Bacteroides_uniformis	0.35293	0.0439458	Healthy-specific
Enterococcus_faecium	Paraprevotella_clara	0.382276	0.028129	Healthy-specific
Enterococcus_faecium	Enterococcus_casseliflavus	0.344691	0.0494813	Healthy-specific
Enterococcus_gallinarum	Bifidobacterium_breve	0.595483	0.000256327	Healthy-specific
Enterococcus_gallinarum	Enterococcus_asini	0.71807	2.54259e-06	Healthy-specific
Enterococcus_gallinarum	Enterococcus_avium	0.595483	0.000256327	Healthy-specific
Enterococcus_hirae	Alistipes_onderdonkii	0.673191	1.76371e-05	Healthy-specific
Melissococcus_sp_OM08_11BH	Actinomyces_graevenitzii	0.71807	2.54259e-06	Healthy-specific
Melissococcus_sp_OM08_11BH	Actinomyces_odontolyticus	0.476035	0.00510625	Healthy-specific
Melissococcus_sp_OM08_11BH	Actinomyces_oris	0.558266	0.00073513	Healthy-specific
Melissococcus_sp_OM08_11BH	Actinomyces_sp_HMSC035G02	0.673191	1.76371e-05	Healthy-specific
Melissococcus_sp_OM08_11BH	Actinomyces_sp_ICM47	0.389492	0.0250586	Healthy-specific
Melissococcus_sp_OM08_11BH	Collinsella_intestinalis	0.370316	0.033892	Healthy-specific
Melissococcus_sp_OM08_11BH	Enorma_massiliensis	0.673191	1.76371e-05	Healthy-specific
Melissococcus_sp_OM08_11BH	[Collinsella]_massiliensis	0.365148	0.0366627	Healthy-specific
Melissococcus_sp_OM08_11BH	Bacteroides_faecis	0.446283	0.0092332	Healthy-specific
Melissococcus_sp_OM08_11BH	Prevotella_sp_AM42_24	0.386368	0.0263523	Healthy-specific
Melissococcus_sp_OM08_11BH	Gemella_morbillorum	0.595483	0.000256327	Healthy-specific
Melissococcus_sp_OM08_11BH	Enterococcus_casseliflavus	1	0	Healthy-specific
Melissococcus_sp_OM08_11BH	Enterococcus_faecalis	0.441563	0.0100961	Healthy-specific
Melissococcus_sp_OM08_11BH	Enterococcus_faecium	0.344691	0.0494813	Healthy-specific
Lactobacillus_fermentum	Actinomyces_graevenitzii	0.71807	2.54259e-06	Healthy-specific
Lactobacillus_fermentum	Actinomyces_odontolyticus	0.476035	0.00510625	Healthy-specific
Lactobacillus_fermentum	Actinomyces_oris	0.558266	0.00073513	Healthy-specific
Lactobacillus_fermentum	Actinomyces_sp_HMSC035G02	0.673191	1.76371e-05	Healthy-specific
Lactobacillus_fermentum	Actinomyces_sp_ICM47	0.389492	0.0250586	Healthy-specific
Lactobacillus_fermentum	Collinsella_intestinalis	0.370316	0.033892	Healthy-specific
Lactobacillus_fermentum	Enorma_massiliensis	0.673191	1.76371e-05	Healthy-specific
Lactobacillus_fermentum	[Collinsella]_massiliensis	0.365148	0.0366627	Healthy-specific
Lactobacillus_fermentum	Bacteroides_faecis	0.446283	0.0092332	Healthy-specific
Lactobacillus_fermentum	Prevotella_sp_AM42_24	0.386368	0.0263523	Healthy-specific
Lactobacillus_fermentum	Gemella_morbillorum	0.595483	0.000256327	Healthy-specific
Lactobacillus_fermentum	Enterococcus_casseliflavus	1	0	Common
Lactobacillus_fermentum	Enterococcus_faecalis	0.441563	0.0100961	Healthy-specific
Lactobacillus_fermentum	Enterococcus_faecium	0.344691	0.0494813	Healthy-specific
Lactobacillus_fermentum	Melissococcus_sp_OM08_11BH	1	0	Healthy-specific
Lactobacillus_iners	Bacteroides_clarus	0.523859	0.00175478	Healthy-specific
Lactobacillus_iners	Prevotella_bivia	1	0	Healthy-specific
Lactobacillus_iners	Prevotella_sp_CAG_279	0.446283	0.0092332	Healthy-specific
Lactobacillus_iners	Gemella_morbillorum	0.521048	0.00187658	Healthy-specific
Lactobacillus_iners	Gemella_sanguinis	0.521048	0.00187658	Healthy-specific
Lactobacillus_mucosae	Bifidobacterium_breve	0.373339	0.032352	Common
Lactobacillus_mucosae	Bifidobacterium_pseudocatenulatum	0.374394	0.0318284	Healthy-specific
Lactobacillus_mucosae	Collinsella_aerofaciens	-0.373898	0.0320736	Healthy-specific
Lactobacillus_mucosae	Bacteroides_plebeius	-0.348244	0.0470299	Healthy-specific
Lactobacillus_mucosae	Bacteroides_uniformis	0.361961	0.0384607	Healthy-specific
Lactobacillus_mucosae	Bacteroides_vulgatus	-0.412862	0.0169456	Healthy-specific
Lactobacillus_mucosae	Odoribacter_splanchnicus	-0.360999	0.0390176	Healthy-specific
Lactobacillus_mucosae	Parabacteroides_distasonis	-0.400069	0.0210608	Healthy-specific
Lactobacillus_mucosae	Enterococcus_asini	0.466797	0.00617141	Common
Lactobacillus_mucosae	Enterococcus_avium	0.800128	2.29787e-08	Healthy-specific
Lactobacillus_mucosae	Enterococcus_gallinarum	0.673191	1.76371e-05	Healthy-specific
Lactobacillus_paragasseri	Actinomyces_oris	0.521048	0.00187658	Healthy-specific
Lactobacillus_paragasseri	Aeriscardovia_aeriphila	0.71807	2.54259e-06	Healthy-specific
Lactobacillus_paragasseri	Olsenella_scatoligenes	0.441563	0.0100961	Common
Lactobacillus_paragasseri	Slackia_isoflavoniconvertens	0.413965	0.0166246	Healthy-specific
Lactobacillus_paragasseri	Bacteroides_faecis	0.386779	0.0261791	Healthy-specific
Lactobacillus_paragasseri	Bacteroides_faecis_CAG_32	0.521048	0.00187658	Healthy-specific
Lactobacillus_paragasseri	Prevotella_sp_AM42_24	0.441563	0.0100961	Healthy-specific
Lactobacillus_paragasseri	Alistipes_inops	0.558266	0.00073513	Healthy-specific
Lactobacillus_paragasseri	Enterococcus_faecalis	0.413965	0.0166246	Healthy-specific
Lactobacillus_plantarum	Lawsonella_clevelandensis	0.71807	2.54259e-06	Healthy-specific
Lactobacillus_plantarum	Collinsella_aerofaciens	0.346382	0.0483022	Healthy-specific
Lactobacillus_plantarum	Collinsella_intestinalis	0.49852	0.00314938	Healthy-specific
Lactobacillus_plantarum	Asaccharobacter_celatus	0.347221	0.0477253	Common
Lactobacillus_plantarum	Bacteroides_eggerthii	0.425094	0.0136609	Healthy-specific
Lactobacillus_plantarum	Bacteroides_faecichinchillae	0.673191	1.76371e-05	Healthy-specific
Lactobacillus_plantarum	Coprobacter_secundus	0.496027	0.00332803	Healthy-specific
Lactobacillus_plantarum	Sanguibacteroides_justesenii	0.71807	2.54259e-06	Healthy-specific
Lactobacillus_plantarum	Prevotella_disiens	0.71807	2.54259e-06	Healthy-specific
Lactobacillus_plantarum	Prevotella_timonensis	0.71807	2.54259e-06	Healthy-specific
Lactobacillus_plantarum	Gemella_morbillorum	0.374149	0.0319492	Healthy-specific
Lactobacillus_rhamnosus	Bifidobacterium_dentium	0.415458	0.0161983	Healthy-specific
Lactobacillus_rhamnosus	Enterococcus_avium	0.521048	0.00187658	Healthy-specific
Lactobacillus_rhamnosus	Lactobacillus_mucosae	0.71807	2.54259e-06	Healthy-specific
Lactobacillus_rogosae	Adlercreutzia_equolifaciens	0.552027	0.000866763	Healthy-specific
Lactobacillus_rogosae	Asaccharobacter_celatus	0.574973	0.00046527	Healthy-specific
Lactobacillus_rogosae	Bacteroides_caccae	0.404952	0.0194019	Healthy-specific
Lactobacillus_rogosae	Bacteroides_fragilis	-0.389098	0.0252188	Healthy-specific
Lactobacillus_rogosae	Bacteroides_galacturonicus	0.474172	0.00530735	Common
Lactobacillus_rogosae	Bacteroides_intestinalis	0.433383	0.0117535	Healthy-specific
Lactobacillus_rogosae	Bacteroides_salyersiae	0.353506	0.0435785	Common
Lactobacillus_rogosae	Barnesiella_intestinihominis	0.466882	0.0061608	Healthy-specific
Lactobacillus_rogosae	Butyricimonas_virosa	0.53299	0.00140545	Healthy-specific
Lactobacillus_rogosae	Odoribacter_splanchnicus	0.571892	0.000507145	Healthy-specific
Lactobacillus_rogosae	Paraprevotella_clara	0.434107	0.0115981	Common
Lactobacillus_rogosae	Paraprevotella_xylaniphila	0.389835	0.0249198	Common
Lactobacillus_rogosae	Alistipes_finegoldii	0.667296	2.22021e-05	Healthy-specific
Lactobacillus_rogosae	Alistipes_indistinctus	0.384884	0.0269856	Healthy-specific
Lactobacillus_rogosae	Alistipes_putredinis	0.546578	0.000998281	Healthy-specific
Lactobacillus_rogosae	Parabacteroides_merdae	0.395481	0.0227245	Healthy-specific
Lactobacillus_rogosae	Lactobacillus_plantarum	0.369079	0.0345392	Healthy-specific
Lactobacillus_ruminis	Bifidobacterium_bifidum	0.460757	0.00696612	Healthy-specific
Lactobacillus_ruminis	Collinsella_aerofaciens	0.392154	0.0239981	Common
Lactobacillus_ruminis	Collinsella_intestinalis	0.369242	0.0344534	Healthy-specific
Lactobacillus_ruminis	Slackia_isoflavoniconvertens	0.359605	0.0398352	Healthy-specific
Lactobacillus_ruminis	Bacteroides_sp_D2	0.363526	0.0375694	Healthy-specific
Lactobacillus_ruminis	Lactobacillus_plantarum	0.466703	0.00618317	Healthy-specific
Lactobacillus_salivarius	Methanosphaera_stadtmanae	0.357026	0.0413849	Healthy-specific
Lactobacillus_salivarius	Actinobaculum_sp_oral_taxon_183	0.476035	0.00510625	Healthy-specific
Lactobacillus_salivarius	Actinomyces_naeslundii	0.476035	0.00510625	Common
Lactobacillus_salivarius	Aeriscardovia_aeriphila	0.578775	0.000417833	Healthy-specific
Lactobacillus_salivarius	Bifidobacterium_adolescentis	0.35704	0.0413769	Healthy-specific
Lactobacillus_salivarius	Adlercreutzia_equolifaciens	0.489903	0.00380467	Healthy-specific
Lactobacillus_salivarius	Asaccharobacter_celatus	0.421045	0.0146831	Healthy-specific
Lactobacillus_salivarius	Enterorhabdus_caecimuris	0.573374	0.000486603	Healthy-specific
Lactobacillus_salivarius	Bacteroides_faecis_CAG_32	0.450708	0.00848177	Healthy-specific
Lactobacillus_salivarius	Prevotella_sp_885	0.357026	0.0413849	Healthy-specific
Lactobacillus_salivarius	Prevotella_sp_CAG_617	0.357026	0.0413849	Healthy-specific
Lactobacillus_salivarius	Prevotella_stercorea	0.355557	0.0422893	Healthy-specific
Lactobacillus_salivarius	Alistipes_indistinctus	0.40005	0.0210675	Healthy-specific
Lactobacillus_salivarius	Alistipes_inops	0.487216	0.00403168	Healthy-specific
Lactobacillus_salivarius	Alistipes_shahii	0.480622	0.00463886	Healthy-specific
Lactobacillus_salivarius	Parabacteroides_chinchillae	0.386779	0.0261791	Healthy-specific
Lactobacillus_salivarius	Parabacteroides_sp_426_9	0.476035	0.00510625	Healthy-specific
Lactobacillus_salivarius	Enterococcus_faecalis	0.470162	0.00576327	Healthy-specific
Lactobacillus_salivarius	Lactobacillus_paragasseri	0.446283	0.0092332	Common
Lactobacillus_vaginalis	Bifidobacterium_breve	0.595483	0.000256327	Healthy-specific
Lactobacillus_vaginalis	Enterococcus_asini	0.71807	2.54259e-06	Healthy-specific
Lactobacillus_vaginalis	Enterococcus_avium	0.595483	0.000256327	Healthy-specific
Lactobacillus_vaginalis	Enterococcus_gallinarum	1	0	Healthy-specific
Lactobacillus_vaginalis	Lactobacillus_mucosae	0.673191	1.76371e-05	Healthy-specific
Pediococcus_acidilactici	Bifidobacterium_dentium	0.363526	0.0375694	Healthy-specific
Pediococcus_acidilactici	Prevotella_sp_CAG_5226	0.521048	0.00187658	Healthy-specific
Pediococcus_acidilactici	Parabacteroides_goldsteinii	0.344691	0.0494813	Healthy-specific
Pediococcus_acidilactici	Parabacteroides_gordonii	0.446283	0.0092332	Healthy-specific
Leuconostoc_garlicum	Actinomyces_oris	0.424793	0.0137347	Healthy-specific
Leuconostoc_garlicum	Bifidobacterium_adolescentis	0.351179	0.0450788	Healthy-specific
Leuconostoc_garlicum	Olsenella_scatoligenes	0.628508	8.97595e-05	Healthy-specific
Leuconostoc_garlicum	Collinsella_stercoris	0.384604	0.0271067	Healthy-specific
Leuconostoc_garlicum	[Collinsella]_massiliensis	0.356674	0.0416007	Healthy-specific
Leuconostoc_garlicum	Slackia_isoflavoniconvertens	0.425406	0.0135845	Healthy-specific
Leuconostoc_garlicum	Bacteroides_faecis	0.482105	0.00449583	Healthy-specific
Leuconostoc_garlicum	Bacteroides_faecis_CAG_32	0.441227	0.0101601	Healthy-specific
Leuconostoc_garlicum	Bacteroides_xylanisolvens	-0.400232	0.0210035	Healthy-specific
Leuconostoc_garlicum	Butyricimonas_synergistica	0.421963	0.0144459	Healthy-specific
Leuconostoc_garlicum	Paraprevotella_clara	0.344295	0.0497609	Healthy-specific
Leuconostoc_garlicum	Prevotella_sp_AM42_24	0.666174	2.31825e-05	Healthy-specific
Leuconostoc_garlicum	Alistipes_inops	0.478079	0.00489323	Healthy-specific
Leuconostoc_garlicum	Alistipes_shahii	0.344746	0.0494428	Healthy-specific
Leuconostoc_garlicum	Enterococcus_casseliflavus	0.386368	0.0263523	Healthy-specific
Leuconostoc_garlicum	Enterococcus_faecalis	0.48449	0.00427378	Common
Leuconostoc_garlicum	Melissococcus_sp_OM08_11BH	0.386368	0.0263523	Healthy-specific
Leuconostoc_garlicum	Lactobacillus_fermentum	0.386368	0.0263523	Common
Leuconostoc_garlicum	Lactobacillus_paragasseri	0.441563	0.0100961	Common
Leuconostoc_lactis	Aeriscardovia_aeriphila	0.346614	0.0481418	Healthy-specific
Leuconostoc_lactis	Olsenella_scatoligenes	0.441725	0.0100654	Healthy-specific
Leuconostoc_lactis	Collinsella_intestinalis	0.528351	0.00157447	Healthy-specific
Leuconostoc_lactis	[Collinsella]_massiliensis	0.445175	0.00942993	Healthy-specific
Leuconostoc_lactis	Slackia_isoflavoniconvertens	0.392921	0.0236993	Healthy-specific
Leuconostoc_lactis	Bacteroides_faecichinchillae	0.595483	0.000256327	Healthy-specific
Leuconostoc_lactis	Bacteroides_uniformis	-0.398661	0.0215602	Healthy-specific
Leuconostoc_lactis	Prevotella_copri	0.389597	0.0250159	Healthy-specific
Leuconostoc_lactis	Alistipes_inops	0.608126	0.000173898	Healthy-specific
Leuconostoc_lactis	Lactobacillus_paragasseri	0.521048	0.00187658	Healthy-specific
Leuconostoc_lactis	Lactobacillus_plantarum	0.373339	0.032352	Healthy-specific
Weissella_cibaria	Actinomyces_odontolyticus	0.408551	0.01825	Healthy-specific
Weissella_cibaria	Actinomyces_sp_HMSC035G02	0.50752	0.00257165	Healthy-specific
Weissella_cibaria	Bacteroides_nordii	0.345912	0.0486275	Healthy-specific
Weissella_cibaria	Odoribacter_splanchnicus	0.355814	0.0421302	Healthy-specific
Weissella_cibaria	Parabacteroides_goldsteinii	0.420498	0.014826	Common
Weissella_cibaria	Enterococcus_casseliflavus	0.365148	0.0366627	Healthy-specific
Weissella_cibaria	Enterococcus_faecium	0.367578	0.035338	Healthy-specific
Weissella_cibaria	Melissococcus_sp_OM08_11BH	0.365148	0.0366627	Healthy-specific
Weissella_cibaria	Lactobacillus_fermentum	0.365148	0.0366627	Common
Weissella_confusa	Actinomyces_graevenitzii	0.395777	0.0226141	Healthy-specific
Weissella_confusa	Enorma_massiliensis	0.39028	0.0247406	Healthy-specific
Weissella_confusa	Adlercreutzia_equolifaciens	0.344802	0.0494035	Healthy-specific
Weissella_confusa	Asaccharobacter_celatus	0.369682	0.0342227	Healthy-specific
Weissella_confusa	Bacteroides_intestinalis	0.457393	0.00744537	Healthy-specific
Weissella_confusa	Bacteroides_salyersiae	0.427326	0.0131234	Healthy-specific
Weissella_confusa	Butyricimonas_virosa	0.350499	0.045525	Healthy-specific
Weissella_confusa	Odoribacter_splanchnicus	0.452316	0.00822196	Healthy-specific
Weissella_confusa	Paraprevotella_clara	0.45756	0.00742093	Healthy-specific
Weissella_confusa	Paraprevotella_xylaniphila	0.376986	0.0305702	Healthy-specific
Weissella_confusa	Alistipes_finegoldii	0.527866	0.00159312	Healthy-specific
Weissella_confusa	Parabacteroides_goldsteinii	0.532127	0.00143563	Healthy-specific
Weissella_confusa	Lactobacillus_rogosae	0.402692	0.0201557	Common
Weissella_confusa	Lactobacillus_ruminis	0.600031	0.000223358	Healthy-specific
Weissella_confusa	Weissella_cibaria	0.497321	0.00323424	Common
Weissella_viridescens	Actinomyces_odontolyticus	0.453929	0.00796804	Healthy-specific
Weissella_viridescens	Actinomyces_sp_HMSC035G02	0.401684	0.0204996	Healthy-specific
Weissella_viridescens	Bacteroides_coprophilus	0.373339	0.032352	Healthy-specific
Weissella_viridescens	Bacteroides_nordii	0.398108	0.0217592	Healthy-specific
Weissella_viridescens	Prevotella_sp_CAG_1185	0.595483	0.000256327	Healthy-specific
Weissella_viridescens	Parabacteroides_distasonis	0.362266	0.0382858	Healthy-specific
Weissella_viridescens	Weissella_cibaria	0.571603	0.000511245	Common
Lactococcus_garvieae	Actinomyces_sp_HMSC035G02	0.508683	0.00250419	Healthy-specific
Lactococcus_garvieae	Bifidobacterium_pseudocatenulatum	-0.39957	0.0212366	Healthy-specific
Lactococcus_garvieae	Collinsella_intestinalis	0.364505	0.03702	Healthy-specific
Lactococcus_garvieae	Bacteroides_coprocola	0.383176	0.0277301	Healthy-specific
Lactococcus_garvieae	Prevotella_sp_CAG_520	0.526194	0.0016589	Healthy-specific
Lactococcus_garvieae	Alistipes_onderdonkii	0.375849	0.0311172	Healthy-specific
Lactococcus_garvieae	Enterococcus_casseliflavus	0.37858	0.0298174	Healthy-specific
Lactococcus_garvieae	Enterococcus_faecium	0.38357	0.0275568	Common
Lactococcus_garvieae	Melissococcus_sp_OM08_11BH	0.37858	0.0298174	Healthy-specific
Lactococcus_garvieae	Lactobacillus_fermentum	0.37858	0.0298174	Common
Lactococcus_garvieae	Weissella_cibaria	0.448225	0.0088967	Common
Lactococcus_lactis	Olsenella_scatoligenes	0.547267	0.000980728	Healthy-specific
Lactococcus_lactis	[Collinsella]_massiliensis	0.407976	0.0184301	Healthy-specific
Lactococcus_lactis	Bacteroides_faecichinchillae	0.413965	0.0166246	Healthy-specific
Lactococcus_lactis	Bacteroides_xylanisolvens	-0.365451	0.0364957	Healthy-specific
Lactococcus_lactis	Prevotella_sp_AM42_24	0.363368	0.0376586	Healthy-specific
Lactococcus_lactis	Enterococcus_casseliflavus	0.441563	0.0100961	Healthy-specific
Lactococcus_lactis	Melissococcus_sp_OM08_11BH	0.441563	0.0100961	Healthy-specific
Lactococcus_lactis	Lactobacillus_fermentum	0.441563	0.0100961	Healthy-specific
Lactococcus_lactis	Lactobacillus_ruminis	0.483991	0.0043195	Common
Lactococcus_lactis	Leuconostoc_lactis	0.445211	0.00942349	Healthy-specific
Lactococcus_lactis	Lactococcus_garvieae	0.459708	0.0071126	Common
Lactococcus_petauri	Actinomyces_sp_HMSC035G02	0.439983	0.0103998	Healthy-specific
Lactococcus_petauri	Bifidobacterium_pseudocatenulatum	-0.361031	0.0389989	Healthy-specific
Lactococcus_petauri	Bacteroides_coprocola	0.449467	0.00868707	Healthy-specific
Lactococcus_petauri	Bacteroides_plebeius	0.442923	0.00984081	Healthy-specific
Lactococcus_petauri	Prevotella_sp_CAG_520	0.38251	0.0280249	Common
Lactococcus_petauri	Enterococcus_casseliflavus	0.365148	0.0366627	Healthy-specific
Lactococcus_petauri	Enterococcus_faecium	0.35852	0.0404817	Healthy-specific
Lactococcus_petauri	Melissococcus_sp_OM08_11BH	0.365148	0.0366627	Healthy-specific
Lactococcus_petauri	Lactobacillus_fermentum	0.365148	0.0366627	Healthy-specific
Lactococcus_petauri	Weissella_cibaria	0.574242	0.000474913	Common
Lactococcus_petauri	Weissella_confusa	0.409737	0.0178831	Common
Lactococcus_petauri	Lactococcus_garvieae	0.856131	2.12547e-10	Common
Lactococcus_petauri	Lactococcus_lactis	0.458668	0.00726062	Healthy-specific
Streptococcus_anginosus_group	Actinobaculum_sp_oral_taxon_183	0.386779	0.0261791	Healthy-specific
Streptococcus_anginosus_group	Actinomyces_naeslundii	0.386779	0.0261791	Healthy-specific
Streptococcus_anginosus_group	Adlercreutzia_equolifaciens	0.428521	0.012843	Healthy-specific
Streptococcus_anginosus_group	Asaccharobacter_celatus	0.47601	0.00510888	Healthy-specific
Streptococcus_anginosus_group	Enterorhabdus_caecimuris	0.610686	0.000160437	Healthy-specific
Streptococcus_anginosus_group	Bacteroides_intestinalis	0.370288	0.0339067	Healthy-specific
Streptococcus_anginosus_group	Butyricimonas_virosa	0.570748	0.000523534	Healthy-specific
Streptococcus_anginosus_group	Odoribacter_splanchnicus	0.466552	0.00620207	Healthy-specific
Streptococcus_anginosus_group	Prevotella_sp_CAG_1185	0.446283	0.0092332	Healthy-specific
Streptococcus_anginosus_group	Alistipes_finegoldii	0.504269	0.00276875	Healthy-specific
Streptococcus_anginosus_group	Alistipes_putredinis	0.383257	0.0276944	Healthy-specific
Streptococcus_anginosus_group	Parabacteroides_chinchillae	0.416531	0.0158977	Healthy-specific
Streptococcus_anginosus_group	Parabacteroides_sp_426_9	0.386779	0.0261791	Healthy-specific
Streptococcus_anginosus_group	Lactobacillus_rogosae	0.561981	0.000665405	Healthy-specific
Streptococcus_australis	Bacteroides_faecichinchillae	0.458377	0.00730245	Healthy-specific
Streptococcus_australis	Odoribacter_splanchnicus	0.470564	0.00571613	Healthy-specific
Streptococcus_australis	Paraprevotella_xylaniphila	0.444607	0.00953208	Healthy-specific
Streptococcus_australis	Prevotella_bivia	0.491118	0.00370568	Healthy-specific
Streptococcus_australis	Gemella_sanguinis	0.56659	0.000587086	Healthy-specific
Streptococcus_australis	Lactobacillus_iners	0.491118	0.00370568	Healthy-specific
Streptococcus_australis	Weissella_confusa	0.385981	0.026516	Healthy-specific
Streptococcus_gallolyticus	Actinobaculum_sp_oral_taxon_183	1	0	Healthy-specific
Streptococcus_gallolyticus	Actinomyces_graevenitzii	0.673191	1.76371e-05	Healthy-specific
Streptococcus_gallolyticus	Actinomyces_naeslundii	1	0	Healthy-specific
Streptococcus_gallolyticus	Enorma_massiliensis	0.71807	2.54259e-06	Healthy-specific
Streptococcus_gallolyticus	Enterorhabdus_caecimuris	0.425635	0.0135288	Healthy-specific
Streptococcus_gallolyticus	Bacteroides_massiliensis	0.354918	0.0426874	Healthy-specific
Streptococcus_gallolyticus	Parabacteroides_sp_426_9	1	0	Healthy-specific
Streptococcus_gallolyticus	Lactobacillus_salivarius	0.476035	0.00510625	Healthy-specific
Streptococcus_gallolyticus	Streptococcus_anginosus_group	0.386779	0.0261791	Healthy-specific
Streptococcus_gordonii	Actinobaculum_sp_oral_taxon_183	0.386779	0.0261791	Healthy-specific
Streptococcus_gordonii	Actinomyces_naeslundii	0.386779	0.0261791	Healthy-specific
Streptococcus_gordonii	Slackia_isoflavoniconvertens	0.513954	0.00221732	Healthy-specific
Streptococcus_gordonii	Bacteroides_dorei	0.477148	0.00498925	Healthy-specific
Streptococcus_gordonii	Bacteroides_faecis_CAG_32	0.400779	0.0208126	Healthy-specific
Streptococcus_gordonii	Prevotella_sp_AM42_24	0.45384	0.00798196	Healthy-specific
Streptococcus_gordonii	Alistipes_inops	0.434065	0.011607	Healthy-specific
Streptococcus_gordonii	Parabacteroides_sp_426_9	0.386779	0.0261791	Healthy-specific
Streptococcus_gordonii	Gemella_sanguinis	0.524797	0.00171569	Healthy-specific
Streptococcus_gordonii	Enterococcus_faecalis	0.393726	0.0233892	Healthy-specific
Streptococcus_gordonii	Lactobacillus_paragasseri	0.357026	0.0413849	Healthy-specific
Streptococcus_gordonii	Lactobacillus_salivarius	0.520601	0.00189662	Healthy-specific
Streptococcus_gordonii	Streptococcus_gallolyticus	0.386779	0.0261791	Common
Streptococcus_infantarius	Actinomyces_graevenitzii	0.394384	0.0231383	Healthy-specific
Streptococcus_infantarius	Bifidobacterium_adolescentis	0.389655	0.0249924	Healthy-specific
Streptococcus_infantarius	Olsenella_scatoligenes	0.460025	0.00706809	Healthy-specific
Streptococcus_infantarius	Enorma_massiliensis	0.387176	0.0260126	Healthy-specific
Streptococcus_infantarius	Bacteroides_faecis	0.500546	0.00301035	Healthy-specific
Streptococcus_infantarius	Bacteroides_faecis_CAG_32	0.502965	0.00285135	Healthy-specific
Streptococcus_infantarius	Coprobacter_fastidiosus	0.391422	0.0242857	Healthy-specific
Streptococcus_infantarius	Odoribacter_splanchnicus	0.362707	0.0380338	Healthy-specific
Streptococcus_infantarius	Paraprevotella_clara	0.396942	0.0221835	Healthy-specific
Streptococcus_infantarius	Prevotella_sp_AM42_24	0.497068	0.00325245	Healthy-specific
Streptococcus_infantarius	Prevotella_stercorea	0.465759	0.00630219	Healthy-specific
Streptococcus_infantarius	Enterococcus_casseliflavus	0.354918	0.0426874	Healthy-specific
Streptococcus_infantarius	Enterococcus_faecalis	0.596798	0.000246378	Healthy-specific
Streptococcus_infantarius	Melissococcus_sp_OM08_11BH	0.354918	0.0426874	Healthy-specific
Streptococcus_infantarius	Lactobacillus_fermentum	0.354918	0.0426874	Healthy-specific
Streptococcus_infantarius	Lactobacillus_salivarius	0.497133	0.00324774	Healthy-specific
Streptococcus_infantarius	Leuconostoc_garlicum	0.70476	4.68521e-06	Healthy-specific
Streptococcus_infantarius	Weissella_confusa	0.500882	0.00298782	Healthy-specific
Streptococcus_infantarius	Lactococcus_garvieae	0.375407	0.0313316	Healthy-specific
Streptococcus_infantarius	Lactococcus_petauri	0.484094	0.00431003	Healthy-specific
Streptococcus_infantis	Bifidobacterium_bifidum	0.366726	0.0357981	Healthy-specific
Streptococcus_infantis	Bacteroides_uniformis	-0.396574	0.0223188	Healthy-specific
Streptococcus_infantis	Prevotella_copri	0.381238	0.0285952	Healthy-specific
Streptococcus_infantis	Prevotella_stercorea	0.382316	0.0281112	Healthy-specific
Streptococcus_infantis	Gemella_sanguinis	0.635752	7.01547e-05	Common
Streptococcus_infantis	Lactobacillus_ruminis	0.370422	0.0338375	Healthy-specific
Streptococcus_infantis	Streptococcus_australis	0.500689	0.00300079	Common
Streptococcus_infantis	Streptococcus_gordonii	0.390471	0.0246643	Common
Streptococcus_lutetiensis	Olsenella_scatoligenes	0.581797	0.00038324	Healthy-specific
Streptococcus_lutetiensis	[Collinsella]_massiliensis	0.420975	0.0147015	Healthy-specific
Streptococcus_lutetiensis	Bacteroides_faecis_CAG_32	0.468515	0.00596007	Healthy-specific
Streptococcus_lutetiensis	Bacteroides_finegoldii	0.346701	0.0480818	Healthy-specific
Streptococcus_lutetiensis	Bacteroides_salyersiae	-0.367751	0.0352452	Healthy-specific
Streptococcus_lutetiensis	Prevotella_sp_AM42_24	0.581797	0.00038324	Healthy-specific
Streptococcus_lutetiensis	Alistipes_inops	0.505145	0.00271437	Healthy-specific
Streptococcus_lutetiensis	Alistipes_shahii	0.404249	0.0196339	Healthy-specific
Streptococcus_lutetiensis	Lactobacillus_paragasseri	0.458377	0.00730245	Healthy-specific
Streptococcus_lutetiensis	Leuconostoc_garlicum	0.567777	0.000568272	Healthy-specific
Streptococcus_lutetiensis	Streptococcus_infantarius	0.458245	0.00732149	Healthy-specific
Streptococcus_macedonicus	Actinobaculum_sp_oral_taxon_183	0.71807	2.54259e-06	Healthy-specific
Streptococcus_macedonicus	Actinomyces_graevenitzii	0.998047	6.59566e-39	Healthy-specific
Streptococcus_macedonicus	Actinomyces_naeslundii	0.71807	2.54259e-06	Healthy-specific
Streptococcus_macedonicus	Actinomyces_oris	0.347424	0.0475866	Healthy-specific
Streptococcus_macedonicus	Actinomyces_sp_HMSC035G02	0.435547	0.0112941	Healthy-specific
Streptococcus_macedonicus	Actinomyces_sp_ICM47	0.501734	0.00293138	Healthy-specific
Streptococcus_macedonicus	Collinsella_aerofaciens	0.386038	0.0264921	Healthy-specific
Streptococcus_macedonicus	Enorma_massiliensis	1	0	Healthy-specific
Streptococcus_macedonicus	[Collinsella]_massiliensis	0.389331	0.0251241	Healthy-specific
Streptococcus_macedonicus	Prevotella_sp_CAG_520	0.354225	0.0431232	Healthy-specific
Streptococcus_macedonicus	Alistipes_finegoldii	0.379506	0.0293866	Healthy-specific
Streptococcus_macedonicus	Parabacteroides_goldsteinii	0.368456	0.0348692	Common
Streptococcus_macedonicus	Parabacteroides_sp_426_9	0.71807	2.54259e-06	Healthy-specific
Streptococcus_macedonicus	Gemella_morbillorum	0.373339	0.032352	Healthy-specific
Streptococcus_macedonicus	Enterococcus_casseliflavus	0.673191	1.76371e-05	Healthy-specific
Streptococcus_macedonicus	Enterococcus_faecalis	0.532059	0.00143804	Common
Streptococcus_macedonicus	Melissococcus_sp_OM08_11BH	0.673191	1.76371e-05	Healthy-specific
Streptococcus_macedonicus	Lactobacillus_fermentum	0.673191	1.76371e-05	Common
Streptococcus_macedonicus	Weissella_confusa	0.39028	0.0247406	Common
Streptococcus_macedonicus	Streptococcus_gallolyticus	0.71807	2.54259e-06	Common
Streptococcus_macedonicus	Streptococcus_infantarius	0.387176	0.0260126	Healthy-specific
Streptococcus_mitis	Bacteroides_dorei	0.441784	0.0100543	Healthy-specific
Streptococcus_mitis	Gemella_sanguinis	0.438255	0.0107408	Common
Streptococcus_mitis	Streptococcus_australis	0.344597	0.0495477	Healthy-specific
Streptococcus_mitis	Streptococcus_gordonii	0.478041	0.00489707	Common
Streptococcus_mutans	Bifidobacterium_breve	0.595483	0.000256327	Healthy-specific
Streptococcus_mutans	Enterococcus_asini	0.71807	2.54259e-06	Healthy-specific
Streptococcus_mutans	Enterococcus_avium	0.595483	0.000256327	Healthy-specific
Streptococcus_mutans	Enterococcus_gallinarum	1	0	Healthy-specific
Streptococcus_mutans	Lactobacillus_mucosae	0.673191	1.76371e-05	Healthy-specific
Streptococcus_mutans	Lactobacillus_vaginalis	1	0	Common
Streptococcus_oralis	[Collinsella]_massiliensis	0.386869	0.0261412	Healthy-specific
Streptococcus_oralis	Bacteroides_coprophilus	0.459847	0.00709308	Healthy-specific
Streptococcus_oralis	Bacteroides_eggerthii	0.359422	0.0399436	Healthy-specific
Streptococcus_oralis	Bacteroides_uniformis	-0.367714	0.0352654	Healthy-specific
Streptococcus_oralis	Barnesiella_intestinihominis	0.498141	0.00317603	Healthy-specific
Streptococcus_oralis	Alistipes_inops	0.466178	0.00624914	Healthy-specific
Streptococcus_oralis	Gemella_sanguinis	0.562131	0.00066272	Common
Streptococcus_oralis	Streptococcus_australis	0.381848	0.0283205	Common
Streptococcus_oralis	Streptococcus_gordonii	0.573815	0.000480638	Healthy-specific
Streptococcus_oralis	Streptococcus_infantis	0.448749	0.00880779	Common
Streptococcus_parasanguinis	Bacteroides_plebeius	-0.352446	0.0442564	Healthy-specific
Streptococcus_parasanguinis	Bacteroides_thetaiotaomicron	-0.460406	0.00701486	Healthy-specific
Streptococcus_parasanguinis	Parabacteroides_distasonis	-0.414957	0.0163405	Healthy-specific
Streptococcus_parasanguinis	Gemella_sanguinis	0.362873	0.0379394	Healthy-specific
Streptococcus_parasanguinis	Lactococcus_petauri	-0.378889	0.0296729	Healthy-specific
Streptococcus_parasanguinis	Streptococcus_gordonii	0.523226	0.0017816	Common
Streptococcus_parasanguinis	Streptococcus_infantis	0.387486	0.0258833	Healthy-specific
Streptococcus_pasteurianus	Actinomyces_odontolyticus	0.57748	0.000433483	Healthy-specific
Streptococcus_pasteurianus	Rothia_mucilaginosa	0.435547	0.0112941	Common
Streptococcus_pasteurianus	Bacteroides_coprophilus	0.5	0.00304731	Healthy-specific
Streptococcus_pasteurianus	Gemella_sanguinis	0.374149	0.0319492	Healthy-specific
Streptococcus_pasteurianus	Streptococcus_oralis	0.443956	0.00965047	Healthy-specific
Streptococcus_salivarius	Barnesiella_intestinihominis	-0.409371	0.0179957	Common
Streptococcus_salivarius	Alistipes_inops	-0.35578	0.0421512	Healthy-specific
Streptococcus_salivarius	Leuconostoc_lactis	-0.361475	0.0387413	Healthy-specific
Streptococcus_salivarius	Streptococcus_parasanguinis	0.516385	0.00209491	Common
Streptococcus_salivarius	Streptococcus_pasteurianus	0.361153	0.0389277	Healthy-specific
Streptococcus_sanguinis	Bifidobacterium_dentium	0.396165	0.0224697	Common
Streptococcus_sanguinis	Bacteroides_coprophilus	0.374149	0.0319492	Healthy-specific
Streptococcus_sanguinis	Bacteroides_dorei	0.551449	0.000879942	Healthy-specific
Streptococcus_sanguinis	Bacteroides_sp_D2	0.521048	0.00187658	Healthy-specific
Streptococcus_sanguinis	Gemella_sanguinis	0.6773	1.49769e-05	Common
Streptococcus_sanguinis	Lactobacillus_ruminis	0.411628	0.0173108	Healthy-specific
Streptococcus_sanguinis	Streptococcus_gordonii	0.524797	0.00171569	Healthy-specific
Streptococcus_sanguinis	Streptococcus_infantis	0.390887	0.0244981	Common
Streptococcus_sanguinis	Streptococcus_mitis	0.519055	0.00196734	Common
Streptococcus_sanguinis	Streptococcus_oralis	0.370636	0.0337265	Common
Streptococcus_sanguinis	Streptococcus_pasteurianus	0.374149	0.0319492	Healthy-specific
Streptococcus_sp_A12	Actinobaculum_sp_oral_taxon_183	0.416531	0.0158977	Healthy-specific
Streptococcus_sp_A12	Actinomyces_graevenitzii	0.554174	0.000819302	Common
Streptococcus_sp_A12	Actinomyces_naeslundii	0.416531	0.0158977	Healthy-specific
Streptococcus_sp_A12	Enorma_massiliensis	0.556763	0.000765104	Healthy-specific
Streptococcus_sp_A12	Bacteroides_cellulosilyticus	0.383565	0.0275591	Healthy-specific
Streptococcus_sp_A12	Bacteroides_intestinalis	0.391845	0.0241191	Healthy-specific
Streptococcus_sp_A12	Bacteroides_massiliensis	0.408219	0.0183537	Healthy-specific
Streptococcus_sp_A12	Odoribacter_splanchnicus	0.41525	0.0162572	Healthy-specific
Streptococcus_sp_A12	Paraprevotella_xylaniphila	0.345709	0.0487684	Healthy-specific
Streptococcus_sp_A12	Prevotella_bivia	0.446283	0.0092332	Healthy-specific
Streptococcus_sp_A12	Parabacteroides_sp_426_9	0.416531	0.0158977	Healthy-specific
Streptococcus_sp_A12	Gemella_morbillorum	0.430844	0.0123122	Common
Streptococcus_sp_A12	Gemella_sanguinis	0.506006	0.00266184	Common
Streptococcus_sp_A12	Enterococcus_casseliflavus	0.357026	0.0413849	Healthy-specific
Streptococcus_sp_A12	Melissococcus_sp_OM08_11BH	0.357026	0.0413849	Healthy-specific
Streptococcus_sp_A12	Lactobacillus_fermentum	0.357026	0.0413849	Healthy-specific
Streptococcus_sp_A12	Lactobacillus_iners	0.446283	0.0092332	Healthy-specific
Streptococcus_sp_A12	Weissella_confusa	0.472366	0.00550867	Healthy-specific
Streptococcus_sp_A12	Streptococcus_australis	0.659333	3.0059e-05	Healthy-specific
Streptococcus_sp_A12	Streptococcus_gallolyticus	0.416531	0.0158977	Healthy-specific
Streptococcus_sp_A12	Streptococcus_infantis	0.389788	0.0249388	Common
Streptococcus_sp_A12	Streptococcus_macedonicus	0.556763	0.000765104	Healthy-specific
Streptococcus_sp_A12	Streptococcus_mitis	0.379814	0.0292447	Healthy-specific
Streptococcus_sp_A12	Streptococcus_salivarius	0.43037	0.0124189	Healthy-specific
Streptococcus_sp_F0442	Bifidobacterium_breve	0.521048	0.00187658	Common
Streptococcus_sp_F0442	Bifidobacterium_dentium	0.389492	0.0250586	Healthy-specific
Streptococcus_sp_F0442	Slackia_isoflavoniconvertens	0.441563	0.0100961	Healthy-specific
Streptococcus_sp_F0442	Gemella_sanguinis	0.595483	0.000256327	Healthy-specific
Streptococcus_sp_F0442	Lactobacillus_ruminis	0.415458	0.0161983	Common
Streptococcus_sp_F0442	Streptococcus_anginosus_group	0.476035	0.00510625	Healthy-specific
Streptococcus_sp_F0442	Streptococcus_australis	0.523859	0.00175478	Healthy-specific
Streptococcus_sp_F0442	Streptococcus_gordonii	0.476035	0.00510625	Healthy-specific
Streptococcus_sp_F0442	Streptococcus_infantis	0.37858	0.0298174	Common
Streptococcus_sp_F0442	Streptococcus_oralis	0.365148	0.0366627	Healthy-specific
Streptococcus_sp_F0442	Streptococcus_sanguinis	0.595483	0.000256327	Common
Streptococcus_sp_F0442	Streptococcus_sp_A12	0.476035	0.00510625	Common
Streptococcus_sp_HMSC034E03	Bifidobacterium_breve	0.521048	0.00187658	Healthy-specific
Streptococcus_sp_HMSC034E03	Bifidobacterium_dentium	0.389492	0.0250586	Healthy-specific
Streptococcus_sp_HMSC034E03	Slackia_isoflavoniconvertens	0.441563	0.0100961	Healthy-specific
Streptococcus_sp_HMSC034E03	Gemella_sanguinis	0.595483	0.000256327	Healthy-specific
Streptococcus_sp_HMSC034E03	Lactobacillus_ruminis	0.415458	0.0161983	Healthy-specific
Streptococcus_sp_HMSC034E03	Streptococcus_anginosus_group	0.476035	0.00510625	Healthy-specific
Streptococcus_sp_HMSC034E03	Streptococcus_australis	0.523859	0.00175478	Healthy-specific
Streptococcus_sp_HMSC034E03	Streptococcus_gordonii	0.476035	0.00510625	Healthy-specific
Streptococcus_sp_HMSC034E03	Streptococcus_infantis	0.37858	0.0298174	Healthy-specific
Streptococcus_sp_HMSC034E03	Streptococcus_oralis	0.365148	0.0366627	Healthy-specific
Streptococcus_sp_HMSC034E03	Streptococcus_sanguinis	0.595483	0.000256327	Healthy-specific
Streptococcus_sp_HMSC034E03	Streptococcus_sp_A12	0.476035	0.00510625	Healthy-specific
Streptococcus_sp_HMSC034E03	Streptococcus_sp_F0442	1	0	Healthy-specific
Streptococcus_thermophilus	Actinobaculum_sp_oral_taxon_183	0.395004	0.0229036	Healthy-specific
Streptococcus_thermophilus	Actinomyces_naeslundii	0.395004	0.0229036	Common
Streptococcus_thermophilus	Actinomyces_sp_oral_taxon_181	0.345629	0.0488245	Common
Streptococcus_thermophilus	Bifidobacterium_animalis	0.513562	0.00223761	Healthy-specific
Streptococcus_thermophilus	Bacteroides_sp_CAG_144	0.370316	0.033892	Healthy-specific
Streptococcus_thermophilus	Bacteroides_sp_OM05_12	0.345629	0.0488245	Healthy-specific
Streptococcus_thermophilus	Butyricimonas_synergistica	0.345721	0.0487603	Healthy-specific
Streptococcus_thermophilus	Parabacteroides_distasonis	-0.50995	0.00243243	Healthy-specific
Streptococcus_thermophilus	Parabacteroides_sp_426_9	0.395004	0.0229036	Healthy-specific
Streptococcus_thermophilus	Streptococcus_gallolyticus	0.395004	0.0229036	Healthy-specific
Streptococcus_thermophilus	Streptococcus_oralis	-0.360588	0.0392573	Healthy-specific
Streptococcus_vestibularis	Actinobaculum_sp_oral_taxon_183	0.354918	0.0426874	Common
Streptococcus_vestibularis	Actinomyces_graevenitzii	0.457197	0.00747423	Healthy-specific
Streptococcus_vestibularis	Actinomyces_naeslundii	0.354918	0.0426874	Common
Streptococcus_vestibularis	Bifidobacterium_dentium	0.364762	0.0368771	Healthy-specific
Streptococcus_vestibularis	Bifidobacterium_pseudocatenulatum	0.362267	0.0382853	Healthy-specific
Streptococcus_vestibularis	Enorma_massiliensis	0.460286	0.00703159	Healthy-specific
Streptococcus_vestibularis	Bacteroides_dorei	0.476994	0.00500531	Healthy-specific
Streptococcus_vestibularis	Parabacteroides_sp_426_9	0.354918	0.0426874	Healthy-specific
Streptococcus_vestibularis	Gemella_sanguinis	0.376797	0.0306607	Healthy-specific
Streptococcus_vestibularis	Lactobacillus_ruminis	0.3734	0.0323214	Healthy-specific
Streptococcus_vestibularis	Streptococcus_gallolyticus	0.354918	0.0426874	Healthy-specific
Streptococcus_vestibularis	Streptococcus_gordonii	0.432794	0.011881	Healthy-specific
Streptococcus_vestibularis	Streptococcus_infantis	0.375271	0.0313978	Healthy-specific
Streptococcus_vestibularis	Streptococcus_macedonicus	0.460286	0.00703159	Healthy-specific
Streptococcus_vestibularis	Streptococcus_mitis	0.417104	0.0157391	Healthy-specific
Streptococcus_vestibularis	Streptococcus_parasanguinis	0.48692	0.00405735	Common
Streptococcus_vestibularis	Streptococcus_salivarius	0.472183	0.00552949	Common
Streptococcus_vestibularis	Streptococcus_sanguinis	0.555482	0.000791505	Healthy-specific
Streptococcus_vestibularis	Streptococcus_sp_A12	0.388423	0.0254954	Healthy-specific
Streptococcus_vestibularis	Streptococcus_sp_F0442	0.37858	0.0298174	Common
Streptococcus_vestibularis	Streptococcus_sp_HMSC034E03	0.37858	0.0298174	Healthy-specific
Catabacter_hongkongensis	Actinomyces_graevenitzii	0.71807	2.54259e-06	Healthy-specific
Catabacter_hongkongensis	Actinomyces_odontolyticus	0.476035	0.00510625	Healthy-specific
Catabacter_hongkongensis	Actinomyces_oris	0.558266	0.00073513	Healthy-specific
Catabacter_hongkongensis	Actinomyces_sp_HMSC035G02	0.673191	1.76371e-05	Healthy-specific
Catabacter_hongkongensis	Actinomyces_sp_ICM47	0.389492	0.0250586	Healthy-specific
Catabacter_hongkongensis	Collinsella_intestinalis	0.370316	0.033892	Healthy-specific
Catabacter_hongkongensis	Enorma_massiliensis	0.673191	1.76371e-05	Healthy-specific
Catabacter_hongkongensis	[Collinsella]_massiliensis	0.365148	0.0366627	Healthy-specific
Catabacter_hongkongensis	Bacteroides_faecis	0.446283	0.0092332	Healthy-specific
Catabacter_hongkongensis	Prevotella_sp_AM42_24	0.386368	0.0263523	Healthy-specific
Catabacter_hongkongensis	Gemella_morbillorum	0.595483	0.000256327	Healthy-specific
Catabacter_hongkongensis	Enterococcus_casseliflavus	1	0	Healthy-specific
Catabacter_hongkongensis	Enterococcus_faecalis	0.441563	0.0100961	Healthy-specific
Catabacter_hongkongensis	Enterococcus_faecium	0.344691	0.0494813	Healthy-specific
Catabacter_hongkongensis	Melissococcus_sp_OM08_11BH	1	0	Healthy-specific
Catabacter_hongkongensis	Lactobacillus_fermentum	1	0	Healthy-specific
Catabacter_hongkongensis	Leuconostoc_garlicum	0.386368	0.0263523	Common
Catabacter_hongkongensis	Weissella_cibaria	0.365148	0.0366627	Healthy-specific
Catabacter_hongkongensis	Lactococcus_garvieae	0.37858	0.0298174	Healthy-specific
Catabacter_hongkongensis	Lactococcus_lactis	0.441563	0.0100961	Healthy-specific
Catabacter_hongkongensis	Lactococcus_petauri	0.365148	0.0366627	Healthy-specific
Catabacter_hongkongensis	Streptococcus_infantarius	0.354918	0.0426874	Healthy-specific
Catabacter_hongkongensis	Streptococcus_macedonicus	0.673191	1.76371e-05	Common
Catabacter_hongkongensis	Streptococcus_sp_A12	0.357026	0.0413849	Healthy-specific
Christensenella_minuta	Actinomyces_graevenitzii	0.374149	0.0319492	Healthy-specific
Christensenella_minuta	Actinomyces_odontolyticus	0.486142	0.00412561	Healthy-specific
Christensenella_minuta	Actinomyces_sp_HMSC035G02	0.774213	1.25142e-07	Healthy-specific
Christensenella_minuta	Collinsella_aerofaciens	0.438926	0.0106072	Healthy-specific
Christensenella_minuta	Collinsella_stercoris	0.450756	0.00847386	Healthy-specific
Christensenella_minuta	Enorma_massiliensis	0.347424	0.0475866	Healthy-specific
Christensenella_minuta	Bacteroides_coprocola	0.366678	0.0358241	Healthy-specific
Christensenella_minuta	Prevotella_sp_CAG_1185	0.521048	0.00187658	Healthy-specific
Christensenella_minuta	Parabacteroides_merdae	0.433095	0.0118156	Healthy-specific
Christensenella_minuta	Enterococcus_casseliflavus	0.558266	0.00073513	Healthy-specific
Christensenella_minuta	Enterococcus_faecium	0.422567	0.0142917	Healthy-specific
Christensenella_minuta	Melissococcus_sp_OM08_11BH	0.558266	0.00073513	Healthy-specific
Christensenella_minuta	Lactobacillus_fermentum	0.558266	0.00073513	Healthy-specific
Christensenella_minuta	Pediococcus_acidilactici	0.595483	0.000256327	Healthy-specific
Christensenella_minuta	Weissella_cibaria	0.50983	0.00243913	Healthy-specific
Christensenella_minuta	Lactococcus_petauri	0.487592	0.00399918	Healthy-specific
Christensenella_minuta	Streptococcus_macedonicus	0.347424	0.0475866	Healthy-specific
Christensenella_minuta	Catabacter_hongkongensis	0.558266	0.00073513	Healthy-specific
Clostridium_bolteae_CAG_59	Bifidobacterium_breve	0.44349	0.00973598	Healthy-specific
Clostridium_bolteae_CAG_59	Bifidobacterium_longum	0.377133	0.0305005	Healthy-specific
Clostridium_bolteae_CAG_59	Bifidobacterium_pseudocatenulatum	0.487735	0.00398694	Healthy-specific
Clostridium_bolteae_CAG_59	Bacteroides_uniformis	0.538981	0.0012108	Healthy-specific
Clostridium_bolteae_CAG_59	Enterococcus_asini	0.578576	0.000420205	Healthy-specific
Clostridium_bolteae_CAG_59	Enterococcus_avium	0.683157	1.18107e-05	Healthy-specific
Clostridium_bolteae_CAG_59	Enterococcus_casseliflavus	0.363526	0.0375694	Healthy-specific
Clostridium_bolteae_CAG_59	Enterococcus_gallinarum	0.415458	0.0161983	Healthy-specific
Clostridium_bolteae_CAG_59	Melissococcus_sp_OM08_11BH	0.363526	0.0375694	Healthy-specific
Clostridium_bolteae_CAG_59	Lactobacillus_fermentum	0.363526	0.0375694	Healthy-specific
Clostridium_bolteae_CAG_59	Lactobacillus_mucosae	0.539025	0.00120949	Healthy-specific
Clostridium_bolteae_CAG_59	Lactobacillus_vaginalis	0.415458	0.0161983	Healthy-specific
Clostridium_bolteae_CAG_59	Streptococcus_mutans	0.415458	0.0161983	Healthy-specific
Clostridium_bolteae_CAG_59	Catabacter_hongkongensis	0.363526	0.0375694	Healthy-specific
Clostridium_butyricum	Alistipes_onderdonkii	0.673191	1.76371e-05	Healthy-specific
Clostridium_butyricum	Enterococcus_hirae	1	0	Healthy-specific
Clostridium_disporicum	Actinomyces_sp_oral_taxon_448	0.35877	0.040332	Healthy-specific
Clostridium_disporicum	Bifidobacterium_bifidum	-0.362528	0.0381362	Healthy-specific
Clostridium_disporicum	Bacteroides_xylanisolvens	0.383587	0.0275496	Healthy-specific
Clostridium_disporicum	Paraprevotella_clara	-0.423418	0.0140764	Healthy-specific
Clostridium_disporicum	Prevotella_bivia	0.386368	0.0263523	Healthy-specific
Clostridium_disporicum	Lactobacillus_iners	0.386368	0.0263523	Healthy-specific
Clostridium_disporicum	Pediococcus_acidilactici	0.413965	0.0166246	Healthy-specific
Clostridium_neonatale	Bifidobacterium_breve	0.829283	2.47692e-09	Healthy-specific
Clostridium_neonatale	Bacteroides_caccae	-0.348244	0.0470299	Healthy-specific
Clostridium_neonatale	Bacteroides_fragilis	0.421491	0.0145676	Healthy-specific
Clostridium_neonatale	Bacteroides_ovatus	-0.373898	0.0320736	Healthy-specific
Clostridium_neonatale	Bacteroides_stercoris	0.412897	0.0169354	Healthy-specific
Clostridium_neonatale	Bacteroides_thetaiotaomicron	-0.41367	0.01671	Healthy-specific
Clostridium_neonatale	Bacteroides_vulgatus	-0.374889	0.031585	Healthy-specific
Clostridium_neonatale	Bacteroides_xylanisolvens	0.374112	0.0319676	Healthy-specific
Clostridium_neonatale	Odoribacter_splanchnicus	-0.360999	0.0390176	Healthy-specific
Clostridium_neonatale	Parabacteroides_distasonis	-0.400069	0.0210608	Healthy-specific
Clostridium_neonatale	Parabacteroides_merdae	-0.360999	0.0390176	Healthy-specific
Clostridium_neonatale	Enterococcus_asini	1	0	Healthy-specific
Clostridium_neonatale	Enterococcus_avium	0.829283	2.47692e-09	Healthy-specific
Clostridium_neonatale	Enterococcus_gallinarum	0.71807	2.54259e-06	Healthy-specific
Clostridium_neonatale	Lactobacillus_mucosae	0.466797	0.00617141	Healthy-specific
Clostridium_neonatale	Lactobacillus_vaginalis	0.71807	2.54259e-06	Healthy-specific
Clostridium_neonatale	Streptococcus_mutans	0.71807	2.54259e-06	Healthy-specific
Clostridium_neonatale	Clostridium_bolteae_CAG_59	0.578576	0.000420205	Healthy-specific
Clostridium_perfringens	Actinobaculum_sp_oral_taxon_183	0.523859	0.00175478	Healthy-specific
Clostridium_perfringens	Actinomyces_graevenitzii	0.703889	4.8706e-06	Healthy-specific
Clostridium_perfringens	Actinomyces_naeslundii	0.523859	0.00175478	Healthy-specific
Clostridium_perfringens	Actinomyces_oris	0.505145	0.00271437	Healthy-specific
Clostridium_perfringens	Actinomyces_sp_ICM47	0.52473	0.00171845	Healthy-specific
Clostridium_perfringens	Actinomyces_sp_oral_taxon_448	0.425635	0.0135288	Healthy-specific
Clostridium_perfringens	Enorma_massiliensis	0.706739	4.28714e-06	Healthy-specific
Clostridium_perfringens	Parabacteroides_johnsonii	0.467435	0.00609223	Healthy-specific
Clostridium_perfringens	Parabacteroides_sp_426_9	0.523859	0.00175478	Healthy-specific
Clostridium_perfringens	Enterococcus_casseliflavus	0.458377	0.00730245	Healthy-specific
Clostridium_perfringens	Melissococcus_sp_OM08_11BH	0.458377	0.00730245	Healthy-specific
Clostridium_perfringens	Lactobacillus_fermentum	0.458377	0.00730245	Healthy-specific
Clostridium_perfringens	Streptococcus_gallolyticus	0.523859	0.00175478	Healthy-specific
Clostridium_perfringens	Streptococcus_macedonicus	0.706739	4.28714e-06	Healthy-specific
Clostridium_perfringens	Streptococcus_vestibularis	0.379742	0.0292777	Healthy-specific
Clostridium_perfringens	Catabacter_hongkongensis	0.458377	0.00730245	Healthy-specific
Clostridium_sp_CAG_242	Actinomyces_graevenitzii	0.461316	0.0068891	Healthy-specific
Clostridium_sp_CAG_242	Actinomyces_sp_HMSC035G02	0.526188	0.00165914	Healthy-specific
Clostridium_sp_CAG_242	Collinsella_aerofaciens	0.346463	0.0482458	Healthy-specific
Clostridium_sp_CAG_242	Enorma_massiliensis	0.456167	0.00762696	Healthy-specific
Clostridium_sp_CAG_242	[Collinsella]_massiliensis	0.395339	0.0227779	Healthy-specific
Clostridium_sp_CAG_242	Asaccharobacter_celatus	0.361171	0.0389172	Healthy-specific
Clostridium_sp_CAG_242	Enterorhabdus_caecimuris	0.425567	0.0135455	Healthy-specific
Clostridium_sp_CAG_242	Bacteroides_cellulosilyticus	0.492969	0.00355918	Healthy-specific
Clostridium_sp_CAG_242	Bacteroides_clarus	0.365093	0.0366931	Healthy-specific
Clostridium_sp_CAG_242	Bacteroides_eggerthii	0.457411	0.00744273	Common
Clostridium_sp_CAG_242	Bacteroides_finegoldii	0.498868	0.00312517	Healthy-specific
Clostridium_sp_CAG_242	Bacteroides_intestinalis	0.421215	0.014639	Healthy-specific
Clostridium_sp_CAG_242	Bacteroides_massiliensis	0.376493	0.0308065	Common
Clostridium_sp_CAG_242	Bacteroides_salyersiae	0.346075	0.0485142	Healthy-specific
Clostridium_sp_CAG_242	Butyricimonas_virosa	0.480971	0.00460487	Common
Clostridium_sp_CAG_242	Odoribacter_splanchnicus	0.46118	0.00690768	Healthy-specific
Clostridium_sp_CAG_242	Prevotella_sp_CAG_1185	0.354918	0.0426874	Healthy-specific
Clostridium_sp_CAG_242	Prevotella_stercorea	0.487235	0.00403004	Healthy-specific
Clostridium_sp_CAG_242	Alistipes_finegoldii	0.531673	0.00145174	Healthy-specific
Clostridium_sp_CAG_242	Alistipes_putredinis	0.454726	0.00784511	Healthy-specific
Clostridium_sp_CAG_242	Alistipes_shahii	0.417619	0.0155975	Healthy-specific
Clostridium_sp_CAG_242	Enterococcus_casseliflavus	0.37858	0.0298174	Healthy-specific
Clostridium_sp_CAG_242	Melissococcus_sp_OM08_11BH	0.37858	0.0298174	Healthy-specific
Clostridium_sp_CAG_242	Lactobacillus_fermentum	0.37858	0.0298174	Healthy-specific
Clostridium_sp_CAG_242	Lactobacillus_rogosae	0.377571	0.0302921	Healthy-specific
Clostridium_sp_CAG_242	Streptococcus_anginosus_group	0.523756	0.00175911	Healthy-specific
Clostridium_sp_CAG_242	Streptococcus_macedonicus	0.456167	0.00762696	Healthy-specific
Clostridium_sp_CAG_242	Catabacter_hongkongensis	0.37858	0.0298174	Healthy-specific
Clostridium_sp_CAG_242	Christensenella_minuta	0.35673	0.0415663	Healthy-specific
Clostridium_sp_CAG_253	Actinomyces_sp_oral_taxon_414	0.673191	1.76371e-05	Healthy-specific
Clostridium_sp_CAG_253	Weissella_viridescens	0.374149	0.0319492	Healthy-specific
Clostridium_sp_CAG_299	Eggerthella_lenta	0.529789	0.00152026	Healthy-specific
Clostridium_sp_CAG_299	Gordonibacter_pamelaeae	0.477654	0.00493686	Healthy-specific
Clostridium_sp_CAG_299	Bacteroides_dorei	0.406298	0.0189641	Healthy-specific
Clostridium_sp_CAG_299	Bacteroides_sp_D2	0.415458	0.0161983	Healthy-specific
Clostridium_sp_CAG_299	Parabacteroides_distasonis	0.372456	0.0327957	Healthy-specific
Clostridium_sp_CAG_58	Actinobaculum_sp_oral_taxon_183	0.344691	0.0494813	Healthy-specific
Clostridium_sp_CAG_58	Actinomyces_graevenitzii	0.431272	0.0122165	Healthy-specific
Clostridium_sp_CAG_58	Actinomyces_naeslundii	0.344691	0.0494813	Healthy-specific
Clostridium_sp_CAG_58	Enorma_massiliensis	0.435022	0.0114042	Healthy-specific
Clostridium_sp_CAG_58	Enterorhabdus_caecimuris	0.359771	0.0397373	Healthy-specific
Clostridium_sp_CAG_58	Bacteroides_intestinalis	0.466297	0.00623404	Common
Clostridium_sp_CAG_58	Bacteroides_ovatus	0.379161	0.0295464	Healthy-specific
Clostridium_sp_CAG_58	Bacteroides_uniformis	0.354481	0.0429614	Healthy-specific
Clostridium_sp_CAG_58	Butyricimonas_virosa	0.508798	0.00249759	Common
Clostridium_sp_CAG_58	Alistipes_finegoldii	0.552444	0.000857361	Healthy-specific
Clostridium_sp_CAG_58	Alistipes_putredinis	0.589395	0.000307231	Common
Clostridium_sp_CAG_58	Alistipes_shahii	0.538228	0.0012339	Common
Clostridium_sp_CAG_58	Parabacteroides_goldsteinii	0.420342	0.014867	Healthy-specific
Clostridium_sp_CAG_58	Parabacteroides_sp_426_9	0.344691	0.0494813	Healthy-specific
Clostridium_sp_CAG_58	Streptococcus_anginosus_group	0.453409	0.00804916	Healthy-specific
Clostridium_sp_CAG_58	Streptococcus_gallolyticus	0.344691	0.0494813	Healthy-specific
Clostridium_sp_CAG_58	Streptococcus_macedonicus	0.435022	0.0114042	Healthy-specific
Clostridium_sp_CAG_58	Clostridium_sp_CAG_242	0.552124	0.000864576	Healthy-specific
Hungatella_hathewayi	Actinomyces_odontolyticus	0.582403	0.000376609	Healthy-specific
Hungatella_hathewayi	Actinomyces_sp_HMSC035G02	0.595607	0.000255375	Healthy-specific
Hungatella_hathewayi	Bacteroides_caccae	0.406029	0.019051	Healthy-specific
Hungatella_hathewayi	Bacteroides_coprocola	0.36904	0.0345598	Common
Hungatella_hathewayi	Bacteroides_coprophilus	0.578775	0.000417833	Healthy-specific
Hungatella_hathewayi	Prevotella_sp_CAG_1185	0.357026	0.0413849	Healthy-specific
Hungatella_hathewayi	Parabacteroides_merdae	0.35401	0.0432587	Healthy-specific
Hungatella_hathewayi	Enterococcus_casseliflavus	0.476035	0.00510625	Healthy-specific
Hungatella_hathewayi	Melissococcus_sp_OM08_11BH	0.476035	0.00510625	Healthy-specific
Hungatella_hathewayi	Lactobacillus_fermentum	0.476035	0.00510625	Healthy-specific
Hungatella_hathewayi	Lactobacillus_rhamnosus	0.386779	0.0261791	Healthy-specific
Hungatella_hathewayi	Catabacter_hongkongensis	0.476035	0.00510625	Common
Hungatella_hathewayi	Christensenella_minuta	0.436212	0.011156	Healthy-specific
Hungatella_hathewayi	Clostridium_bolteae_CAG_59	0.407906	0.0184521	Healthy-specific
Eubacterium_sulci	Actinomyces_odontolyticus	0.355643	0.0422359	Common
Eubacterium_sulci	Bacteroides_uniformis	0.348353	0.0469562	Healthy-specific
Eubacterium_sulci	Enterococcus_casseliflavus	0.425635	0.0135288	Healthy-specific
Eubacterium_sulci	Enterococcus_faecium	0.362507	0.038148	Healthy-specific
Eubacterium_sulci	Enterococcus_hirae	0.491118	0.00370568	Healthy-specific
Eubacterium_sulci	Melissococcus_sp_OM08_11BH	0.425635	0.0135288	Healthy-specific
Eubacterium_sulci	Lactobacillus_fermentum	0.425635	0.0135288	Healthy-specific
Eubacterium_sulci	Catabacter_hongkongensis	0.425635	0.0135288	Healthy-specific
Eubacterium_sulci	Clostridium_bolteae_CAG_59	0.447237	0.00906663	Healthy-specific
Eubacterium_sulci	Clostridium_butyricum	0.491118	0.00370568	Healthy-specific
Eubacterium_sulci	Hungatella_hathewayi	0.370757	0.033664	Healthy-specific
Mogibacterium_diversum	Actinobaculum_sp_oral_taxon_183	0.521048	0.00187658	Healthy-specific
Mogibacterium_diversum	Actinomyces_graevenitzii	0.803368	1.82739e-08	Healthy-specific
Mogibacterium_diversum	Actinomyces_naeslundii	0.521048	0.00187658	Healthy-specific
Mogibacterium_diversum	Actinomyces_odontolyticus	0.50708	0.00259759	Common
Mogibacterium_diversum	Actinomyces_sp_HMSC035G02	0.373339	0.032352	Healthy-specific
Mogibacterium_diversum	Actinomyces_sp_ICM47	0.366178	0.0360967	Healthy-specific
Mogibacterium_diversum	Enorma_massiliensis	0.800128	2.29787e-08	Healthy-specific
Mogibacterium_diversum	Bacteroides_coprophilus	0.374149	0.0319492	Healthy-specific
Mogibacterium_diversum	Prevotella_sp_AM42_24	0.378479	0.0298644	Healthy-specific
Mogibacterium_diversum	Parabacteroides_sp_426_9	0.521048	0.00187658	Healthy-specific
Mogibacterium_diversum	Enterococcus_casseliflavus	0.595483	0.000256327	Healthy-specific
Mogibacterium_diversum	Enterococcus_faecalis	0.399395	0.0212986	Healthy-specific
Mogibacterium_diversum	Melissococcus_sp_OM08_11BH	0.595483	0.000256327	Healthy-specific
Mogibacterium_diversum	Lactobacillus_fermentum	0.595483	0.000256327	Healthy-specific
Mogibacterium_diversum	Streptococcus_gallolyticus	0.521048	0.00187658	Healthy-specific
Mogibacterium_diversum	Streptococcus_gordonii	0.435139	0.0113796	Healthy-specific
Mogibacterium_diversum	Streptococcus_macedonicus	0.800128	2.29787e-08	Healthy-specific
Mogibacterium_diversum	Streptococcus_parasanguinis	0.42772	0.0130304	Healthy-specific
Mogibacterium_diversum	Streptococcus_pasteurianus	0.374149	0.0319492	Healthy-specific
Mogibacterium_diversum	Streptococcus_salivarius	0.432497	0.0119459	Healthy-specific
Mogibacterium_diversum	Streptococcus_sp_A12	0.414201	0.0165568	Healthy-specific
Mogibacterium_diversum	Streptococcus_vestibularis	0.575123	0.000463316	Healthy-specific
Mogibacterium_diversum	Catabacter_hongkongensis	0.595483	0.000256327	Healthy-specific
Mogibacterium_diversum	Clostridium_bolteae_CAG_59	0.348841	0.0466274	Healthy-specific
Mogibacterium_diversum	Clostridium_perfringens	0.543548	0.00107875	Healthy-specific
Mogibacterium_diversum	Hungatella_hathewayi	0.524797	0.00171569	Healthy-specific
Mogibacterium_diversum	Eubacterium_sulci	0.505145	0.00271437	Common
Clostridiales_bacterium_1_7_47FAA	Methanobrevibacter_smithii	0.446283	0.0092332	Healthy-specific
Clostridiales_bacterium_1_7_47FAA	Actinomyces_odontolyticus	0.446283	0.0092332	Healthy-specific
Clostridiales_bacterium_1_7_47FAA	Actinomyces_sp_HMSC035G02	0.71807	2.54259e-06	Healthy-specific
Clostridiales_bacterium_1_7_47FAA	Enterorhabdus_caecimuris	0.523859	0.00175478	Healthy-specific
Clostridiales_bacterium_1_7_47FAA	Bacteroides_clarus	0.425635	0.0135288	Healthy-specific
Clostridiales_bacterium_1_7_47FAA	Bacteroides_coprophilus	0.673191	1.76371e-05	Healthy-specific
Clostridiales_bacterium_1_7_47FAA	Bacteroides_galacturonicus	0.476035	0.00510625	Healthy-specific
Clostridiales_bacterium_1_7_47FAA	Coprobacter_secundus	0.386368	0.0263523	Healthy-specific
Clostridiales_bacterium_1_7_47FAA	Prevotella_sp_CAG_1185	1	0	Healthy-specific
Clostridiales_bacterium_1_7_47FAA	Prevotella_sp_CAG_279	0.416531	0.0158977	Healthy-specific
Clostridiales_bacterium_1_7_47FAA	Weissella_viridescens	0.595483	0.000256327	Healthy-specific
Clostridiales_bacterium_1_7_47FAA	Streptococcus_anginosus_group	0.446283	0.0092332	Healthy-specific
Clostridiales_bacterium_1_7_47FAA	Christensenella_minuta	0.521048	0.00187658	Healthy-specific
Clostridiales_bacterium_1_7_47FAA	Clostridium_sp_CAG_242	0.354918	0.0426874	Healthy-specific
Clostridiales_bacterium_1_7_47FAA	Hungatella_hathewayi	0.357026	0.0413849	Healthy-specific
Intestinimonas_butyriciproducens	Bacteroides_cellulosilyticus	0.48327	0.00438621	Healthy-specific
Intestinimonas_butyriciproducens	Bacteroides_eggerthii	0.357497	0.0410988	Healthy-specific
Intestinimonas_butyriciproducens	Bacteroides_plebeius	0.535271	0.00132832	Healthy-specific
Intestinimonas_butyriciproducens	Bacteroides_salyersiae	0.589293	0.000308152	Healthy-specific
Intestinimonas_butyriciproducens	Coprobacter_fastidiosus	0.443062	0.00981501	Common
Intestinimonas_butyriciproducens	Parabacteroides_goldsteinii	0.503356	0.00282638	Common
Intestinimonas_butyriciproducens	Parabacteroides_merdae	0.361843	0.0385286	Healthy-specific
Intestinimonas_butyriciproducens	Gemella_morbillorum	0.489095	0.00387173	Healthy-specific
Intestinimonas_butyriciproducens	Lactobacillus_plantarum	0.411161	0.0174506	Healthy-specific
Intestinimonas_butyriciproducens	Pediococcus_acidilactici	0.354015	0.0432557	Healthy-specific
Intestinimonas_butyriciproducens	Lactococcus_lactis	0.3532	0.0437734	Healthy-specific
Intestinimonas_butyriciproducens	Streptococcus_australis	0.418325	0.0154054	Healthy-specific
Intestinimonas_butyriciproducens	Clostridium_sp_CAG_242	0.490147	0.00378454	Common
Lawsonibacter_asaccharolyticus	Lawsonella_clevelandensis	0.363526	0.0375694	Healthy-specific
Lawsonibacter_asaccharolyticus	Bacteroides_vulgatus	0.388693	0.0253844	Common
Lawsonibacter_asaccharolyticus	Coprobacter_fastidiosus	0.364464	0.037043	Healthy-specific
Lawsonibacter_asaccharolyticus	Sanguibacteroides_justesenii	0.363526	0.0375694	Healthy-specific
Lawsonibacter_asaccharolyticus	Prevotella_disiens	0.363526	0.0375694	Healthy-specific
Lawsonibacter_asaccharolyticus	Prevotella_timonensis	0.363526	0.0375694	Healthy-specific
Lawsonibacter_asaccharolyticus	Alistipes_putredinis	0.361438	0.0387626	Common
Lawsonibacter_asaccharolyticus	Gemella_morbillorum	0.34603	0.0485458	Healthy-specific
Lawsonibacter_asaccharolyticus	Streptococcus_mitis	-0.420067	0.0149396	Healthy-specific
Lawsonibacter_asaccharolyticus	Clostridium_sp_CAG_242	0.355825	0.0421231	Healthy-specific
Lawsonibacter_asaccharolyticus	Clostridium_sp_CAG_58	0.437208	0.0109519	Healthy-specific
Lawsonibacter_asaccharolyticus	Intestinimonas_butyriciproducens	0.455302	0.00775733	Common
Monoglobus_pectinilyticus	Actinomyces_sp_oral_taxon_181	0.673191	1.76371e-05	Common
Monoglobus_pectinilyticus	Bifidobacterium_animalis	0.466797	0.00617141	Healthy-specific
Monoglobus_pectinilyticus	Bacteroides_faecis_CAG_32	0.373339	0.032352	Healthy-specific
Monoglobus_pectinilyticus	Bacteroides_sp_OM05_12	0.673191	1.76371e-05	Healthy-specific
Monoglobus_pectinilyticus	Alistipes_onderdonkii	0.998047	6.59566e-39	Healthy-specific
Monoglobus_pectinilyticus	Enterococcus_hirae	0.71807	2.54259e-06	Healthy-specific
Monoglobus_pectinilyticus	Lactococcus_garvieae	0.37173	0.0331647	Healthy-specific
Monoglobus_pectinilyticus	Clostridium_butyricum	0.71807	2.54259e-06	Healthy-specific
Eubacteriaceae_bacterium_CHKCI005	Methanobrevibacter_smithii	0.416531	0.0158977	Healthy-specific
Eubacteriaceae_bacterium_CHKCI005	Lawsonella_clevelandensis	1	0	Healthy-specific
Eubacteriaceae_bacterium_CHKCI005	Collinsella_intestinalis	0.395004	0.0229036	Healthy-specific
Eubacteriaceae_bacterium_CHKCI005	Bacteroides_galacturonicus	0.446283	0.0092332	Healthy-specific
Eubacteriaceae_bacterium_CHKCI005	Coprobacter_fastidiosus	0.37858	0.0298174	Healthy-specific
Eubacteriaceae_bacterium_CHKCI005	Coprobacter_secundus	0.35877	0.040332	Healthy-specific
Eubacteriaceae_bacterium_CHKCI005	Sanguibacteroides_justesenii	1	0	Healthy-specific
Eubacteriaceae_bacterium_CHKCI005	Prevotella_disiens	1	0	Healthy-specific
Eubacteriaceae_bacterium_CHKCI005	Prevotella_timonensis	1	0	Healthy-specific
Eubacteriaceae_bacterium_CHKCI005	Parabacteroides_gordonii	0.476035	0.00510625	Healthy-specific
Eubacteriaceae_bacterium_CHKCI005	Gemella_morbillorum	0.558266	0.00073513	Healthy-specific
Eubacteriaceae_bacterium_CHKCI005	Lactobacillus_plantarum	0.71807	2.54259e-06	Healthy-specific
Eubacteriaceae_bacterium_CHKCI005	Lawsonibacter_asaccharolyticus	0.363526	0.0375694	Healthy-specific
Eubacterium_callanderi	Actinomyces_graevenitzii	0.71807	2.54259e-06	Common
Eubacterium_callanderi	Actinomyces_odontolyticus	0.476035	0.00510625	Healthy-specific
Eubacterium_callanderi	Actinomyces_oris	0.558266	0.00073513	Healthy-specific
Eubacterium_callanderi	Actinomyces_sp_HMSC035G02	0.673191	1.76371e-05	Common
Eubacterium_callanderi	Actinomyces_sp_ICM47	0.389492	0.0250586	Common
Eubacterium_callanderi	Collinsella_intestinalis	0.370316	0.033892	Healthy-specific
Eubacterium_callanderi	Enorma_massiliensis	0.673191	1.76371e-05	Healthy-specific
Eubacterium_callanderi	[Collinsella]_massiliensis	0.365148	0.0366627	Healthy-specific
Eubacterium_callanderi	Bacteroides_faecis	0.446283	0.0092332	Healthy-specific
Eubacterium_callanderi	Prevotella_sp_AM42_24	0.386368	0.0263523	Healthy-specific
Eubacterium_callanderi	Gemella_morbillorum	0.595483	0.000256327	Common
Eubacterium_callanderi	Enterococcus_casseliflavus	1	0	Healthy-specific
Eubacterium_callanderi	Enterococcus_faecalis	0.441563	0.0100961	Healthy-specific
Eubacterium_callanderi	Enterococcus_faecium	0.344691	0.0494813	Healthy-specific
Eubacterium_callanderi	Melissococcus_sp_OM08_11BH	1	0	Healthy-specific
Eubacterium_callanderi	Lactobacillus_fermentum	1	0	Healthy-specific
Eubacterium_callanderi	Leuconostoc_garlicum	0.386368	0.0263523	Healthy-specific
Eubacterium_callanderi	Weissella_cibaria	0.365148	0.0366627	Healthy-specific
Eubacterium_callanderi	Lactococcus_garvieae	0.37858	0.0298174	Healthy-specific
Eubacterium_callanderi	Lactococcus_lactis	0.441563	0.0100961	Healthy-specific
Eubacterium_callanderi	Lactococcus_petauri	0.365148	0.0366627	Healthy-specific
Eubacterium_callanderi	Streptococcus_infantarius	0.354918	0.0426874	Healthy-specific
Eubacterium_callanderi	Streptococcus_macedonicus	0.673191	1.76371e-05	Healthy-specific
Eubacterium_callanderi	Streptococcus_sp_A12	0.357026	0.0413849	Common
Eubacterium_callanderi	Catabacter_hongkongensis	1	0	Healthy-specific
Eubacterium_callanderi	Christensenella_minuta	0.558266	0.00073513	Healthy-specific
Eubacterium_callanderi	Clostridium_bolteae_CAG_59	0.363526	0.0375694	Common
Eubacterium_callanderi	Clostridium_perfringens	0.458377	0.00730245	Healthy-specific
Eubacterium_callanderi	Clostridium_sp_CAG_242	0.37858	0.0298174	Healthy-specific
Eubacterium_callanderi	Hungatella_hathewayi	0.476035	0.00510625	Healthy-specific
Eubacterium_callanderi	Eubacterium_sulci	0.425635	0.0135288	Healthy-specific
Eubacterium_callanderi	Mogibacterium_diversum	0.595483	0.000256327	Healthy-specific
Eubacterium_dolichum_CAG_375	Actinobaculum_sp_oral_taxon_183	1	0	Healthy-specific
Eubacterium_dolichum_CAG_375	Actinomyces_graevenitzii	0.673191	1.76371e-05	Healthy-specific
Eubacterium_dolichum_CAG_375	Actinomyces_naeslundii	1	0	Healthy-specific
Eubacterium_dolichum_CAG_375	Enorma_massiliensis	0.71807	2.54259e-06	Healthy-specific
Eubacterium_dolichum_CAG_375	Enterorhabdus_caecimuris	0.425635	0.0135288	Healthy-specific
Eubacterium_dolichum_CAG_375	Bacteroides_massiliensis	0.354918	0.0426874	Common
Eubacterium_dolichum_CAG_375	Parabacteroides_sp_426_9	1	0	Healthy-specific
Eubacterium_dolichum_CAG_375	Lactobacillus_salivarius	0.476035	0.00510625	Common
Eubacterium_dolichum_CAG_375	Streptococcus_anginosus_group	0.386779	0.0261791	Healthy-specific
Eubacterium_dolichum_CAG_375	Streptococcus_gallolyticus	1	0	Healthy-specific
Eubacterium_dolichum_CAG_375	Streptococcus_gordonii	0.386779	0.0261791	Healthy-specific
Eubacterium_dolichum_CAG_375	Streptococcus_macedonicus	0.71807	2.54259e-06	Healthy-specific
Eubacterium_dolichum_CAG_375	Streptococcus_sp_A12	0.416531	0.0158977	Healthy-specific
Eubacterium_dolichum_CAG_375	Streptococcus_thermophilus	0.395004	0.0229036	Healthy-specific
Eubacterium_dolichum_CAG_375	Streptococcus_vestibularis	0.354918	0.0426874	Healthy-specific
Eubacterium_dolichum_CAG_375	Clostridium_perfringens	0.523859	0.00175478	Healthy-specific
Eubacterium_dolichum_CAG_375	Clostridium_sp_CAG_58	0.344691	0.0494813	Healthy-specific
Eubacterium_dolichum_CAG_375	Mogibacterium_diversum	0.521048	0.00187658	Healthy-specific
Eubacterium_eligens	Bifidobacterium_adolescentis	0.38883	0.0253282	Healthy-specific
Eubacterium_eligens	Bacteroides_intestinalis	0.455106	0.00778705	Common
Eubacterium_eligens	Bacteroides_stercoris	0.363553	0.0375538	Healthy-specific
Eubacterium_eligens	Butyricimonas_virosa	0.434506	0.0115131	Common
Eubacterium_eligens	Odoribacter_splanchnicus	0.376828	0.0306457	Healthy-specific
Eubacterium_eligens	Parabacteroides_merdae	0.362987	0.0378743	Healthy-specific
Eubacterium_eligens	Enterococcus_avium	-0.367413	0.0354268	Healthy-specific
Eubacterium_eligens	Streptococcus_lutetiensis	0.354979	0.0426494	Healthy-specific
Eubacterium_hallii	Actinomyces_graevenitzii	0.385424	0.0267536	Healthy-specific
Eubacterium_hallii	Collinsella_aerofaciens	0.534026	0.00136995	Common
Eubacterium_hallii	Collinsella_stercoris	0.416385	0.0159382	Common
Eubacterium_hallii	Enorma_massiliensis	0.387848	0.0257326	Healthy-specific
Eubacterium_hallii	[Collinsella]_massiliensis	0.43513	0.0113814	Healthy-specific
Eubacterium_hallii	Adlercreutzia_equolifaciens	0.529081	0.00154674	Healthy-specific
Eubacterium_hallii	Asaccharobacter_celatus	0.487983	0.00396571	Healthy-specific
Eubacterium_hallii	Butyricimonas_virosa	0.422003	0.0144358	Healthy-specific
Eubacterium_hallii	Odoribacter_splanchnicus	0.423736	0.0139968	Healthy-specific
Eubacterium_hallii	Enterococcus_asini	-0.393908	0.0233194	Healthy-specific
Eubacterium_hallii	Enterococcus_avium	-0.49753	0.0032193	Healthy-specific
Eubacterium_hallii	Lactobacillus_mucosae	-0.413301	0.0168174	Healthy-specific
Eubacterium_hallii	Streptococcus_anginosus_group	0.344432	0.0496639	Healthy-specific
Eubacterium_hallii	Streptococcus_macedonicus	0.387848	0.0257326	Healthy-specific
Eubacterium_hallii	Clostridium_bolteae_CAG_59	-0.47942	0.00475761	Healthy-specific
Eubacterium_hallii	Clostridium_neonatale	-0.393908	0.0233194	Healthy-specific
Eubacterium_limosum	Bifidobacterium_dentium	0.415458	0.0161983	Healthy-specific
Eubacterium_limosum	Enterococcus_avium	0.521048	0.00187658	Healthy-specific
Eubacterium_limosum	Lactobacillus_mucosae	0.71807	2.54259e-06	Healthy-specific
Eubacterium_limosum	Lactobacillus_rhamnosus	1	0	Healthy-specific
Eubacterium_limosum	Hungatella_hathewayi	0.386779	0.0261791	Healthy-specific
Eubacterium_ramulus	Bifidobacterium_breve	-0.350671	0.0454114	Healthy-specific
Eubacterium_ramulus	Bifidobacterium_dentium	-0.400114	0.021045	Healthy-specific
Eubacterium_ramulus	Bifidobacterium_pseudocatenulatum	-0.36522	0.0366228	Healthy-specific
Eubacterium_ramulus	Rothia_mucilaginosa	0.386038	0.0264921	Healthy-specific
Eubacterium_ramulus	Enterococcus_asini	-0.373898	0.0320736	Healthy-specific
Eubacterium_ramulus	Enterococcus_avium	-0.465101	0.00638632	Healthy-specific
Eubacterium_ramulus	Enterococcus_faecalis	0.366281	0.0360401	Healthy-specific
Eubacterium_ramulus	Lactobacillus_mucosae	-0.373898	0.0320736	Healthy-specific
Eubacterium_ramulus	Clostridium_bolteae_CAG_59	-0.581792	0.00038329	Healthy-specific
Eubacterium_ramulus	Clostridium_neonatale	-0.373898	0.0320736	Healthy-specific
Eubacterium_ramulus	Eubacterium_hallii	0.590609	0.000296412	Common
Eubacterium_sp_CAG_180	Bifidobacterium_adolescentis	0.490479	0.00375741	Healthy-specific
Eubacterium_sp_CAG_180	Bifidobacterium_animalis	0.380188	0.0290729	Healthy-specific
Eubacterium_sp_CAG_180	Collinsella_aerofaciens	0.452212	0.00823849	Healthy-specific
Eubacterium_sp_CAG_180	Collinsella_intestinalis	0.458423	0.00729576	Healthy-specific
Eubacterium_sp_CAG_180	Collinsella_stercoris	0.492994	0.0035572	Healthy-specific
Eubacterium_sp_CAG_180	[Collinsella]_massiliensis	0.34437	0.0497076	Healthy-specific
Eubacterium_sp_CAG_180	Adlercreutzia_equolifaciens	0.471437	0.00561483	Healthy-specific
Eubacterium_sp_CAG_180	Asaccharobacter_celatus	0.373985	0.0320307	Healthy-specific
Eubacterium_sp_CAG_180	Bacteroides_coprocola	0.497556	0.00321747	Healthy-specific
Eubacterium_sp_CAG_180	Bacteroides_eggerthii	0.442651	0.00989134	Healthy-specific
Eubacterium_sp_CAG_180	Bacteroides_faecis	0.561746	0.000669636	Healthy-specific
Eubacterium_sp_CAG_180	Bacteroides_faecis_CAG_32	0.489111	0.00387036	Healthy-specific
Eubacterium_sp_CAG_180	Bacteroides_plebeius	0.377046	0.030542	Healthy-specific
Eubacterium_sp_CAG_180	Bacteroides_salyersiae	0.37205	0.0330016	Healthy-specific
Eubacterium_sp_CAG_180	Coprobacter_fastidiosus	0.440256	0.0103468	Healthy-specific
Eubacterium_sp_CAG_180	Butyricimonas_synergistica	0.597898	0.000238319	Healthy-specific
Eubacterium_sp_CAG_180	Butyricimonas_virosa	0.658923	3.05241e-05	Healthy-specific
Eubacterium_sp_CAG_180	Prevotella_sp_AM42_24	0.434701	0.0114718	Healthy-specific
Eubacterium_sp_CAG_180	Alistipes_finegoldii	0.438887	0.010615	Common
Eubacterium_sp_CAG_180	Alistipes_indistinctus	0.474931	0.00522459	Common
Eubacterium_sp_CAG_180	Alistipes_putredinis	0.345767	0.0487286	Healthy-specific
Eubacterium_sp_CAG_180	Alistipes_shahii	0.355312	0.0424415	Common
Eubacterium_sp_CAG_180	Parabacteroides_goldsteinii	0.383737	0.0274836	Common
Eubacterium_sp_CAG_180	Parabacteroides_merdae	0.410532	0.0176407	Healthy-specific
Eubacterium_sp_CAG_180	Enterococcus_faecalis	0.389822	0.024925	Healthy-specific
Eubacterium_sp_CAG_180	Lactococcus_petauri	0.350843	0.0452985	Healthy-specific
Eubacterium_sp_CAG_180	Streptococcus_infantarius	0.43869	0.0106541	Healthy-specific
Eubacterium_sp_CAG_180	Christensenella_minuta	0.386715	0.026206	Healthy-specific
Eubacterium_sp_CAG_180	Eubacterium_eligens	0.478699	0.0048301	Healthy-specific
Eubacterium_sp_CAG_180	Eubacterium_hallii	0.459569	0.00713234	Healthy-specific
Eubacterium_sp_CAG_251	Bacteroides_cellulosilyticus	0.445669	0.00934172	Healthy-specific
Eubacterium_sp_CAG_251	Coprobacter_fastidiosus	0.441616	0.010086	Healthy-specific
Eubacterium_sp_CAG_251	Parabacteroides_chinchillae	0.415458	0.0161983	Healthy-specific
Eubacterium_sp_CAG_251	Parabacteroides_johnsonii	0.371363	0.0333521	Healthy-specific
Eubacterium_sp_CAG_251	Gemella_morbillorum	0.396165	0.0224697	Healthy-specific
Eubacterium_sp_CAG_251	Enterococcus_casseliflavus	0.389492	0.0250586	Healthy-specific
Eubacterium_sp_CAG_251	Melissococcus_sp_OM08_11BH	0.389492	0.0250586	Healthy-specific
Eubacterium_sp_CAG_251	Lactobacillus_fermentum	0.389492	0.0250586	Healthy-specific
Eubacterium_sp_CAG_251	Catabacter_hongkongensis	0.389492	0.0250586	Healthy-specific
Eubacterium_sp_CAG_251	Eubacterium_callanderi	0.389492	0.0250586	Healthy-specific
Eubacterium_sp_CAG_274	Slackia_isoflavoniconvertens	-0.362528	0.0381362	Healthy-specific
Eubacterium_sp_CAG_274	Bacteroides_coprocola	-0.436233	0.0111516	Healthy-specific
Eubacterium_sp_CAG_274	Bacteroides_finegoldii	0.441258	0.0101542	Healthy-specific
Eubacterium_sp_CAG_274	Bacteroides_intestinalis	0.495043	0.00340098	Healthy-specific
Eubacterium_sp_CAG_274	Bacteroides_ovatus	0.557471	0.00075086	Healthy-specific
Eubacterium_sp_CAG_274	Bacteroides_salyersiae	0.411801	0.0172592	Healthy-specific
Eubacterium_sp_CAG_274	Bacteroides_vulgatus	0.359087	0.0401426	Healthy-specific
Eubacterium_sp_CAG_274	Bacteroides_xylanisolvens	0.479644	0.00473526	Healthy-specific
Eubacterium_sp_CAG_274	Butyricimonas_virosa	0.456186	0.00762419	Healthy-specific
Eubacterium_sp_CAG_274	Odoribacter_splanchnicus	0.373446	0.0322988	Healthy-specific
Eubacterium_sp_CAG_274	Alistipes_finegoldii	0.413372	0.0167965	Healthy-specific
Eubacterium_sp_CAG_274	Alistipes_putredinis	0.609626	0.000165892	Healthy-specific
Eubacterium_sp_CAG_274	Alistipes_shahii	0.378428	0.0298883	Healthy-specific
Eubacterium_sp_CAG_274	Lactobacillus_rogosae	0.348564	0.0468136	Healthy-specific
Eubacterium_sp_CAG_274	Streptococcus_parasanguinis	-0.37126	0.033405	Healthy-specific
Eubacterium_sp_CAG_274	Streptococcus_salivarius	-0.363635	0.0375077	Healthy-specific
Eubacterium_sp_CAG_274	Clostridium_sp_CAG_242	0.404522	0.0195436	Common
Eubacterium_sp_CAG_274	Clostridium_sp_CAG_58	0.562691	0.000652773	Healthy-specific
Eubacterium_sp_CAG_38	Actinomyces_oris	0.396299	0.0224203	Healthy-specific
Eubacterium_sp_CAG_38	Actinomyces_sp_ICM47	0.394374	0.0231418	Healthy-specific
Eubacterium_sp_CAG_38	Collinsella_stercoris	0.403118	0.0200117	Healthy-specific
Eubacterium_sp_CAG_38	Bacteroides_faecis	0.449148	0.00874046	Healthy-specific
Eubacterium_sp_CAG_38	Bacteroides_faecis_CAG_32	0.359775	0.0397348	Healthy-specific
Eubacterium_sp_CAG_38	Parabacteroides_distasonis	0.364503	0.0370211	Healthy-specific
Eubacterium_sp_CAG_38	Enterococcus_avium	-0.371722	0.0331685	Healthy-specific
Eubacterium_sp_CAG_38	Enterococcus_faecalis	0.495088	0.00339759	Healthy-specific
Eubacterium_sp_CAG_38	Clostridium_bolteae_CAG_59	-0.401757	0.0204745	Healthy-specific
Eubacterium_sp_CAG_38	Eubacterium_ramulus	0.502461	0.00288392	Healthy-specific
Eubacterium_sp_OM08_24	Bacteroides_clarus	0.523859	0.00175478	Healthy-specific
Eubacterium_sp_OM08_24	Prevotella_bivia	1	0	Healthy-specific
Eubacterium_sp_OM08_24	Prevotella_sp_CAG_279	0.446283	0.0092332	Healthy-specific
Eubacterium_sp_OM08_24	Gemella_morbillorum	0.521048	0.00187658	Healthy-specific
Eubacterium_sp_OM08_24	Gemella_sanguinis	0.521048	0.00187658	Healthy-specific
Eubacterium_sp_OM08_24	Lactobacillus_iners	1	0	Healthy-specific
Eubacterium_sp_OM08_24	Streptococcus_australis	0.491118	0.00370568	Common
Eubacterium_sp_OM08_24	Streptococcus_sp_A12	0.446283	0.0092332	Healthy-specific
Eubacterium_sp_OM08_24	Clostridium_disporicum	0.386368	0.0263523	Healthy-specific
Eubacterium_ventriosum	Actinomyces_sp_HMSC035G02	0.423097	0.0141574	Healthy-specific
Eubacterium_ventriosum	Collinsella_aerofaciens	0.440176	0.0103623	Healthy-specific
Eubacterium_ventriosum	Collinsella_intestinalis	0.476415	0.00506608	Healthy-specific
Eubacterium_ventriosum	[Collinsella]_massiliensis	0.409038	0.0180985	Healthy-specific
Eubacterium_ventriosum	Bacteroides_coprocola	0.36198	0.0384502	Healthy-specific
Eubacterium_ventriosum	Bacteroides_eggerthii	0.42576	0.0134985	Healthy-specific
Eubacterium_ventriosum	Bacteroides_intestinalis	0.468861	0.00591819	Healthy-specific
Eubacterium_ventriosum	Bacteroides_plebeius	0.418282	0.0154168	Healthy-specific
Eubacterium_ventriosum	Bacteroides_xylanisolvens	-0.358295	0.0406166	Healthy-specific
Eubacterium_ventriosum	Barnesiella_intestinihominis	0.348656	0.0467515	Healthy-specific
Eubacterium_ventriosum	Coprobacter_fastidiosus	0.371701	0.0331794	Healthy-specific
Eubacterium_ventriosum	Butyricimonas_virosa	0.446098	0.00926573	Healthy-specific
Eubacterium_ventriosum	Odoribacter_splanchnicus	0.440216	0.0103547	Healthy-specific
Eubacterium_ventriosum	Parabacteroides_goldsteinii	0.380756	0.0288134	Healthy-specific
Eubacterium_ventriosum	Parabacteroides_merdae	0.384308	0.0272347	Healthy-specific
Eubacterium_ventriosum	Enterococcus_avium	-0.356875	0.0414775	Healthy-specific
Eubacterium_ventriosum	Weissella_cibaria	0.53535	0.00132574	Healthy-specific
Eubacterium_ventriosum	Lactococcus_garvieae	0.465445	0.00634224	Healthy-specific
Eubacterium_ventriosum	Lactococcus_lactis	0.395608	0.022677	Healthy-specific
Eubacterium_ventriosum	Lactococcus_petauri	0.56377	0.00063398	Healthy-specific
Eubacterium_ventriosum	Streptococcus_parasanguinis	-0.387658	0.0258117	Healthy-specific
Eubacterium_ventriosum	Christensenella_minuta	0.449055	0.00875623	Healthy-specific
Eubacterium_ventriosum	Intestinimonas_butyriciproducens	0.461164	0.00690993	Healthy-specific
Eubacterium_ventriosum	Eubacterium_eligens	0.445834	0.00931246	Common
Eubacterium_ventriosum	Eubacterium_hallii	0.398886	0.0214798	Healthy-specific
Eubacterium_ventriosum	Eubacterium_sp_CAG_180	0.505998	0.00266236	Healthy-specific
Anaerostipes_hadrus	Actinomyces_sp_ICM47	0.369885	0.0341169	Healthy-specific
Anaerostipes_hadrus	Eggerthella_lenta	0.466808	0.00617003	Common
Anaerostipes_hadrus	Bacteroides_dorei	0.486798	0.00406802	Healthy-specific
Anaerostipes_hadrus	Bacteroides_ovatus	0.35566	0.0422254	Healthy-specific
Anaerostipes_hadrus	Bacteroides_thetaiotaomicron	0.346372	0.0483086	Healthy-specific
Anaerostipes_hadrus	Bacteroides_vulgatus	0.470746	0.00569491	Healthy-specific
Anaerostipes_hadrus	Alistipes_inops	-0.356569	0.0416647	Healthy-specific
Anaerostipes_hadrus	Parabacteroides_distasonis	0.582274	0.000378012	Healthy-specific
Anaerostipes_hadrus	Enterococcus_asini	-0.400069	0.0210608	Healthy-specific
Anaerostipes_hadrus	Enterococcus_avium	-0.497655	0.00321042	Common
Anaerostipes_hadrus	Lactobacillus_mucosae	-0.400069	0.0210608	Healthy-specific
Anaerostipes_hadrus	Streptococcus_infantarius	-0.370075	0.0340177	Healthy-specific
Anaerostipes_hadrus	Clostridium_bolteae_CAG_59	-0.355155	0.0425398	Healthy-specific
Anaerostipes_hadrus	Clostridium_disporicum	0.351378	0.0449487	Healthy-specific
Anaerostipes_hadrus	Clostridium_neonatale	-0.400069	0.0210608	Healthy-specific
Anaerostipes_hadrus	Clostridium_sp_CAG_299	0.513677	0.00223165	Healthy-specific
Anaerostipes_hadrus	Eubacterium_hallii	0.509906	0.00243492	Healthy-specific
Anaerostipes_hadrus	Eubacterium_ramulus	0.390154	0.0247911	Healthy-specific
Anaerostipes_hadrus	Eubacterium_sp_CAG_274	0.358449	0.040524	Healthy-specific
Anaerotignum_lactatifermentans	Parabacteroides_johnsonii	0.415458	0.0161983	Healthy-specific
Anaerotignum_lactatifermentans	Clostridium_perfringens	0.491118	0.00370568	Healthy-specific
Blautia_coccoides	Bifidobacterium_breve	0.829283	2.47692e-09	Healthy-specific
Blautia_coccoides	Bacteroides_caccae	-0.348244	0.0470299	Common
Blautia_coccoides	Bacteroides_fragilis	0.421491	0.0145676	Healthy-specific
Blautia_coccoides	Bacteroides_ovatus	-0.373898	0.0320736	Healthy-specific
Blautia_coccoides	Bacteroides_stercoris	0.412897	0.0169354	Healthy-specific
Blautia_coccoides	Bacteroides_thetaiotaomicron	-0.41367	0.01671	Common
Blautia_coccoides	Bacteroides_vulgatus	-0.374889	0.031585	Common
Blautia_coccoides	Bacteroides_xylanisolvens	0.374112	0.0319676	Healthy-specific
Blautia_coccoides	Odoribacter_splanchnicus	-0.360999	0.0390176	Healthy-specific
Blautia_coccoides	Parabacteroides_distasonis	-0.400069	0.0210608	Healthy-specific
Blautia_coccoides	Parabacteroides_merdae	-0.360999	0.0390176	Common
Blautia_coccoides	Enterococcus_asini	1	0	Common
Blautia_coccoides	Enterococcus_avium	0.829283	2.47692e-09	Common
Blautia_coccoides	Enterococcus_gallinarum	0.71807	2.54259e-06	Healthy-specific
Blautia_coccoides	Lactobacillus_mucosae	0.466797	0.00617141	Healthy-specific
Blautia_coccoides	Lactobacillus_vaginalis	0.71807	2.54259e-06	Healthy-specific
Blautia_coccoides	Streptococcus_mutans	0.71807	2.54259e-06	Healthy-specific
Blautia_coccoides	Clostridium_bolteae_CAG_59	0.578576	0.000420205	Common
Blautia_coccoides	Clostridium_neonatale	1	0	Healthy-specific
Blautia_coccoides	Eubacterium_hallii	-0.393908	0.0233194	Common
Blautia_coccoides	Eubacterium_ramulus	-0.373898	0.0320736	Healthy-specific
Blautia_coccoides	Anaerostipes_hadrus	-0.400069	0.0210608	Healthy-specific
Blautia_hansenii	Actinobaculum_sp_oral_taxon_183	0.386779	0.0261791	Healthy-specific
Blautia_hansenii	Actinomyces_naeslundii	0.386779	0.0261791	Healthy-specific
Blautia_hansenii	Actinomyces_sp_ICM47	0.372322	0.0328637	Healthy-specific
Blautia_hansenii	Bifidobacterium_adolescentis	-0.388267	0.0255596	Healthy-specific
Blautia_hansenii	Bifidobacterium_breve	0.50708	0.00259759	Healthy-specific
Blautia_hansenii	Bifidobacterium_pseudocatenulatum	0.429658	0.0125808	Healthy-specific
Blautia_hansenii	Bacteroides_caccae	-0.45204	0.00826599	Common
Blautia_hansenii	Bacteroides_coprocola	-0.362019	0.0384274	Healthy-specific
Blautia_hansenii	Bacteroides_intestinalis	-0.356372	0.0417859	Healthy-specific
Blautia_hansenii	Bacteroides_plebeius	-0.455	0.00780324	Healthy-specific
Blautia_hansenii	Bacteroides_sp_D2	0.357026	0.0413849	Healthy-specific
Blautia_hansenii	Bacteroides_xylanisolvens	0.473259	0.0054083	Healthy-specific
Blautia_hansenii	Barnesiella_intestinihominis	-0.383016	0.0278006	Common
Blautia_hansenii	Odoribacter_splanchnicus	-0.41243	0.0170728	Healthy-specific
Blautia_hansenii	Paraprevotella_clara	-0.380395	0.0289782	Healthy-specific
Blautia_hansenii	Paraprevotella_xylaniphila	-0.455972	0.00765625	Healthy-specific
Blautia_hansenii	Prevotella_copri	-0.420361	0.0148621	Healthy-specific
Blautia_hansenii	Parabacteroides_merdae	-0.598298	0.000235443	Common
Blautia_hansenii	Parabacteroides_sp_426_9	0.386779	0.0261791	Healthy-specific
Blautia_hansenii	Enterococcus_asini	0.64222	5.59969e-05	Common
Blautia_hansenii	Enterococcus_avium	0.50708	0.00259759	Healthy-specific
Blautia_hansenii	Enterococcus_gallinarum	0.476035	0.00510625	Healthy-specific
Blautia_hansenii	Lactobacillus_vaginalis	0.476035	0.00510625	Healthy-specific
Blautia_hansenii	Streptococcus_gallolyticus	0.386779	0.0261791	Healthy-specific
Blautia_hansenii	Streptococcus_mutans	0.476035	0.00510625	Healthy-specific
Blautia_hansenii	Clostridium_neonatale	0.64222	5.59969e-05	Healthy-specific
Blautia_hansenii	Eubacterium_dolichum_CAG_375	0.386779	0.0261791	Healthy-specific
Blautia_hansenii	Eubacterium_eligens	-0.445155	0.00943345	Healthy-specific
Blautia_hansenii	Eubacterium_ventriosum	-0.475482	0.00516526	Healthy-specific
Blautia_hansenii	Blautia_coccoides	0.64222	5.59969e-05	Common
Blautia_hydrogenotrophica	Actinomyces_graevenitzii	0.401684	0.0204996	Healthy-specific
Blautia_hydrogenotrophica	Actinomyces_odontolyticus	0.524797	0.00171569	Healthy-specific
Blautia_hydrogenotrophica	Actinomyces_sp_HMSC035G02	0.827663	2.8333e-09	Healthy-specific
Blautia_hydrogenotrophica	Collinsella_aerofaciens	0.447651	0.00899507	Healthy-specific
Blautia_hydrogenotrophica	Collinsella_stercoris	0.45709	0.00748991	Healthy-specific
Blautia_hydrogenotrophica	Enorma_massiliensis	0.373339	0.032352	Healthy-specific
Blautia_hydrogenotrophica	Bacteroides_coprocola	0.360091	0.0395487	Healthy-specific
Blautia_hydrogenotrophica	Bacteroides_coprophilus	0.347424	0.0475866	Healthy-specific
Blautia_hydrogenotrophica	Prevotella_sp_CAG_1185	0.558266	0.00073513	Healthy-specific
Blautia_hydrogenotrophica	Parabacteroides_merdae	0.429063	0.0127173	Healthy-specific
Blautia_hydrogenotrophica	Enterococcus_casseliflavus	0.595483	0.000256327	Healthy-specific
Blautia_hydrogenotrophica	Enterococcus_faecium	0.429564	0.0126023	Healthy-specific
Blautia_hydrogenotrophica	Melissococcus_sp_OM08_11BH	0.595483	0.000256327	Healthy-specific
Blautia_hydrogenotrophica	Lactobacillus_fermentum	0.595483	0.000256327	Healthy-specific
Blautia_hydrogenotrophica	Pediococcus_acidilactici	0.521048	0.00187658	Healthy-specific
Blautia_hydrogenotrophica	Weissella_cibaria	0.523832	0.00175591	Healthy-specific
Blautia_hydrogenotrophica	Lactococcus_garvieae	0.376797	0.0306607	Healthy-specific
Blautia_hydrogenotrophica	Lactococcus_petauri	0.495005	0.00340382	Healthy-specific
Blautia_hydrogenotrophica	Streptococcus_macedonicus	0.373339	0.032352	Healthy-specific
Blautia_hydrogenotrophica	Catabacter_hongkongensis	0.595483	0.000256327	Healthy-specific
Blautia_hydrogenotrophica	Christensenella_minuta	0.99597	4.87831e-34	Common
Blautia_hydrogenotrophica	Clostridium_sp_CAG_242	0.390887	0.0244981	Healthy-specific
Blautia_hydrogenotrophica	Hungatella_hathewayi	0.471646	0.00559074	Healthy-specific
Blautia_hydrogenotrophica	Clostridiales_bacterium_1_7_47FAA	0.558266	0.00073513	Healthy-specific
Blautia_hydrogenotrophica	Eubacterium_callanderi	0.595483	0.000256327	Healthy-specific
Blautia_hydrogenotrophica	Eubacterium_hallii	0.346764	0.0480391	Healthy-specific
Blautia_hydrogenotrophica	Eubacterium_sp_CAG_180	0.378269	0.0299627	Healthy-specific
Blautia_hydrogenotrophica	Eubacterium_ventriosum	0.457981	0.00735971	Healthy-specific
Blautia_obeum	Methanobrevibacter_smithii	0.379077	0.0295853	Healthy-specific
Blautia_obeum	Actinomyces_graevenitzii	0.387945	0.0256923	Healthy-specific
Blautia_obeum	Bifidobacterium_adolescentis	0.425722	0.0135077	Healthy-specific
Blautia_obeum	Collinsella_aerofaciens	0.464501	0.00646378	Healthy-specific
Blautia_obeum	Enorma_massiliensis	0.385521	0.0267123	Healthy-specific
Blautia_obeum	[Collinsella]_massiliensis	0.441815	0.0100484	Healthy-specific
Blautia_obeum	Adlercreutzia_equolifaciens	0.554397	0.000814498	Healthy-specific
Blautia_obeum	Asaccharobacter_celatus	0.52886	0.00155509	Healthy-specific
Blautia_obeum	Bacteroides_caccae	0.397384	0.0220219	Healthy-specific
Blautia_obeum	Bacteroides_cellulosilyticus	0.482804	0.00442979	Healthy-specific
Blautia_obeum	Bacteroides_eggerthii	0.484125	0.00430721	Healthy-specific
Blautia_obeum	Bacteroides_galacturonicus	0.387382	0.0259263	Healthy-specific
Blautia_obeum	Bacteroides_intestinalis	0.583886	0.00036083	Common
Blautia_obeum	Bacteroides_massiliensis	0.356865	0.0414833	Healthy-specific
Blautia_obeum	Bacteroides_salyersiae	0.498664	0.00313935	Healthy-specific
Blautia_obeum	Barnesiella_intestinihominis	0.470916	0.00567502	Common
Blautia_obeum	Coprobacter_fastidiosus	0.463179	0.00663749	Healthy-specific
Blautia_obeum	Butyricimonas_synergistica	0.515401	0.00214372	Healthy-specific
Blautia_obeum	Butyricimonas_virosa	0.646858	4.74861e-05	Healthy-specific
Blautia_obeum	Odoribacter_splanchnicus	0.572892	0.000493212	Healthy-specific
Blautia_obeum	Paraprevotella_clara	0.358325	0.0405984	Common
Blautia_obeum	Prevotella_sp_AM42_24	0.378713	0.0297551	Healthy-specific
Blautia_obeum	Prevotella_stercorea	0.541858	0.00112607	Healthy-specific
Blautia_obeum	Alistipes_finegoldii	0.680973	1.29122e-05	Healthy-specific
Blautia_obeum	Alistipes_putredinis	0.557252	0.000755242	Healthy-specific
Blautia_obeum	Alistipes_shahii	0.448663	0.00882226	Healthy-specific
Blautia_obeum	Parabacteroides_goldsteinii	0.466722	0.0061808	Healthy-specific
Blautia_obeum	Parabacteroides_merdae	0.411268	0.0174185	Healthy-specific
Blautia_obeum	Enterococcus_asini	-0.400069	0.0210608	Healthy-specific
Blautia_obeum	Enterococcus_avium	-0.497655	0.00321042	Common
Blautia_obeum	Lactobacillus_mucosae	-0.400069	0.0210608	Healthy-specific
Blautia_obeum	Lactobacillus_rogosae	0.530275	0.00150231	Common
Blautia_obeum	Weissella_confusa	0.387072	0.0260559	Healthy-specific
Blautia_obeum	Streptococcus_anginosus_group	0.467484	0.0060861	Healthy-specific
Blautia_obeum	Streptococcus_gordonii	0.366754	0.0357829	Healthy-specific
Blautia_obeum	Streptococcus_macedonicus	0.385521	0.0267123	Healthy-specific
Blautia_obeum	Clostridium_neonatale	-0.400069	0.0210608	Healthy-specific
Blautia_obeum	Clostridium_sp_CAG_242	0.445496	0.0093726	Healthy-specific
Blautia_obeum	Clostridium_sp_CAG_58	0.397276	0.0220612	Healthy-specific
Blautia_obeum	Mogibacterium_diversum	0.378017	0.0300815	Healthy-specific
Blautia_obeum	Eubacterium_hallii	0.678091	1.45088e-05	Common
Blautia_obeum	Eubacterium_sp_CAG_180	0.579082	0.000414191	Healthy-specific
Blautia_obeum	Eubacterium_ventriosum	0.49869	0.00313755	Healthy-specific
Blautia_obeum	Blautia_coccoides	-0.400069	0.0210608	Healthy-specific
Blautia_producta	Bifidobacterium_breve	0.6773	1.49769e-05	Healthy-specific
Blautia_producta	Bacteroides_caccae	-0.433189	0.0117954	Healthy-specific
Blautia_producta	Bacteroides_fragilis	0.455351	0.00774985	Healthy-specific
Blautia_producta	Bacteroides_intestinalis	-0.371722	0.0331685	Healthy-specific
Blautia_producta	Bacteroides_ovatus	-0.465101	0.00638632	Healthy-specific
Blautia_producta	Odoribacter_splanchnicus	-0.449055	0.00875615	Healthy-specific
Blautia_producta	Prevotella_copri	-0.363423	0.0376275	Healthy-specific
Blautia_producta	Alistipes_finegoldii	-0.371722	0.0331685	Healthy-specific
Blautia_producta	Alistipes_putredinis	-0.367413	0.0354268	Healthy-specific
Blautia_producta	Alistipes_shahii	-0.417515	0.0156261	Healthy-specific
Blautia_producta	Parabacteroides_merdae	-0.449055	0.00875615	Healthy-specific
Blautia_producta	Enterococcus_asini	0.829283	2.47692e-09	Healthy-specific
Blautia_producta	Enterococcus_avium	0.6773	1.49769e-05	Healthy-specific
Blautia_producta	Enterococcus_gallinarum	0.595483	0.000256327	Healthy-specific
Blautia_producta	Lactobacillus_mucosae	0.373339	0.032352	Healthy-specific
Blautia_producta	Lactobacillus_vaginalis	0.595483	0.000256327	Healthy-specific
Blautia_producta	Streptococcus_mutans	0.595483	0.000256327	Healthy-specific
Blautia_producta	Clostridium_bolteae_CAG_59	0.44349	0.00973598	Healthy-specific
Blautia_producta	Clostridium_neonatale	0.829283	2.47692e-09	Healthy-specific
Blautia_producta	Eubacterium_hallii	-0.419634	0.0150541	Healthy-specific
Blautia_producta	Eubacterium_ramulus	-0.371477	0.033294	Healthy-specific
Blautia_producta	Anaerostipes_hadrus	-0.393768	0.0233733	Common
Blautia_producta	Anaerotignum_lactatifermentans	0.521048	0.00187658	Healthy-specific
Blautia_producta	Blautia_coccoides	0.829283	2.47692e-09	Healthy-specific
Blautia_producta	Blautia_hansenii	0.50708	0.00259759	Healthy-specific
Blautia_producta	Blautia_obeum	-0.476878	0.00501749	Healthy-specific
Blautia_sp_CAG_257	Actinobaculum_sp_oral_taxon_183	0.363526	0.0375694	Healthy-specific
Blautia_sp_CAG_257	Actinomyces_naeslundii	0.363526	0.0375694	Healthy-specific
Blautia_sp_CAG_257	Bifidobacterium_bifidum	-0.397944	0.0218182	Healthy-specific
Blautia_sp_CAG_257	Bacteroides_dorei	0.34499	0.0492712	Healthy-specific
Blautia_sp_CAG_257	Prevotella_bivia	0.389492	0.0250586	Healthy-specific
Blautia_sp_CAG_257	Parabacteroides_sp_426_9	0.363526	0.0375694	Healthy-specific
Blautia_sp_CAG_257	Gemella_sanguinis	0.407879	0.0184605	Healthy-specific
Blautia_sp_CAG_257	Lactobacillus_iners	0.389492	0.0250586	Healthy-specific
Blautia_sp_CAG_257	Streptococcus_gallolyticus	0.363526	0.0375694	Healthy-specific
Blautia_sp_CAG_257	Streptococcus_mitis	0.354862	0.0427229	Healthy-specific
Blautia_sp_CAG_257	Clostridium_disporicum	0.527074	0.00162399	Healthy-specific
Blautia_sp_CAG_257	Clostridium_sp_CAG_242	0.345995	0.04857	Healthy-specific
Blautia_sp_CAG_257	Mogibacterium_diversum	0.393354	0.0235321	Healthy-specific
Blautia_sp_CAG_257	Eubacterium_dolichum_CAG_375	0.363526	0.0375694	Common
Blautia_sp_CAG_257	Eubacterium_sp_CAG_274	0.376079	0.0310057	Healthy-specific
Blautia_sp_CAG_257	Eubacterium_sp_OM08_24	0.389492	0.0250586	Healthy-specific
Blautia_wexlerae	Eggerthella_lenta	0.46243	0.00673762	Healthy-specific
Blautia_wexlerae	Gordonibacter_pamelaeae	0.518526	0.00199208	Healthy-specific
Blautia_wexlerae	Bacteroides_dorei	0.436151	0.0111687	Healthy-specific
Blautia_wexlerae	Bacteroides_ovatus	0.512933	0.00227053	Healthy-specific
Blautia_wexlerae	Bacteroides_thetaiotaomicron	0.417314	0.0156811	Healthy-specific
Blautia_wexlerae	Prevotella_copri	-0.364443	0.0370544	Healthy-specific
Blautia_wexlerae	Parabacteroides_goldsteinii	0.362656	0.0380628	Healthy-specific
Blautia_wexlerae	Parabacteroides_merdae	0.417367	0.0156667	Healthy-specific
Blautia_wexlerae	Enterococcus_asini	-0.413301	0.0168174	Healthy-specific
Blautia_wexlerae	Streptococcus_anginosus_group	0.362645	0.0380694	Healthy-specific
Blautia_wexlerae	Clostridium_neonatale	-0.413301	0.0168174	Healthy-specific
Blautia_wexlerae	Clostridium_sp_CAG_299	0.451838	0.00829849	Healthy-specific
Blautia_wexlerae	Clostridium_sp_CAG_58	0.355287	0.0424574	Healthy-specific
Blautia_wexlerae	Eubacterium_hallii	0.388852	0.0253193	Healthy-specific
Blautia_wexlerae	Anaerostipes_hadrus	0.465435	0.00634346	Healthy-specific
Blautia_wexlerae	Blautia_coccoides	-0.413301	0.0168174	Common
Blautia_wexlerae	Blautia_obeum	0.460085	0.00705965	Healthy-specific
Ruminococcus_gnavus	Bifidobacterium_adolescentis	-0.363324	0.0376836	Healthy-specific
Ruminococcus_gnavus	Bifidobacterium_pseudocatenulatum	0.381018	0.0286946	Healthy-specific
Ruminococcus_gnavus	Adlercreutzia_equolifaciens	-0.442271	0.00996245	Common
Ruminococcus_gnavus	Asaccharobacter_celatus	-0.407021	0.0187325	Common
Ruminococcus_gnavus	Bacteroides_faecis	-0.355411	0.0423802	Common
Ruminococcus_gnavus	Bacteroides_faecis_CAG_32	-0.356875	0.0414775	Common
Ruminococcus_gnavus	Bacteroides_uniformis	0.490645	0.0037439	Healthy-specific
Ruminococcus_gnavus	Bacteroides_xylanisolvens	0.546263	0.00100639	Healthy-specific
Ruminococcus_gnavus	Coprobacter_fastidiosus	-0.37552	0.0312765	Common
Ruminococcus_gnavus	Coprobacter_secundus	-0.358695	0.0403768	Common
Ruminococcus_gnavus	Butyricimonas_synergistica	-0.413526	0.0167517	Common
Ruminococcus_gnavus	Paraprevotella_clara	-0.39528	0.0227999	Common
Ruminococcus_gnavus	Paraprevotella_xylaniphila	-0.364207	0.0371864	Common
Ruminococcus_gnavus	Prevotella_copri	-0.494383	0.0034506	Healthy-specific
Ruminococcus_gnavus	Prevotella_sp_CAG_5226	-0.356875	0.0414775	Healthy-specific
Ruminococcus_gnavus	Alistipes_inops	-0.356875	0.0414775	Healthy-specific
Ruminococcus_gnavus	Enterococcus_asini	0.383354	0.0276518	Healthy-specific
Ruminococcus_gnavus	Enterococcus_avium	0.455234	0.0077676	Healthy-specific
Ruminococcus_gnavus	Lactobacillus_mucosae	0.367622	0.0353144	Healthy-specific
Ruminococcus_gnavus	Streptococcus_pasteurianus	0.409021	0.0181038	Healthy-specific
Ruminococcus_gnavus	Clostridium_bolteae_CAG_59	0.495815	0.00334368	Healthy-specific
Ruminococcus_gnavus	Clostridium_neonatale	0.383354	0.0276518	Healthy-specific
Ruminococcus_gnavus	Eubacterium_eligens	-0.430398	0.0124126	Common
Ruminococcus_gnavus	Eubacterium_sp_CAG_180	-0.447897	0.00895281	Common
Ruminococcus_gnavus	Eubacterium_ventriosum	-0.552211	0.000862596	Healthy-specific
Ruminococcus_gnavus	Blautia_coccoides	0.383354	0.0276518	Healthy-specific
Ruminococcus_gnavus	Blautia_hansenii	0.556033	0.000780064	Common
Ruminococcus_gnavus	Blautia_sp_CAG_257	0.474497	0.00527177	Common
Ruminococcus_torques	Bifidobacterium_breve	-0.348658	0.0467506	Healthy-specific
Ruminococcus_torques	Collinsella_aerofaciens	0.380617	0.0288768	Healthy-specific
Ruminococcus_torques	Bacteroides_fragilis	-0.482676	0.00444182	Healthy-specific
Ruminococcus_torques	Bacteroides_plebeius	0.479652	0.00473448	Healthy-specific
Ruminococcus_torques	Prevotella_copri	0.473843	0.00534353	Healthy-specific
Ruminococcus_torques	Prevotella_sp_CAG_520	0.395745	0.0226261	Healthy-specific
Ruminococcus_torques	Alistipes_putredinis	0.360592	0.0392549	Healthy-specific
Ruminococcus_torques	Enterococcus_avium	-0.431879	0.0120817	Healthy-specific
Ruminococcus_torques	Lactobacillus_mucosae	-0.373898	0.0320736	Healthy-specific
Ruminococcus_torques	Lactococcus_petauri	0.350222	0.0457077	Healthy-specific
Ruminococcus_torques	Streptococcus_anginosus_group	0.407484	0.0185852	Common
Ruminococcus_torques	Clostridium_sp_CAG_242	0.547003	0.000987437	Healthy-specific
Ruminococcus_torques	Clostridium_sp_CAG_58	0.466959	0.00615121	Common
Ruminococcus_torques	Eubacterium_sp_CAG_180	0.353049	0.0438697	Healthy-specific
Ruminococcus_torques	Blautia_obeum	0.456464	0.00758266	Healthy-specific
Ruminococcus_torques	Blautia_producta	-0.390269	0.0247453	Healthy-specific
Butyrivibrio_sp_CAG_318	Bifidobacterium_animalis	0.673191	1.76371e-05	Healthy-specific
Butyrivibrio_sp_CAG_318	Bacteroides_clarus	0.491118	0.00370568	Healthy-specific
Butyrivibrio_sp_CAG_318	Bacteroides_faecis	0.476035	0.00510625	Healthy-specific
Butyrivibrio_sp_CAG_318	Bacteroides_sp_CAG_144	1	0	Healthy-specific
Butyrivibrio_sp_CAG_318	Coprobacter_secundus	0.413965	0.0166246	Healthy-specific
Butyrivibrio_sp_CAG_318	Prevotella_sp_CAG_5226	0.595483	0.000256327	Healthy-specific
Butyrivibrio_sp_CAG_318	Streptococcus_thermophilus	0.370316	0.033892	Healthy-specific
Coprococcus_catus	Actinomyces_sp_HMSC035G02	0.375107	0.0314782	Healthy-specific
Coprococcus_catus	Actinomyces_sp_ICM47	0.35367	0.0434738	Healthy-specific
Coprococcus_catus	Bifidobacterium_breve	-0.370449	0.033823	Healthy-specific
Coprococcus_catus	Collinsella_stercoris	0.42443	0.0138242	Healthy-specific
Coprococcus_catus	[Collinsella]_massiliensis	0.389355	0.0251141	Healthy-specific
Coprococcus_catus	Adlercreutzia_equolifaciens	0.438981	0.0105965	Healthy-specific
Coprococcus_catus	Asaccharobacter_celatus	0.373848	0.0320984	Healthy-specific
Coprococcus_catus	Enterorhabdus_caecimuris	0.382285	0.028125	Healthy-specific
Coprococcus_catus	Bacteroides_cellulosilyticus	0.347707	0.0473935	Healthy-specific
Coprococcus_catus	Bacteroides_finegoldii	0.388192	0.0255904	Healthy-specific
Coprococcus_catus	Coprobacter_fastidiosus	0.396384	0.0223888	Healthy-specific
Coprococcus_catus	Alistipes_shahii	0.446102	0.00926514	Healthy-specific
Coprococcus_catus	Gemella_sanguinis	-0.364377	0.0370917	Healthy-specific
Coprococcus_catus	Enterococcus_avium	-0.417515	0.0156261	Healthy-specific
Coprococcus_catus	Enterococcus_faecalis	0.356754	0.0415512	Healthy-specific
Coprococcus_catus	Clostridium_sp_CAG_242	0.505883	0.00266932	Healthy-specific
Coprococcus_catus	Clostridium_sp_CAG_58	0.498193	0.00317237	Healthy-specific
Coprococcus_catus	Lawsonibacter_asaccharolyticus	0.383565	0.0275592	Healthy-specific
Coprococcus_catus	Eubacterium_hallii	0.557112	0.000758051	Healthy-specific
Coprococcus_catus	Eubacterium_ramulus	0.719835	2.33863e-06	Healthy-specific
Coprococcus_catus	Eubacterium_sp_CAG_251	0.376738	0.0306887	Healthy-specific
Coprococcus_catus	Eubacterium_sp_CAG_38	0.349818	0.0459751	Healthy-specific
Coprococcus_catus	Anaerostipes_hadrus	0.357752	0.0409439	Healthy-specific
Coprococcus_catus	Blautia_obeum	0.406575	0.0188752	Healthy-specific
Coprococcus_catus	Blautia_producta	-0.417515	0.0156261	Healthy-specific
Coprococcus_catus	Ruminococcus_torques	0.468146	0.00600494	Healthy-specific
Coprococcus_comes	Bifidobacterium_adolescentis	0.5407	0.00115952	Common
Coprococcus_comes	Bifidobacterium_animalis	0.40319	0.0199874	Healthy-specific
Coprococcus_comes	Bifidobacterium_pseudocatenulatum	-0.360212	0.0394779	Healthy-specific
Coprococcus_comes	Collinsella_aerofaciens	0.393318	0.0235459	Healthy-specific
Coprococcus_comes	Collinsella_stercoris	0.390091	0.0248166	Healthy-specific
Coprococcus_comes	[Collinsella]_massiliensis	0.414206	0.0165554	Healthy-specific
Coprococcus_comes	Adlercreutzia_equolifaciens	0.48029	0.00467145	Healthy-specific
Coprococcus_comes	Asaccharobacter_celatus	0.36504	0.0367226	Healthy-specific
Coprococcus_comes	Bacteroides_faecis	0.514289	0.00220008	Healthy-specific
Coprococcus_comes	Bacteroides_faecis_CAG_32	0.381737	0.0283701	Healthy-specific
Coprococcus_comes	Bacteroides_uniformis	-0.346743	0.0480533	Healthy-specific
Coprococcus_comes	Bacteroides_xylanisolvens	-0.366187	0.0360915	Healthy-specific
Coprococcus_comes	Butyricimonas_synergistica	0.432229	0.0120047	Healthy-specific
Coprococcus_comes	Butyricimonas_virosa	0.445413	0.00938738	Healthy-specific
Coprococcus_comes	Odoribacter_splanchnicus	0.470341	0.00574218	Healthy-specific
Coprococcus_comes	Paraprevotella_clara	0.345503	0.0489119	Healthy-specific
Coprococcus_comes	Prevotella_copri	0.354088	0.0432095	Healthy-specific
Coprococcus_comes	Alistipes_shahii	0.45818	0.0073309	Healthy-specific
Coprococcus_comes	Enterococcus_avium	-0.402043	0.0203766	Healthy-specific
Coprococcus_comes	Enterococcus_faecalis	0.402014	0.0203864	Healthy-specific
Coprococcus_comes	Clostridium_bolteae_CAG_59	-0.497483	0.00322272	Common
Coprococcus_comes	Eubacterium_hallii	0.697258	6.51758e-06	Common
Coprococcus_comes	Eubacterium_ramulus	0.724409	1.87749e-06	Healthy-specific
Coprococcus_comes	Eubacterium_sp_CAG_180	0.484777	0.00424777	Healthy-specific
Coprococcus_comes	Eubacterium_sp_CAG_38	0.396643	0.0222931	Common
Coprococcus_comes	Eubacterium_ventriosum	0.358279	0.040626	Common
Coprococcus_comes	Blautia_obeum	0.486683	0.00407803	Common
Coprococcus_comes	Blautia_producta	-0.349588	0.0461283	Healthy-specific
Coprococcus_comes	Ruminococcus_gnavus	-0.430766	0.0123298	Common
Coprococcus_comes	Coprococcus_catus	0.560526	0.000691982	Healthy-specific
Coprococcus_eutactus	Actinomyces_sp_HMSC035G02	0.428065	0.0129493	Healthy-specific
Coprococcus_eutactus	Aeriscardovia_aeriphila	0.46084	0.00695458	Healthy-specific
Coprococcus_eutactus	Bifidobacterium_adolescentis	0.493477	0.00351981	Healthy-specific
Coprococcus_eutactus	Bifidobacterium_bifidum	0.348474	0.0468741	Healthy-specific
Coprococcus_eutactus	Olsenella_scatoligenes	0.521574	0.00185324	Healthy-specific
Coprococcus_eutactus	Collinsella_intestinalis	0.386812	0.0261648	Healthy-specific
Coprococcus_eutactus	[Collinsella]_massiliensis	0.501515	0.00294578	Healthy-specific
Coprococcus_eutactus	Adlercreutzia_equolifaciens	0.358986	0.0402032	Healthy-specific
Coprococcus_eutactus	Slackia_isoflavoniconvertens	0.591199	0.000291286	Healthy-specific
Coprococcus_eutactus	Bacteroides_intestinalis	0.350385	0.0455997	Healthy-specific
Coprococcus_eutactus	Bacteroides_xylanisolvens	-0.359116	0.0401258	Healthy-specific
Coprococcus_eutactus	Barnesiella_intestinihominis	0.398513	0.0216134	Healthy-specific
Coprococcus_eutactus	Butyricimonas_synergistica	0.569532	0.000541456	Healthy-specific
Coprococcus_eutactus	Butyricimonas_virosa	0.400471	0.02092	Healthy-specific
Coprococcus_eutactus	Prevotella_copri	0.472038	0.00554596	Healthy-specific
Coprococcus_eutactus	Prevotella_sp_AM42_24	0.55089	0.000892879	Healthy-specific
Coprococcus_eutactus	Prevotella_stercorea	0.373283	0.0323799	Healthy-specific
Coprococcus_eutactus	Alistipes_shahii	0.481419	0.00456158	Healthy-specific
Coprococcus_eutactus	Lactobacillus_paragasseri	0.365148	0.0366627	Healthy-specific
Coprococcus_eutactus	Leuconostoc_garlicum	0.433627	0.0117008	Common
Coprococcus_eutactus	Streptococcus_gordonii	0.355877	0.0420909	Healthy-specific
Coprococcus_eutactus	Streptococcus_lutetiensis	0.356488	0.0417145	Healthy-specific
Coprococcus_eutactus	Eubacterium_sp_CAG_180	0.470812	0.0056872	Healthy-specific
Coprococcus_eutactus	Eubacterium_ventriosum	0.422512	0.0143057	Healthy-specific
Coprococcus_eutactus	Blautia_obeum	0.451268	0.00839058	Healthy-specific
Coprococcus_eutactus	Coprococcus_comes	0.4113	0.0174088	Healthy-specific
Dorea_formicigenerans	Collinsella_aerofaciens	0.447686	0.00898905	Common
Dorea_formicigenerans	Collinsella_stercoris	0.484212	0.00429923	Common
Dorea_formicigenerans	[Collinsella]_massiliensis	0.498788	0.00313068	Common
Dorea_formicigenerans	Adlercreutzia_equolifaciens	0.454991	0.00780456	Healthy-specific
Dorea_formicigenerans	Bacteroides_faecis_CAG_32	0.403691	0.0198194	Healthy-specific
Dorea_formicigenerans	Butyricimonas_synergistica	0.349629	0.0461006	Healthy-specific
Dorea_formicigenerans	Butyricimonas_virosa	0.502145	0.00290441	Healthy-specific
Dorea_formicigenerans	Odoribacter_splanchnicus	0.470747	0.00569479	Healthy-specific
Dorea_formicigenerans	Prevotella_stercorea	0.365357	0.0365476	Healthy-specific
Dorea_formicigenerans	Alistipes_finegoldii	0.392622	0.0238154	Healthy-specific
Dorea_formicigenerans	Alistipes_indistinctus	0.35089	0.0452679	Healthy-specific
Dorea_formicigenerans	Alistipes_putredinis	0.372055	0.032999	Healthy-specific
Dorea_formicigenerans	Alistipes_shahii	0.449096	0.00874923	Healthy-specific
Dorea_formicigenerans	Enterococcus_asini	-0.373898	0.0320736	Healthy-specific
Dorea_formicigenerans	Enterococcus_avium	-0.465101	0.00638632	Healthy-specific
Dorea_formicigenerans	Enterococcus_faecalis	0.489204	0.00386257	Healthy-specific
Dorea_formicigenerans	Lactobacillus_mucosae	-0.373898	0.0320736	Healthy-specific
Dorea_formicigenerans	Lactobacillus_salivarius	0.444772	0.0095023	Healthy-specific
Dorea_formicigenerans	Streptococcus_lutetiensis	0.380819	0.028785	Healthy-specific
Dorea_formicigenerans	Streptococcus_oralis	0.380264	0.0290379	Healthy-specific
Dorea_formicigenerans	Clostridium_bolteae_CAG_59	-0.468711	0.00593628	Healthy-specific
Dorea_formicigenerans	Clostridium_neonatale	-0.373898	0.0320736	Healthy-specific
Dorea_formicigenerans	Eubacterium_hallii	0.636144	6.92128e-05	Healthy-specific
Dorea_formicigenerans	Eubacterium_ramulus	0.661972	2.72144e-05	Healthy-specific
Dorea_formicigenerans	Eubacterium_sp_CAG_180	0.478585	0.00484164	Healthy-specific
Dorea_formicigenerans	Blautia_coccoides	-0.373898	0.0320736	Healthy-specific
Dorea_formicigenerans	Blautia_obeum	0.466846	0.00616531	Healthy-specific
Dorea_formicigenerans	Blautia_producta	-0.465101	0.00638632	Healthy-specific
Dorea_formicigenerans	Coprococcus_catus	0.619362	0.000121462	Healthy-specific
Dorea_formicigenerans	Coprococcus_comes	0.554636	0.000809383	Healthy-specific
Dorea_formicigenerans	Coprococcus_eutactus	0.358041	0.0407695	Healthy-specific
Dorea_longicatena	Actinomyces_graevenitzii	0.345918	0.0486233	Healthy-specific
Dorea_longicatena	Actinomyces_sp_HMSC035G02	0.375014	0.0315236	Healthy-specific
Dorea_longicatena	Bifidobacterium_adolescentis	0.344304	0.0497545	Healthy-specific
Dorea_longicatena	Bifidobacterium_breve	-0.350872	0.0452796	Healthy-specific
Dorea_longicatena	Olsenella_scatoligenes	0.400581	0.0208815	Healthy-specific
Dorea_longicatena	Collinsella_aerofaciens	0.576692	0.000443263	Healthy-specific
Dorea_longicatena	Collinsella_intestinalis	0.409472	0.0179646	Healthy-specific
Dorea_longicatena	Collinsella_stercoris	0.583296	0.000367036	Healthy-specific
Dorea_longicatena	Enorma_massiliensis	0.347534	0.0475113	Common
Dorea_longicatena	[Collinsella]_massiliensis	0.568811	0.000552338	Healthy-specific
Dorea_longicatena	Adlercreutzia_equolifaciens	0.568787	0.000552695	Healthy-specific
Dorea_longicatena	Asaccharobacter_celatus	0.508956	0.00248856	Healthy-specific
Dorea_longicatena	Enterorhabdus_caecimuris	0.400946	0.0207544	Healthy-specific
Dorea_longicatena	Bacteroides_eggerthii	0.47749	0.0049538	Healthy-specific
Dorea_longicatena	Bacteroides_faecis	0.409082	0.0180849	Healthy-specific
Dorea_longicatena	Bacteroides_fragilis	-0.375063	0.0314994	Common
Dorea_longicatena	Butyricimonas_synergistica	0.385745	0.0266165	Healthy-specific
Dorea_longicatena	Butyricimonas_virosa	0.488129	0.00395327	Healthy-specific
Dorea_longicatena	Odoribacter_splanchnicus	0.388634	0.0254085	Healthy-specific
Dorea_longicatena	Prevotella_copri	0.381447	0.0285007	Healthy-specific
Dorea_longicatena	Prevotella_sp_AM42_24	0.354857	0.0427258	Healthy-specific
Dorea_longicatena	Alistipes_finegoldii	0.415602	0.0161578	Common
Dorea_longicatena	Alistipes_putredinis	0.369874	0.0341225	Healthy-specific
Dorea_longicatena	Alistipes_shahii	0.434185	0.0115814	Healthy-specific
Dorea_longicatena	Enterococcus_asini	-0.374206	0.0319212	Healthy-specific
Dorea_longicatena	Enterococcus_avium	-0.475537	0.00515935	Common
Dorea_longicatena	Enterococcus_faecalis	0.464197	0.00650348	Healthy-specific
Dorea_longicatena	Lactobacillus_mucosae	-0.400069	0.0210608	Healthy-specific
Dorea_longicatena	Lactobacillus_salivarius	0.346662	0.0481093	Healthy-specific
Dorea_longicatena	Streptococcus_anginosus_group	0.397295	0.0220544	Healthy-specific
Dorea_longicatena	Streptococcus_macedonicus	0.347534	0.0475113	Healthy-specific
Dorea_longicatena	Clostridium_neonatale	-0.374206	0.0319212	Healthy-specific
Dorea_longicatena	Clostridium_sp_CAG_242	0.541583	0.00113393	Healthy-specific
Dorea_longicatena	Clostridium_sp_CAG_58	0.440728	0.0102557	Healthy-specific
Dorea_longicatena	Eubacterium_hallii	0.692803	7.89249e-06	Healthy-specific
Dorea_longicatena	Eubacterium_ramulus	0.652378	3.88863e-05	Healthy-specific
Dorea_longicatena	Eubacterium_sp_CAG_180	0.476891	0.00501607	Healthy-specific
Dorea_longicatena	Eubacterium_sp_CAG_38	0.393459	0.0234917	Healthy-specific
Dorea_longicatena	Blautia_coccoides	-0.374206	0.0319212	Healthy-specific
Dorea_longicatena	Blautia_obeum	0.518395	0.00199825	Healthy-specific
Dorea_longicatena	Blautia_producta	-0.413205	0.0168454	Healthy-specific
Dorea_longicatena	Ruminococcus_torques	0.503015	0.0028482	Healthy-specific
Dorea_longicatena	Coprococcus_catus	0.696986	6.59501e-06	Healthy-specific
Dorea_longicatena	Coprococcus_comes	0.672778	1.79268e-05	Healthy-specific
Dorea_longicatena	Coprococcus_eutactus	0.34441	0.0496794	Healthy-specific
Dorea_longicatena	Dorea_formicigenerans	0.660416	2.88608e-05	Common
Eisenbergiella_tayi	Actinomyces_sp_HMSC035G02	0.613729	0.000145652	Healthy-specific
Eisenbergiella_tayi	Collinsella_aerofaciens	0.433466	0.0117355	Healthy-specific
Eisenbergiella_tayi	Collinsella_stercoris	0.466012	0.00627005	Healthy-specific
Eisenbergiella_tayi	[Collinsella]_massiliensis	0.442788	0.00986582	Healthy-specific
Eisenbergiella_tayi	Bacteroides_galacturonicus	0.461802	0.00682268	Healthy-specific
Eisenbergiella_tayi	Bacteroides_intestinalis	0.393337	0.0235386	Healthy-specific
Eisenbergiella_tayi	Butyricimonas_virosa	0.371035	0.0335204	Healthy-specific
Eisenbergiella_tayi	Prevotella_sp_CAG_1185	0.413965	0.0166246	Healthy-specific
Eisenbergiella_tayi	Alistipes_finegoldii	0.40093	0.0207599	Healthy-specific
Eisenbergiella_tayi	Parabacteroides_goldsteinii	0.403568	0.0198606	Common
Eisenbergiella_tayi	Parabacteroides_gordonii	0.422389	0.0143368	Healthy-specific
Eisenbergiella_tayi	Parabacteroides_merdae	0.458428	0.00729499	Healthy-specific
Eisenbergiella_tayi	Gemella_morbillorum	0.429773	0.0125545	Healthy-specific
Eisenbergiella_tayi	Enterococcus_casseliflavus	0.441563	0.0100961	Healthy-specific
Eisenbergiella_tayi	Melissococcus_sp_OM08_11BH	0.441563	0.0100961	Healthy-specific
Eisenbergiella_tayi	Lactobacillus_fermentum	0.441563	0.0100961	Healthy-specific
Eisenbergiella_tayi	Pediococcus_acidilactici	0.386368	0.0263523	Healthy-specific
Eisenbergiella_tayi	Weissella_cibaria	0.396983	0.0221685	Healthy-specific
Eisenbergiella_tayi	Lactococcus_petauri	0.365224	0.0366208	Healthy-specific
Eisenbergiella_tayi	Streptococcus_anginosus_group	0.422389	0.0143368	Healthy-specific
Eisenbergiella_tayi	Streptococcus_mitis	-0.382681	0.027949	Healthy-specific
Eisenbergiella_tayi	Catabacter_hongkongensis	0.441563	0.0100961	Healthy-specific
Eisenbergiella_tayi	Christensenella_minuta	0.738532	9.26438e-07	Healthy-specific
Eisenbergiella_tayi	Clostridium_sp_CAG_242	0.529361	0.0015362	Healthy-specific
Eisenbergiella_tayi	Clostridium_sp_CAG_58	0.479669	0.00473279	Healthy-specific
Eisenbergiella_tayi	Clostridiales_bacterium_1_7_47FAA	0.413965	0.0166246	Healthy-specific
Eisenbergiella_tayi	Intestinimonas_butyriciproducens	0.497381	0.00322997	Healthy-specific
Eisenbergiella_tayi	Lawsonibacter_asaccharolyticus	0.481211	0.00458159	Healthy-specific
Eisenbergiella_tayi	Eubacterium_callanderi	0.441563	0.0100961	Healthy-specific
Eisenbergiella_tayi	Eubacterium_hallii	0.360234	0.0394649	Healthy-specific
Eisenbergiella_tayi	Eubacterium_sp_CAG_180	0.387735	0.0257797	Healthy-specific
Eisenbergiella_tayi	Eubacterium_sp_CAG_251	0.365165	0.0366537	Healthy-specific
Eisenbergiella_tayi	Eubacterium_ventriosum	0.504566	0.00275019	Healthy-specific
Eisenbergiella_tayi	Blautia_hydrogenotrophica	0.74152	7.93282e-07	Healthy-specific
Eisenbergiella_tayi	Blautia_obeum	0.43885	0.0106224	Healthy-specific
Eisenbergiella_tayi	Ruminococcus_torques	0.432471	0.0119517	Healthy-specific
Eisenbergiella_tayi	Coprococcus_catus	0.471836	0.00556898	Healthy-specific
Eisenbergiella_tayi	Dorea_longicatena	0.38418	0.0272905	Healthy-specific
Fusicatenibacter_saccharivorans	Actinomyces_odontolyticus	0.408278	0.0183352	Healthy-specific
Fusicatenibacter_saccharivorans	Actinomyces_sp_ICM47	0.46294	0.00666933	Healthy-specific
Fusicatenibacter_saccharivorans	Bacteroides_dorei	0.357109	0.0413346	Healthy-specific
Fusicatenibacter_saccharivorans	Bacteroides_vulgatus	0.394517	0.0230877	Healthy-specific
Fusicatenibacter_saccharivorans	Paraprevotella_clara	0.353289	0.0437167	Healthy-specific
Fusicatenibacter_saccharivorans	Parabacteroides_distasonis	0.357191	0.0412848	Healthy-specific
Fusicatenibacter_saccharivorans	Enterococcus_asini	-0.400069	0.0210608	Healthy-specific
Fusicatenibacter_saccharivorans	Enterococcus_avium	-0.497655	0.00321042	Healthy-specific
Fusicatenibacter_saccharivorans	Lactobacillus_mucosae	-0.400069	0.0210608	Healthy-specific
Fusicatenibacter_saccharivorans	Weissella_cibaria	0.343999	0.0499703	Healthy-specific
Fusicatenibacter_saccharivorans	Streptococcus_anginosus_group	0.34425	0.0497922	Healthy-specific
Fusicatenibacter_saccharivorans	Streptococcus_mitis	0.383493	0.0275908	Common
Fusicatenibacter_saccharivorans	Streptococcus_pasteurianus	0.347534	0.0475113	Healthy-specific
Fusicatenibacter_saccharivorans	Streptococcus_sanguinis	0.404491	0.0195536	Healthy-specific
Fusicatenibacter_saccharivorans	Streptococcus_vestibularis	0.348556	0.0468189	Healthy-specific
Fusicatenibacter_saccharivorans	Clostridium_neonatale	-0.400069	0.0210608	Healthy-specific
Fusicatenibacter_saccharivorans	Clostridium_sp_CAG_58	0.510562	0.00239844	Healthy-specific
Fusicatenibacter_saccharivorans	Mogibacterium_diversum	0.403151	0.0200006	Healthy-specific
Fusicatenibacter_saccharivorans	Eubacterium_hallii	0.418624	0.0153245	Common
Fusicatenibacter_saccharivorans	Eubacterium_ramulus	0.400871	0.0207804	Common
Fusicatenibacter_saccharivorans	Eubacterium_sp_CAG_38	0.382217	0.0281553	Healthy-specific
Fusicatenibacter_saccharivorans	Anaerostipes_hadrus	0.649498	4.31801e-05	Healthy-specific
Fusicatenibacter_saccharivorans	Blautia_coccoides	-0.400069	0.0210608	Healthy-specific
Fusicatenibacter_saccharivorans	Blautia_producta	-0.435323	0.011341	Healthy-specific
Fusicatenibacter_saccharivorans	Blautia_wexlerae	0.414277	0.0165347	Healthy-specific
Fusicatenibacter_saccharivorans	Coprococcus_catus	0.359099	0.0401357	Healthy-specific
Fusicatenibacter_saccharivorans	Dorea_longicatena	0.433445	0.01174	Healthy-specific
Clostridium_aldenense	Actinomyces_sp_HMSC035G02	0.466797	0.00617141	Healthy-specific
Clostridium_aldenense	Bacteroides_clarus	0.635495	7.07769e-05	Common
[truncated: 4,117 more rows]

## Sheet: corr_WD
from	to	cor	p	common/specific
Actinomyces_massiliensis	Actinobaculum_sp_oral_taxon_183	0.68438	3e-06	WD-specific
Actinomyces_naeslundii	Actinobaculum_sp_oral_taxon_183	0.706818	1.0106e-06	Common
Actinomyces_naeslundii	Actinomyces_graevenitzii	0.403298	0.0133197	Common
Actinomyces_naeslundii	Actinomyces_massiliensis	0.470679	0.00328219	WD-specific
Actinomyces_odontolyticus	Actinomyces_graevenitzii	0.463185	0.00388972	WD-specific
Actinomyces_odontolyticus	Actinomyces_naeslundii	0.33158	0.0449831	WD-specific
Actinomyces_oris	Actinobaculum_sp_oral_taxon_183	0.409066	0.0119394	WD-specific
Actinomyces_oris	Actinomyces_massiliensis	0.412114	0.0112604	WD-specific
Actinomyces_oris	Actinomyces_naeslundii	0.448885	0.00532382	WD-specific
Actinomyces_sp_HMSC035G02	Actinomyces_graevenitzii	0.490799	0.0020409	Common
Actinomyces_sp_HMSC035G02	Actinomyces_odontolyticus	0.628977	3.05317e-05	Common
Actinomyces_sp_ICM47	Actinomyces_graevenitzii	0.685293	2.87543e-06	Common
Actinomyces_sp_ICM47	Actinomyces_odontolyticus	0.435762	0.00702045	Common
Actinomyces_sp_ICM47	Actinomyces_sp_HMSC035G02	0.432077	0.00757321	WD-specific
Actinomyces_sp_S6_Spd3	Actinobaculum_sp_oral_taxon_183	0.343312	0.0374973	WD-specific
Actinomyces_sp_S6_Spd3	Actinomyces_graevenitzii	0.504525	0.00145134	WD-specific
Actinomyces_sp_S6_Spd3	Actinomyces_naeslundii	0.5	0.00162649	WD-specific
Actinomyces_sp_S6_Spd3	Actinomyces_odontolyticus	0.388858	0.017378	WD-specific
Actinomyces_sp_S6_Spd3	Actinomyces_sp_HMSC035G02	0.48724	0.00222448	WD-specific
Actinomyces_sp_S6_Spd3	Actinomyces_sp_ICM47	0.405037	0.0128901	WD-specific
Actinomyces_sp_oral_taxon_181	Actinobaculum_sp_oral_taxon_183	0.706818	1.0106e-06	WD-specific
Actinomyces_sp_oral_taxon_181	Actinomyces_graevenitzii	0.403298	0.0133197	WD-specific
Actinomyces_sp_oral_taxon_181	Actinomyces_massiliensis	0.470679	0.00328219	WD-specific
Actinomyces_sp_oral_taxon_181	Actinomyces_naeslundii	1	0	WD-specific
Actinomyces_sp_oral_taxon_181	Actinomyces_odontolyticus	0.33158	0.0449831	WD-specific
Actinomyces_sp_oral_taxon_181	Actinomyces_oris	0.448885	0.00532382	WD-specific
Actinomyces_sp_oral_taxon_181	Actinomyces_sp_S6_Spd3	0.5	0.00162649	WD-specific
Actinomyces_sp_oral_taxon_414	Actinobaculum_sp_oral_taxon_183	0.343547	0.0373583	WD-specific
Actinomyces_sp_oral_taxon_414	Actinomyces_cardiffensis	0.359263	0.0289772	WD-specific
Actinomyces_sp_oral_taxon_414	Actinomyces_graevenitzii	0.40806	0.0121711	WD-specific
Actinomyces_sp_oral_taxon_414	Actinomyces_naeslundii	0.375098	0.0221633	WD-specific
Actinomyces_sp_oral_taxon_414	Actinomyces_odontolyticus	0.441432	0.00623766	WD-specific
Actinomyces_sp_oral_taxon_414	Actinomyces_oris	0.377258	0.0213468	WD-specific
Actinomyces_sp_oral_taxon_414	Actinomyces_sp_ICM47	0.440615	0.00634557	WD-specific
Actinomyces_sp_oral_taxon_414	Actinomyces_sp_S6_Spd3	0.472546	0.00314438	WD-specific
Actinomyces_sp_oral_taxon_414	Actinomyces_sp_oral_taxon_181	0.375098	0.0221633	WD-specific
Actinomyces_sp_oral_taxon_448	Actinomyces_massiliensis	0.343312	0.0374973	WD-specific
Actinomyces_sp_oral_taxon_448	Actinomyces_sp_oral_taxon_180	0.492213	0.00197174	WD-specific
Actinomyces_sp_oral_taxon_897	Actinobaculum_sp_oral_taxon_183	0.343312	0.0374973	WD-specific
Actinomyces_sp_oral_taxon_897	Actinomyces_cardiffensis	0.677035	4.19711e-06	WD-specific
Actinomyces_sp_oral_taxon_897	Actinomyces_graevenitzii	0.446681	0.00558116	WD-specific
Actinomyces_sp_oral_taxon_897	Actinomyces_naeslundii	0.5	0.00162649	WD-specific
Actinomyces_sp_oral_taxon_897	Actinomyces_oris	0.361467	0.0279366	WD-specific
Actinomyces_sp_oral_taxon_897	Actinomyces_sp_ICM47	0.41661	0.0103188	WD-specific
Actinomyces_sp_oral_taxon_897	Actinomyces_sp_S6_Spd3	0.5	0.00162649	WD-specific
Actinomyces_sp_oral_taxon_897	Actinomyces_sp_oral_taxon_181	0.5	0.00162649	WD-specific
Actinomyces_sp_oral_taxon_897	Actinomyces_sp_oral_taxon_414	0.500388	0.00161077	WD-specific
Alloscardovia_omnicolens	Actinomyces_naeslundii	0.470679	0.00328219	WD-specific
Alloscardovia_omnicolens	Actinomyces_odontolyticus	0.364037	0.026762	WD-specific
Alloscardovia_omnicolens	Actinomyces_oris	0.410032	0.0117205	WD-specific
Alloscardovia_omnicolens	Actinomyces_sp_HMSC035G02	0.426915	0.00840986	WD-specific
Alloscardovia_omnicolens	Actinomyces_sp_S6_Spd3	0.470679	0.00328219	WD-specific
Alloscardovia_omnicolens	Actinomyces_sp_oral_taxon_181	0.470679	0.00328219	WD-specific
Alloscardovia_omnicolens	Actinomyces_sp_oral_taxon_897	0.470679	0.00328219	WD-specific
Bifidobacterium_adolescentis	Actinomyces_massiliensis	0.333911	0.0434068	WD-specific
Bifidobacterium_adolescentis	Aeriscardovia_aeriphila	0.413086	0.0110508	Common
Bifidobacterium_animalis	Actinobaculum_sp_oral_taxon_183	0.46326	0.00388327	WD-specific
Bifidobacterium_animalis	Actinomyces_massiliensis	0.71686	6.00813e-07	WD-specific
Bifidobacterium_animalis	Actinomyces_naeslundii	0.677035	4.19711e-06	WD-specific
Bifidobacterium_animalis	Actinomyces_sp_HPA0247	0.388249	0.0175698	WD-specific
Bifidobacterium_animalis	Actinomyces_sp_oral_taxon_181	0.677035	4.19711e-06	Common
Bifidobacterium_animalis	Actinomyces_sp_oral_taxon_448	0.521167	0.000941479	WD-specific
Bifidobacterium_bifidum	Aeriscardovia_aeriphila	0.397815	0.0147548	WD-specific
Bifidobacterium_bifidum	Bifidobacterium_adolescentis	0.366866	0.0255169	WD-specific
Bifidobacterium_dentium	Actinomyces_cardiffensis	0.373192	0.0229051	WD-specific
Bifidobacterium_longum	Actinomyces_odontolyticus	0.471988	0.00318501	WD-specific
Bifidobacterium_longum	Actinomyces_sp_ICM47	0.474783	0.00298587	WD-specific
Bifidobacterium_pseudocatenulatum	Actinomyces_odontolyticus	0.332715	0.04421	WD-specific
Bifidobacterium_pseudocatenulatum	Aeriscardovia_aeriphila	0.383561	0.0191059	WD-specific
Bifidobacterium_pseudocatenulatum	Bifidobacterium_bifidum	0.403569	0.013252	WD-specific
Bifidobacterium_pseudocatenulatum	Bifidobacterium_longum	0.505308	0.00142275	Common
Scardovia_inopinata	Actinobaculum_sp_oral_taxon_183	0.46326	0.00388327	WD-specific
Scardovia_inopinata	Actinomyces_massiliensis	0.71686	6.00813e-07	WD-specific
Scardovia_inopinata	Actinomyces_naeslundii	0.677035	4.19711e-06	WD-specific
Scardovia_inopinata	Actinomyces_sp_HPA0247	0.388249	0.0175698	WD-specific
Scardovia_inopinata	Actinomyces_sp_oral_taxon_181	0.677035	4.19711e-06	WD-specific
Scardovia_inopinata	Actinomyces_sp_oral_taxon_448	0.521167	0.000941479	WD-specific
Scardovia_inopinata	Bifidobacterium_animalis	1	0	WD-specific
Scardovia_wiggsiae	Actinobaculum_sp_oral_taxon_183	0.46326	0.00388327	WD-specific
Scardovia_wiggsiae	Actinomyces_massiliensis	0.71686	6.00813e-07	WD-specific
Scardovia_wiggsiae	Actinomyces_naeslundii	0.677035	4.19711e-06	WD-specific
Scardovia_wiggsiae	Actinomyces_sp_HPA0247	0.388249	0.0175698	WD-specific
Scardovia_wiggsiae	Actinomyces_sp_oral_taxon_181	0.677035	4.19711e-06	WD-specific
Scardovia_wiggsiae	Actinomyces_sp_oral_taxon_448	0.521167	0.000941479	WD-specific
Scardovia_wiggsiae	Bifidobacterium_animalis	1	0	WD-specific
Scardovia_wiggsiae	Scardovia_inopinata	1	0	WD-specific
Corynebacterium_accolens	Actinobaculum_sp_oral_taxon_183	0.521167	0.000941479	WD-specific
Corynebacterium_accolens	Actinomyces_graevenitzii	0.331726	0.0448826	WD-specific
Corynebacterium_accolens	Actinomyces_naeslundii	0.71686	6.00813e-07	WD-specific
Corynebacterium_accolens	Actinomyces_sp_HMSC035G02	0.359263	0.0289772	WD-specific
Corynebacterium_accolens	Actinomyces_sp_S6_Spd3	0.71686	6.00813e-07	WD-specific
Corynebacterium_accolens	Actinomyces_sp_oral_taxon_181	0.71686	6.00813e-07	WD-specific
Corynebacterium_accolens	Actinomyces_sp_oral_taxon_414	0.339304	0.0399313	WD-specific
Corynebacterium_accolens	Actinomyces_sp_oral_taxon_897	0.71686	6.00813e-07	WD-specific
Corynebacterium_accolens	Alloscardovia_omnicolens	0.677035	4.19711e-06	WD-specific
Corynebacterium_durum	Actinomyces_graevenitzii	0.373192	0.0229051	WD-specific
Corynebacterium_durum	Actinomyces_sp_HPA0247	0.342573	0.0379369	WD-specific
Corynebacterium_durum	Actinomyces_sp_S6_Spd3	0.677035	4.19711e-06	WD-specific
Corynebacterium_durum	Bifidobacterium_breve	0.437721	0.00674097	WD-specific
Corynebacterium_provencense	Actinomyces_sp_HMSC035G02	0.339304	0.0399313	WD-specific
Corynebacterium_provencense	Bifidobacterium_dentium	0.352459	0.0323926	WD-specific
Rothia_aeria	Actinobaculum_sp_oral_taxon_183	0.521167	0.000941479	WD-specific
Rothia_aeria	Actinomyces_graevenitzii	0.331726	0.0448826	WD-specific
Rothia_aeria	Actinomyces_naeslundii	0.71686	6.00813e-07	WD-specific
Rothia_aeria	Actinomyces_sp_HMSC035G02	0.359263	0.0289772	WD-specific
Rothia_aeria	Actinomyces_sp_S6_Spd3	0.71686	6.00813e-07	WD-specific
Rothia_aeria	Actinomyces_sp_oral_taxon_181	0.71686	6.00813e-07	WD-specific
Rothia_aeria	Actinomyces_sp_oral_taxon_414	0.339304	0.0399313	WD-specific
Rothia_aeria	Actinomyces_sp_oral_taxon_897	0.71686	6.00813e-07	WD-specific
Rothia_aeria	Alloscardovia_omnicolens	0.677035	4.19711e-06	WD-specific
Rothia_aeria	Corynebacterium_accolens	1	0	WD-specific
Rothia_dentocariosa	Actinomyces_sp_oral_taxon_180	1	0	WD-specific
Rothia_dentocariosa	Actinomyces_sp_oral_taxon_448	0.492213	0.00197174	WD-specific
Rothia_mucilaginosa	Actinomyces_sp_S6_Spd3	0.459398	0.00423233	WD-specific
Rothia_mucilaginosa	Actinomyces_sp_oral_taxon_414	0.335271	0.0425079	WD-specific
Rothia_mucilaginosa	Bifidobacterium_breve	0.369766	0.0242905	WD-specific
Rothia_mucilaginosa	Corynebacterium_accolens	0.359263	0.0289772	WD-specific
Rothia_mucilaginosa	Rothia_aeria	0.359263	0.0289772	WD-specific
Propionibacterium_acidifaciens	Actinobaculum_sp_oral_taxon_183	0.343312	0.0374973	WD-specific
Propionibacterium_acidifaciens	Actinomyces_naeslundii	0.5	0.00162649	WD-specific
Propionibacterium_acidifaciens	Actinomyces_sp_S6_Spd3	0.5	0.00162649	WD-specific
Propionibacterium_acidifaciens	Actinomyces_sp_oral_taxon_181	0.5	0.00162649	WD-specific
Propionibacterium_acidifaciens	Actinomyces_sp_oral_taxon_897	0.5	0.00162649	WD-specific
Propionibacterium_acidifaciens	Alloscardovia_omnicolens	0.470679	0.00328219	WD-specific
Propionibacterium_acidifaciens	Bifidobacterium_bifidum	0.338888	0.0401911	WD-specific
Propionibacterium_acidifaciens	Corynebacterium_accolens	0.71686	6.00813e-07	WD-specific
Propionibacterium_acidifaciens	Rothia_aeria	0.71686	6.00813e-07	WD-specific
Pseudopropionibacterium_propionicum	Actinobaculum_sp_oral_taxon_183	0.725891	3.69254e-07	WD-specific
Pseudopropionibacterium_propionicum	Actinomyces_massiliensis	0.470679	0.00328219	WD-specific
Pseudopropionibacterium_propionicum	Actinomyces_naeslundii	0.470679	0.00328219	WD-specific
Pseudopropionibacterium_propionicum	Actinomyces_oris	0.39685	0.0150201	WD-specific
Pseudopropionibacterium_propionicum	Actinomyces_sp_S6_Spd3	0.470679	0.00328219	WD-specific
Pseudopropionibacterium_propionicum	Actinomyces_sp_oral_taxon_181	0.470679	0.00328219	WD-specific
Pseudopropionibacterium_propionicum	Actinomyces_sp_oral_taxon_897	0.470679	0.00328219	WD-specific
Pseudopropionibacterium_propionicum	Alloscardovia_omnicolens	0.442901	0.00604752	WD-specific
Pseudopropionibacterium_propionicum	Bifidobacterium_longum	0.337535	0.0410452	WD-specific
Pseudopropionibacterium_propionicum	Corynebacterium_accolens	0.677035	4.19711e-06	WD-specific
Pseudopropionibacterium_propionicum	Rothia_aeria	0.677035	4.19711e-06	WD-specific
Pseudopropionibacterium_propionicum	Propionibacterium_acidifaciens	0.470679	0.00328219	WD-specific
Atopobium_parvulum	Actinomyces_cardiffensis	0.521167	0.000941479	WD-specific
Atopobium_parvulum	Actinomyces_graevenitzii	0.472513	0.00314678	WD-specific
Atopobium_parvulum	Actinomyces_oris	0.359131	0.0290404	WD-specific
Atopobium_parvulum	Actinomyces_sp_ICM47	0.365981	0.0259012	WD-specific
Atopobium_parvulum	Actinomyces_sp_S6_Spd3	0.665307	7.03891e-06	WD-specific
Atopobium_parvulum	Actinomyces_sp_oral_taxon_180	0.46326	0.00388327	WD-specific
Atopobium_parvulum	Actinomyces_sp_oral_taxon_414	0.486364	0.00227186	WD-specific
Atopobium_parvulum	Actinomyces_sp_oral_taxon_897	0.725891	3.69254e-07	WD-specific
Atopobium_parvulum	Bifidobacterium_longum	0.386559	0.0181111	WD-specific
Atopobium_parvulum	Corynebacterium_accolens	0.492213	0.00197174	WD-specific
Atopobium_parvulum	Corynebacterium_durum	0.434306	0.00723456	WD-specific
Atopobium_parvulum	Rothia_aeria	0.492213	0.00197174	WD-specific
Atopobium_parvulum	Rothia_dentocariosa	0.46326	0.00388327	WD-specific
Atopobium_rimae	Actinomyces_cardiffensis	0.59346	0.000108192	WD-specific
Atopobium_rimae	Actinomyces_graevenitzii	0.32606	0.0488996	WD-specific
Atopobium_rimae	Actinomyces_naeslundii	0.378158	0.0210139	WD-specific
Atopobium_rimae	Actinomyces_odontolyticus	0.376978	0.0214509	WD-specific
Atopobium_rimae	Actinomyces_oris	0.454609	0.00470271	WD-specific
Atopobium_rimae	Actinomyces_sp_S6_Spd3	0.378158	0.0210139	WD-specific
Atopobium_rimae	Actinomyces_sp_oral_taxon_181	0.378158	0.0210139	WD-specific
Atopobium_rimae	Actinomyces_sp_oral_taxon_414	0.370073	0.0241637	WD-specific
Atopobium_rimae	Actinomyces_sp_oral_taxon_897	0.826582	2.93128e-10	WD-specific
Atopobium_rimae	Alloscardovia_omnicolens	0.779312	1.32838e-08	WD-specific
Atopobium_rimae	Corynebacterium_accolens	0.56049	0.000308668	WD-specific
Atopobium_rimae	Rothia_aeria	0.56049	0.000308668	WD-specific
Atopobium_rimae	Propionibacterium_acidifaciens	0.378158	0.0210139	WD-specific
Atopobium_rimae	Pseudopropionibacterium_propionicum	0.354523	0.0313233	WD-specific
Atopobium_rimae	Atopobium_parvulum	0.585611	0.000140296	WD-specific
Olsenella_scatoligenes	Methanobrevibacter_smithii	0.405256	0.0128368	WD-specific
Olsenella_scatoligenes	Actinomyces_massiliensis	0.522032	0.000919972	WD-specific
Olsenella_scatoligenes	Actinomyces_sp_HPA0247	0.334486	0.0430252	WD-specific
Olsenella_scatoligenes	Bifidobacterium_animalis	0.34045	0.0392227	WD-specific
Olsenella_scatoligenes	Scardovia_inopinata	0.34045	0.0392227	WD-specific
Olsenella_scatoligenes	Scardovia_wiggsiae	0.34045	0.0392227	WD-specific
Olsenella_uli	Actinomyces_cardiffensis	1	0	WD-specific
Olsenella_uli	Actinomyces_sp_oral_taxon_414	0.359263	0.0289772	WD-specific
Olsenella_uli	Actinomyces_sp_oral_taxon_897	0.677035	4.19711e-06	WD-specific
Olsenella_uli	Bifidobacterium_dentium	0.373192	0.0229051	WD-specific
Olsenella_uli	Atopobium_parvulum	0.521167	0.000941479	WD-specific
Olsenella_uli	Atopobium_rimae	0.59346	0.000108192	WD-specific
Collinsella_aerofaciens	Actinomyces_massiliensis	0.360485	0.0283964	WD-specific
Collinsella_aerofaciens	Aeriscardovia_aeriphila	0.487885	0.00219021	WD-specific
Collinsella_aerofaciens	Bifidobacterium_adolescentis	0.454645	0.00469908	WD-specific
Collinsella_aerofaciens	Bifidobacterium_pseudocatenulatum	0.343906	0.0371469	WD-specific
Collinsella_aerofaciens	Olsenella_scatoligenes	0.489969	0.00208249	Common
Collinsella_intestinalis	Actinomyces_massiliensis	0.415314	0.0105829	WD-specific
Collinsella_intestinalis	Actinomyces_sp_HPA0247	0.366338	0.0257456	WD-specific
Collinsella_intestinalis	Corynebacterium_argentoratense	0.368911	0.0246471	WD-specific
Collinsella_intestinalis	Olsenella_scatoligenes	0.630916	2.83647e-05	Common
Collinsella_intestinalis	Collinsella_aerofaciens	0.655011	1.08816e-05	Common
Collinsella_stercoris	Actinomyces_massiliensis	0.37934	0.0205835	WD-specific
Collinsella_stercoris	Aeriscardovia_aeriphila	0.51673	0.0010589	WD-specific
Collinsella_stercoris	Bifidobacterium_adolescentis	0.482659	0.00248197	WD-specific
Collinsella_stercoris	Olsenella_scatoligenes	0.520594	0.000955971	Common
Collinsella_stercoris	Collinsella_aerofaciens	0.92046	7.59477e-16	Common
Collinsella_stercoris	Collinsella_intestinalis	0.624248	3.64585e-05	Common
Enorma_massiliensis	Actinobaculum_sp_oral_taxon_183	0.646286	1.55427e-05	Common
Enorma_massiliensis	Actinomyces_massiliensis	0.563805	0.000279166	WD-specific
Enorma_massiliensis	Actinomyces_naeslundii	0.604513	7.41675e-05	Common
Enorma_massiliensis	Actinomyces_sp_oral_taxon_181	0.604513	7.41675e-05	WD-specific
Enorma_massiliensis	Aeriscardovia_aeriphila	0.535235	0.000641652	WD-specific
Enorma_massiliensis	Bifidobacterium_adolescentis	0.338869	0.0402026	WD-specific
Enorma_massiliensis	Bifidobacterium_animalis	0.367692	0.0251624	WD-specific
Enorma_massiliensis	Bifidobacterium_longum	0.430628	0.00780055	WD-specific
Enorma_massiliensis	Bifidobacterium_pseudocatenulatum	0.347241	0.03523	WD-specific
Enorma_massiliensis	Scardovia_inopinata	0.367692	0.0251624	WD-specific
Enorma_massiliensis	Scardovia_wiggsiae	0.367692	0.0251624	WD-specific
Enorma_massiliensis	Corynebacterium_accolens	0.472747	0.00312981	WD-specific
Enorma_massiliensis	Rothia_aeria	0.472747	0.00312981	WD-specific
Enorma_massiliensis	Pseudopropionibacterium_propionicum	0.639115	2.06628e-05	WD-specific
Enorma_massiliensis	Olsenella_scatoligenes	0.448662	0.00534938	WD-specific
Enorma_massiliensis	Collinsella_aerofaciens	0.338152	0.0406541	Common
Enorma_massiliensis	Collinsella_stercoris	0.357713	0.0297281	WD-specific
[Collinsella]_massiliensis	Actinobaculum_sp_oral_taxon_183	0.38993	0.0170449	WD-specific
[Collinsella]_massiliensis	Actinomyces_massiliensis	0.398963	0.014444	WD-specific
[Collinsella]_massiliensis	Actinomyces_naeslundii	0.423248	0.00905135	WD-specific
[Collinsella]_massiliensis	Actinomyces_odontolyticus	0.350244	0.0335731	WD-specific
[Collinsella]_massiliensis	Actinomyces_sp_oral_taxon_181	0.423248	0.00905135	WD-specific
[Collinsella]_massiliensis	Aeriscardovia_aeriphila	0.374408	0.0224295	WD-specific
[Collinsella]_massiliensis	Bifidobacterium_adolescentis	0.348081	0.0347596	WD-specific
[Collinsella]_massiliensis	Bifidobacterium_bifidum	0.342666	0.0378812	WD-specific
[Collinsella]_massiliensis	Bifidobacterium_longum	0.393136	0.0160801	WD-specific
[Collinsella]_massiliensis	Bifidobacterium_pseudocatenulatum	0.354705	0.0312305	WD-specific
[Collinsella]_massiliensis	Pseudopropionibacterium_propionicum	0.384392	0.0188257	WD-specific
[Collinsella]_massiliensis	Collinsella_aerofaciens	0.671685	5.32875e-06	Common
[Collinsella]_massiliensis	Collinsella_intestinalis	0.458308	0.00433562	Common
[Collinsella]_massiliensis	Collinsella_stercoris	0.67216	5.21784e-06	Common
[Collinsella]_massiliensis	Enorma_massiliensis	0.63305	2.61425e-05	Common
Adlercreutzia_equolifaciens	Bifidobacterium_animalis	0.3251	0.0496075	WD-specific
Adlercreutzia_equolifaciens	Scardovia_inopinata	0.3251	0.0496075	WD-specific
Adlercreutzia_equolifaciens	Scardovia_wiggsiae	0.3251	0.0496075	WD-specific
Adlercreutzia_equolifaciens	Corynebacterium_provencense	0.39012	0.0169863	WD-specific
Adlercreutzia_equolifaciens	Collinsella_aerofaciens	0.445288	0.00574927	Common
Adlercreutzia_equolifaciens	Collinsella_stercoris	0.379544	0.02051	WD-specific
Adlercreutzia_equolifaciens	[Collinsella]_massiliensis	0.461046	0.00408018	Common
Asaccharobacter_celatus	Bifidobacterium_animalis	0.346774	0.0354935	WD-specific
Asaccharobacter_celatus	Scardovia_inopinata	0.346774	0.0354935	WD-specific
Asaccharobacter_celatus	Scardovia_wiggsiae	0.346774	0.0354935	WD-specific
Asaccharobacter_celatus	Corynebacterium_provencense	0.39012	0.0169863	WD-specific
Asaccharobacter_celatus	Collinsella_aerofaciens	0.450912	0.00509621	WD-specific
Asaccharobacter_celatus	Collinsella_stercoris	0.382928	0.0193216	WD-specific
Asaccharobacter_celatus	[Collinsella]_massiliensis	0.464255	0.00379741	Common
Asaccharobacter_celatus	Adlercreutzia_equolifaciens	0.999543	8.75895e-55	Common
Eggerthella_lenta	Actinomyces_sp_HMSC035G02	0.329333	0.0465452	WD-specific
Eggerthella_lenta	Actinomyces_sp_HPA0247	-0.399064	0.0144169	WD-specific
Eggerthella_lenta	Actinomyces_sp_oral_taxon_897	0.393311	0.0160286	WD-specific
Eggerthella_lenta	Bifidobacterium_longum	0.507601	0.00134193	WD-specific
Eggerthella_lenta	Pseudopropionibacterium_propionicum	0.324619	0.0499658	WD-specific
Eggerthella_lenta	Atopobium_rimae	0.396566	0.0150992	WD-specific
Enterorhabdus_caecimuris	Actinomyces_massiliensis	0.353884	0.031651	WD-specific
Enterorhabdus_caecimuris	Actinomyces_naeslundii	0.331527	0.0450191	Common
Enterorhabdus_caecimuris	Actinomyces_sp_HPA0247	0.330596	0.0456615	WD-specific
Enterorhabdus_caecimuris	Actinomyces_sp_oral_taxon_181	0.331527	0.0450191	WD-specific
Enterorhabdus_caecimuris	Bifidobacterium_animalis	0.52752	0.000793428	WD-specific
Enterorhabdus_caecimuris	Scardovia_inopinata	0.52752	0.000793428	WD-specific
Enterorhabdus_caecimuris	Scardovia_wiggsiae	0.52752	0.000793428	WD-specific
Enterorhabdus_caecimuris	Corynebacterium_provencense	0.59346	0.000108192	WD-specific
Enterorhabdus_caecimuris	Propionibacterium_acidifaciens	0.354523	0.0313233	WD-specific
Enterorhabdus_caecimuris	Collinsella_stercoris	0.35188	0.0326981	WD-specific
Enterorhabdus_caecimuris	[Collinsella]_massiliensis	0.395624	0.0153633	WD-specific
Enterorhabdus_caecimuris	Adlercreutzia_equolifaciens	0.632337	2.68674e-05	Common
Enterorhabdus_caecimuris	Asaccharobacter_celatus	0.631641	2.75911e-05	Common
Gordonibacter_pamelaeae	Bifidobacterium_longum	0.497535	0.00172955	WD-specific
Gordonibacter_pamelaeae	Bifidobacterium_pseudocatenulatum	0.370107	0.0241495	WD-specific
Gordonibacter_pamelaeae	Eggerthella_lenta	0.674039	4.8003e-06	Common
Bacteroides_caccae	Actinobaculum_sp_oral_taxon_183	-0.347239	0.0352308	WD-specific
Bacteroides_caccae	Actinomyces_graevenitzii	-0.331424	0.0450898	WD-specific
Bacteroides_caccae	Actinomyces_sp_HMSC035G02	-0.439653	0.00647468	WD-specific
Bacteroides_caccae	Actinomyces_sp_oral_taxon_448	-0.334838	0.0427928	WD-specific
Bacteroides_cellulosilyticus	Alloscardovia_omnicolens	0.35963	0.0288018	WD-specific
Bacteroides_clarus	Actinomyces_sp_ICM47	-0.334782	0.0428298	WD-specific
Bacteroides_clarus	Bifidobacterium_adolescentis	0.350257	0.0335664	WD-specific
Bacteroides_clarus	Bifidobacterium_bifidum	0.44037	0.00637825	WD-specific
Bacteroides_clarus	Collinsella_stercoris	0.400162	0.0141254	WD-specific
Bacteroides_clarus	Bacteroides_caccae	0.359721	0.0287581	WD-specific
Bacteroides_coprocola	Actinomyces_sp_HMSC035G02	-0.405709	0.0127272	WD-specific
Bacteroides_coprocola	Corynebacterium_argentoratense	0.36531	0.0261956	WD-specific
Bacteroides_coprocola	Bacteroides_caccae	0.505	0.00143394	WD-specific
Bacteroides_coprophilus	Bifidobacterium_adolescentis	0.371531	0.0235685	WD-specific
Bacteroides_coprophilus	Bifidobacterium_animalis	0.364767	0.026436	WD-specific
Bacteroides_coprophilus	Bifidobacterium_catenulatum	0.413403	0.0109832	WD-specific
Bacteroides_coprophilus	Scardovia_inopinata	0.364767	0.026436	WD-specific
Bacteroides_coprophilus	Scardovia_wiggsiae	0.364767	0.026436	WD-specific
Bacteroides_coprophilus	Bacteroides_clarus	0.396537	0.0151071	WD-specific
Bacteroides_coprophilus	Bacteroides_coprocola	0.34081	0.039002	WD-specific
Bacteroides_dorei	Collinsella_aerofaciens	-0.336958	0.0414144	WD-specific
Bacteroides_eggerthii	Actinomyces_sp_ICM47	-0.368181	0.0249547	WD-specific
Bacteroides_eggerthii	Collinsella_stercoris	0.325664	0.0491906	Common
Bacteroides_eggerthii	Eggerthella_lenta	-0.426925	0.00840829	WD-specific
Bacteroides_eggerthii	Bacteroides_clarus	0.437901	0.00671575	WD-specific
Bacteroides_eggerthii	Bacteroides_coprocola	0.378813	0.0207746	WD-specific
Bacteroides_faecis	Actinomyces_sp_HPA0247	0.449313	0.00527502	WD-specific
Bacteroides_faecis	Actinomyces_sp_ICM47	-0.343891	0.0371556	WD-specific
Bacteroides_faecis	Bifidobacterium_animalis	0.34045	0.0392227	Common
Bacteroides_faecis	Scardovia_inopinata	0.34045	0.0392227	WD-specific
Bacteroides_faecis	Scardovia_wiggsiae	0.34045	0.0392227	WD-specific
Bacteroides_faecis	Olsenella_scatoligenes	0.370541	0.0239713	Common
Bacteroides_faecis	Collinsella_stercoris	0.365289	0.026205	Common
Bacteroides_faecis	Enterorhabdus_caecimuris	0.376393	0.0216705	WD-specific
Bacteroides_faecis	Bacteroides_clarus	0.410303	0.0116599	WD-specific
Bacteroides_faecis	Bacteroides_eggerthii	0.422797	0.00913297	Common
Bacteroides_faecis_CAG_32	Methanobrevibacter_smithii	0.377519	0.0212496	WD-specific
Bacteroides_faecis_CAG_32	Bacteroides_faecis	0.556897	0.000343759	Common
Bacteroides_finegoldii	Actinomyces_oris	-0.328441	0.0471778	WD-specific
Bacteroides_finegoldii	Bacteroides_caccae	0.372386	0.023225	WD-specific
Bacteroides_finegoldii	Bacteroides_clarus	0.363499	0.0270046	WD-specific
Bacteroides_fragilis	Actinomyces_sp_HMSC035G02	0.359142	0.0290353	WD-specific
Bacteroides_fragilis	Collinsella_aerofaciens	-0.345923	0.0359773	WD-specific
Bacteroides_fragilis	Collinsella_stercoris	-0.339365	0.039893	WD-specific
Bacteroides_fragilis	[Collinsella]_massiliensis	-0.358033	0.0295718	WD-specific
Bacteroides_fragilis	Adlercreutzia_equolifaciens	-0.373411	0.0228187	WD-specific
Bacteroides_fragilis	Asaccharobacter_celatus	-0.373411	0.0228187	WD-specific
Bacteroides_fragilis	Bacteroides_caccae	-0.411536	0.0113867	WD-specific
Bacteroides_fragilis	Bacteroides_finegoldii	-0.387897	0.0176813	Common
Bacteroides_galacturonicus	Actinomyces_sp_S6_Spd3	0.377519	0.0212496	WD-specific
Bacteroides_galacturonicus	Bifidobacterium_catenulatum	0.56049	0.000308668	WD-specific
Bacteroides_galacturonicus	Corynebacterium_durum	0.59346	0.000108192	WD-specific
Bacteroides_galacturonicus	Gordonibacter_pamelaeae	-0.330338	0.0458415	WD-specific
Bacteroides_galacturonicus	Bacteroides_coprophilus	0.418128	0.0100163	WD-specific
Bacteroides_galacturonicus	Bacteroides_finegoldii	0.441689	0.00620406	WD-specific
Bacteroides_intestinalis	Actinomyces_sp_HMSC035G02	-0.381614	0.019776	Common
Bacteroides_intestinalis	Actinomyces_sp_HPA0247	0.359201	0.029007	WD-specific
Bacteroides_intestinalis	Actinomyces_sp_ICM47	-0.402658	0.013481	WD-specific
Bacteroides_intestinalis	Adlercreutzia_equolifaciens	0.422537	0.00918043	Common
Bacteroides_intestinalis	Asaccharobacter_celatus	0.422129	0.00925506	Common
Bacteroides_intestinalis	Bacteroides_caccae	0.370176	0.024121	Common
Bacteroides_intestinalis	Bacteroides_clarus	0.495665	0.00181149	WD-specific
Bacteroides_intestinalis	Bacteroides_eggerthii	0.383472	0.0191361	WD-specific
Bacteroides_intestinalis	Bacteroides_faecis	0.699144	1.48253e-06	WD-specific
Bacteroides_intestinalis	Bacteroides_faecis_CAG_32	0.400374	0.0140695	WD-specific
Bacteroides_massiliensis	Bacteroides_eggerthii	0.334495	0.0430193	WD-specific
Bacteroides_massiliensis	Bacteroides_finegoldii	0.418039	0.0100337	WD-specific
Bacteroides_massiliensis	Bacteroides_fragilis	-0.540989	0.000545852	WD-specific
Bacteroides_nordii	Bifidobacterium_adolescentis	-0.349268	0.0341045	WD-specific
Bacteroides_nordii	Corynebacterium_provencense	0.42022	0.00961194	WD-specific
Bacteroides_nordii	Adlercreutzia_equolifaciens	0.440302	0.0063874	WD-specific
Bacteroides_nordii	Asaccharobacter_celatus	0.440302	0.0063874	WD-specific
Bacteroides_nordii	Gordonibacter_pamelaeae	0.381411	0.0198472	WD-specific
Bacteroides_nordii	Bacteroides_intestinalis	0.369648	0.0243394	Common
Bacteroides_ovatus	Gordonibacter_pamelaeae	0.44972	0.00522903	WD-specific
Bacteroides_ovatus	Bacteroides_clarus	0.345773	0.0360637	WD-specific
Bacteroides_plebeius	Aeriscardovia_aeriphila	0.555788	0.000355289	WD-specific
Bacteroides_plebeius	Bifidobacterium_adolescentis	0.463701	0.00384498	WD-specific
Bacteroides_plebeius	Collinsella_aerofaciens	0.539418	0.000570655	WD-specific
Bacteroides_plebeius	Collinsella_stercoris	0.450704	0.00511922	WD-specific
Bacteroides_plebeius	Enorma_massiliensis	0.373368	0.0228356	WD-specific
Bacteroides_plebeius	Bacteroides_fragilis	-0.367207	0.0253702	WD-specific
Bacteroides_salyersiae	Actinomyces_sp_oral_taxon_180	0.411087	0.0114854	WD-specific
Bacteroides_salyersiae	Rothia_dentocariosa	0.411087	0.0114854	WD-specific
Bacteroides_salyersiae	Olsenella_scatoligenes	0.390143	0.0169792	WD-specific
Bacteroides_salyersiae	Bacteroides_eggerthii	0.379999	0.0203466	WD-specific
Bacteroides_salyersiae	Bacteroides_faecis	0.330703	0.0455875	WD-specific
Bacteroides_salyersiae	Bacteroides_massiliensis	0.457692	0.00439497	Common
Bacteroides_stercoris	Atopobium_rimae	0.36008	0.0285878	WD-specific
Bacteroides_stercoris	Bacteroides_caccae	0.51836	0.00101435	WD-specific
Bacteroides_stercoris	Bacteroides_cellulosilyticus	0.421339	0.00940129	WD-specific
Bacteroides_stercoris	Bacteroides_fragilis	-0.344105	0.03703	WD-specific
Bacteroides_stercoris	Bacteroides_massiliensis	0.429989	0.00790253	WD-specific
Bacteroides_thetaiotaomicron	Actinobaculum_sp_oral_taxon_183	-0.442029	0.0061598	WD-specific
Bacteroides_thetaiotaomicron	Actinomyces_massiliensis	-0.358506	0.0293418	WD-specific
Bacteroides_thetaiotaomicron	Rothia_mucilaginosa	-0.361463	0.0279383	WD-specific
Bacteroides_thetaiotaomicron	Collinsella_intestinalis	-0.348413	0.0345756	WD-specific
Bacteroides_thetaiotaomicron	Bacteroides_ovatus	0.501098	0.00158235	Common
Bacteroides_thetaiotaomicron	Bacteroides_plebeius	-0.458086	0.00435693	WD-specific
Bacteroides_uniformis	Actinobaculum_sp_oral_taxon_183	-0.353357	0.0319241	WD-specific
Bacteroides_uniformis	Bacteroides_clarus	0.326959	0.0482435	WD-specific
Bacteroides_uniformis	Bacteroides_ovatus	0.555898	0.000354133	Common
Bacteroides_uniformis	Bacteroides_thetaiotaomicron	0.479734	0.00265965	Common
Bacteroides_vulgatus	Actinobaculum_sp_oral_taxon_183	-0.360152	0.0285538	WD-specific
Bacteroides_vulgatus	Actinomyces_naeslundii	-0.326023	0.0489267	WD-specific
Bacteroides_vulgatus	Actinomyces_sp_oral_taxon_181	-0.326023	0.0489267	WD-specific
Bacteroides_vulgatus	Enorma_massiliensis	-0.362591	0.0274176	WD-specific
Bacteroides_vulgatus	Bacteroides_caccae	0.361996	0.0276914	Common
Bacteroides_vulgatus	Bacteroides_finegoldii	0.373661	0.0227206	WD-specific
Bacteroides_vulgatus	Bacteroides_stercoris	0.472248	0.00316602	WD-specific
Bacteroides_xylanisolvens	Aeriscardovia_aeriphila	-0.382611	0.0194304	WD-specific
Bacteroides_xylanisolvens	Bifidobacterium_adolescentis	-0.358439	0.0293744	Common
Bacteroides_xylanisolvens	Bacteroides_cellulosilyticus	0.417898	0.0100617	WD-specific
Bacteroides_xylanisolvens	Bacteroides_galacturonicus	-0.339883	0.0395715	WD-specific
Bacteroides_xylanisolvens	Bacteroides_nordii	0.332584	0.0442987	WD-specific
Bacteroides_xylanisolvens	Bacteroides_plebeius	-0.351403	0.0329511	WD-specific
Bacteroides_xylanisolvens	Bacteroides_vulgatus	0.333494	0.0436856	WD-specific
Barnesiella_intestinihominis	Actinomyces_sp_HPA0247	0.346839	0.0354565	WD-specific
Barnesiella_intestinihominis	Actinomyces_sp_ICM47	-0.336748	0.0415489	WD-specific
Barnesiella_intestinihominis	Atopobium_parvulum	-0.328588	0.0470729	WD-specific
Barnesiella_intestinihominis	Bacteroides_eggerthii	0.330554	0.0456907	Common
Barnesiella_intestinihominis	Bacteroides_faecis	0.575508	0.00019414	WD-specific
Barnesiella_intestinihominis	Bacteroides_faecis_CAG_32	0.393465	0.0159838	WD-specific
Barnesiella_intestinihominis	Bacteroides_intestinalis	0.477328	0.00281409	Common
Barnesiella_intestinihominis	Bacteroides_uniformis	0.404977	0.0129048	WD-specific
Coprobacter_fastidiosus	Adlercreutzia_equolifaciens	0.354207	0.0314854	Common
Coprobacter_fastidiosus	Asaccharobacter_celatus	0.3455	0.0362203	WD-specific
Coprobacter_fastidiosus	Bacteroides_caccae	0.336467	0.0417301	WD-specific
Coprobacter_fastidiosus	Bacteroides_clarus	0.393763	0.0158969	WD-specific
Coprobacter_fastidiosus	Bacteroides_eggerthii	0.372326	0.0232489	Common
Coprobacter_fastidiosus	Bacteroides_faecis	0.591031	0.000117333	Common
Coprobacter_fastidiosus	Bacteroides_faecis_CAG_32	0.378885	0.0207482	Common
Coprobacter_fastidiosus	Bacteroides_intestinalis	0.612924	5.51183e-05	Common
Coprobacter_fastidiosus	Bacteroides_nordii	0.468313	0.00346438	WD-specific
Coprobacter_fastidiosus	Bacteroides_salyersiae	0.398057	0.0146887	Common
Coprobacter_fastidiosus	Barnesiella_intestinihominis	0.47642	0.00287437	Common
Coprobacter_secundus	Corynebacterium_provencense	0.346774	0.0354935	WD-specific
Coprobacter_secundus	Collinsella_aerofaciens	0.345049	0.0364807	WD-specific
Coprobacter_secundus	Collinsella_stercoris	0.443337	0.0059921	WD-specific
Coprobacter_secundus	Bacteroides_clarus	0.649049	1.39001e-05	Common
Coprobacter_secundus	Bacteroides_eggerthii	0.343324	0.03749	WD-specific
Coprobacter_secundus	Bacteroides_faecis	0.434345	0.00722872	WD-specific
Coprobacter_secundus	Bacteroides_faecis_CAG_32	0.437549	0.00676511	WD-specific
Coprobacter_secundus	Bacteroides_intestinalis	0.422129	0.00925506	Common
Coprobacter_secundus	Bacteroides_nordii	0.339226	0.0399797	WD-specific
Coprobacter_secundus	Bacteroides_uniformis	0.451651	0.00501539	WD-specific
Coprobacter_secundus	Barnesiella_intestinihominis	0.331161	0.0452711	WD-specific
Coprobacter_secundus	Coprobacter_fastidiosus	0.399323	0.0143475	WD-specific
Butyricimonas_synergistica	Actinomyces_sp_HPA0247	0.331342	0.0451463	WD-specific
Butyricimonas_synergistica	Actinomyces_sp_ICM47	-0.326262	0.0487511	WD-specific
Butyricimonas_synergistica	Bacteroides_caccae	0.370992	0.0237871	WD-specific
Butyricimonas_synergistica	Bacteroides_clarus	0.432963	0.00743693	Common
Butyricimonas_synergistica	Bacteroides_eggerthii	0.46711	0.00356036	Common
Butyricimonas_synergistica	Bacteroides_faecis	0.690234	2.27962e-06	Common
Butyricimonas_synergistica	Bacteroides_faecis_CAG_32	0.543367	0.000510147	Common
Butyricimonas_synergistica	Bacteroides_intestinalis	0.579537	0.000170769	Common
Butyricimonas_synergistica	Bacteroides_salyersiae	0.39973	0.0142395	WD-specific
Butyricimonas_synergistica	Barnesiella_intestinihominis	0.676667	4.26731e-06	Common
Butyricimonas_synergistica	Coprobacter_fastidiosus	0.575042	0.00019702	Common
Butyricimonas_synergistica	Coprobacter_secundus	0.531993	0.000701968	Common
Butyricimonas_virosa	Actinomyces_graevenitzii	-0.335185	0.0425645	WD-specific
Butyricimonas_virosa	Actinomyces_sp_HPA0247	0.406919	0.0124384	WD-specific
Butyricimonas_virosa	Actinomyces_sp_ICM47	-0.429338	0.0080078	WD-specific
Butyricimonas_virosa	Bacteroides_caccae	0.456446	0.00451724	WD-specific
Butyricimonas_virosa	Bacteroides_clarus	0.412931	0.0110841	Common
Butyricimonas_virosa	Bacteroides_eggerthii	0.430834	0.00776788	Common
Butyricimonas_virosa	Bacteroides_faecis	0.6295	2.99332e-05	WD-specific
Butyricimonas_virosa	Bacteroides_faecis_CAG_32	0.428462	0.00815122	WD-specific
Butyricimonas_virosa	Bacteroides_intestinalis	0.561451	0.000299843	Common
Butyricimonas_virosa	Bacteroides_salyersiae	0.341058	0.0388506	Common
Butyricimonas_virosa	Bacteroides_stercoris	0.388437	0.0175106	Common
Butyricimonas_virosa	Barnesiella_intestinihominis	0.699507	1.45628e-06	Common
Butyricimonas_virosa	Coprobacter_fastidiosus	0.482542	0.00248885	Common
Butyricimonas_virosa	Coprobacter_secundus	0.401527	0.0137698	Common
Butyricimonas_virosa	Butyricimonas_synergistica	0.837988	9.81281e-11	Common
Odoribacter_splanchnicus	Bacteroides_faecis	0.549661	0.000425446	WD-specific
Odoribacter_splanchnicus	Bacteroides_faecis_CAG_32	0.397419	0.014863	WD-specific
Odoribacter_splanchnicus	Bacteroides_intestinalis	0.470186	0.00331945	Common
Odoribacter_splanchnicus	Bacteroides_nordii	0.401033	0.0138976	Common
Odoribacter_splanchnicus	Bacteroides_uniformis	0.585408	0.00014123	WD-specific
Odoribacter_splanchnicus	Barnesiella_intestinihominis	0.559715	0.000315957	Common
Odoribacter_splanchnicus	Coprobacter_fastidiosus	0.42599	0.00856787	Common
Odoribacter_splanchnicus	Coprobacter_secundus	0.413332	0.0109984	WD-specific
Odoribacter_splanchnicus	Butyricimonas_virosa	0.423792	0.00895351	Common
Porphyromonas_asaccharolytica	Bacteroides_clarus	0.337815	0.0408671	WD-specific
Porphyromonas_asaccharolytica	Bacteroides_coprophilus	0.437721	0.00674097	WD-specific
Porphyromonas_asaccharolytica	Coprobacter_secundus	0.3251	0.0496075	WD-specific
Porphyromonas_sp_HMSC065F10	Bacteroides_clarus	0.337815	0.0408671	WD-specific
Porphyromonas_sp_HMSC065F10	Bacteroides_coprophilus	0.437721	0.00674097	WD-specific
Porphyromonas_sp_HMSC065F10	Coprobacter_secundus	0.3251	0.0496075	WD-specific
Porphyromonas_sp_HMSC065F10	Porphyromonas_asaccharolytica	1	0	WD-specific
Sanguibacteroides_justesenii	Olsenella_scatoligenes	0.364767	0.026436	WD-specific
Sanguibacteroides_justesenii	Bacteroides_nordii	0.367692	0.0251624	WD-specific
Sanguibacteroides_justesenii	Bacteroides_salyersiae	0.342573	0.0379369	WD-specific
Sanguibacteroides_justesenii	Coprobacter_fastidiosus	0.337815	0.0408671	Common
Paraprevotella_clara	Methanobrevibacter_smithii	0.534399	0.000656751	WD-specific
Paraprevotella_clara	Actinomyces_sp_HPA0247	0.336199	0.0419037	WD-specific
Paraprevotella_clara	Olsenella_scatoligenes	0.584003	0.000147848	WD-specific
Paraprevotella_clara	Collinsella_aerofaciens	0.441315	0.00625304	WD-specific
Paraprevotella_clara	Collinsella_stercoris	0.487876	0.00219064	WD-specific
Paraprevotella_clara	[Collinsella]_massiliensis	0.414942	0.0106599	WD-specific
Paraprevotella_clara	Bacteroides_coprocola	0.491348	0.00201383	Common
Paraprevotella_clara	Bacteroides_faecis	0.406913	0.0124398	Common
Paraprevotella_clara	Bacteroides_finegoldii	0.326337	0.0486966	WD-specific
Paraprevotella_clara	Bacteroides_fragilis	-0.398856	0.0144727	WD-specific
Paraprevotella_clara	Bacteroides_intestinalis	0.449492	0.00525478	Common
Paraprevotella_clara	Bacteroides_massiliensis	0.61426	5.25393e-05	WD-specific
Paraprevotella_clara	Bacteroides_salyersiae	0.551002	0.000409118	WD-specific
Paraprevotella_clara	Coprobacter_fastidiosus	0.388243	0.0175718	Common
Paraprevotella_clara	Butyricimonas_synergistica	0.336212	0.0418953	Common
Paraprevotella_clara	Butyricimonas_virosa	0.394773	0.0156053	Common
Paraprevotella_xylaniphila	Methanobrevibacter_smithii	0.418044	0.0100329	WD-specific
Paraprevotella_xylaniphila	Actinomyces_sp_HMSC035G02	-0.360235	0.0285142	WD-specific
Paraprevotella_xylaniphila	Actinomyces_sp_HPA0247	0.353024	0.0320972	WD-specific
Paraprevotella_xylaniphila	Corynebacterium_argentoratense	0.408514	0.012066	WD-specific
Paraprevotella_xylaniphila	Olsenella_scatoligenes	0.429378	0.00800124	WD-specific
Paraprevotella_xylaniphila	Collinsella_stercoris	0.340742	0.0390434	WD-specific
Paraprevotella_xylaniphila	Bacteroides_caccae	0.378536	0.0208756	WD-specific
Paraprevotella_xylaniphila	Bacteroides_clarus	0.347085	0.0353174	Common
Paraprevotella_xylaniphila	Bacteroides_coprocola	0.633532	2.56636e-05	WD-specific
Paraprevotella_xylaniphila	Bacteroides_coprophilus	0.340601	0.0391297	WD-specific
Paraprevotella_xylaniphila	Bacteroides_eggerthii	0.336208	0.041898	WD-specific
Paraprevotella_xylaniphila	Bacteroides_intestinalis	0.421402	0.00938959	Common
Paraprevotella_xylaniphila	Bacteroides_massiliensis	0.356778	0.0301886	Common
Paraprevotella_xylaniphila	Bacteroides_salyersiae	0.346313	0.0357549	Common
Paraprevotella_xylaniphila	Paraprevotella_clara	0.690806	2.21851e-06	Common
Prevotella_buccalis	Bacteroides_clarus	0.337815	0.0408671	WD-specific
Prevotella_buccalis	Bacteroides_coprophilus	0.437721	0.00674097	WD-specific
Prevotella_buccalis	Coprobacter_secundus	0.3251	0.0496075	WD-specific
Prevotella_buccalis	Porphyromonas_asaccharolytica	1	0	WD-specific
Prevotella_buccalis	Porphyromonas_sp_HMSC065F10	1	0	WD-specific
Prevotella_copri	Methanobrevibacter_smithii	0.381822	0.0197036	WD-specific
Prevotella_copri	Eggerthella_lenta	-0.581019	0.00016283	WD-specific
Prevotella_copri	Gordonibacter_pamelaeae	-0.571732	0.000218605	WD-specific
Prevotella_copri	Bacteroides_ovatus	-0.383434	0.0191492	WD-specific
Prevotella_copri	Bacteroides_plebeius	0.522005	0.000920653	WD-specific
Prevotella_copri	Bacteroides_thetaiotaomicron	-0.408399	0.0120927	Common
Prevotella_corporis	Actinomyces_sp_S6_Spd3	0.331527	0.0450191	WD-specific
Prevotella_corporis	Bifidobacterium_breve	0.416568	0.0103272	WD-specific
Prevotella_corporis	Corynebacterium_durum	0.52752	0.000793428	WD-specific
Prevotella_corporis	Bacteroides_eggerthii	0.416212	0.0103993	WD-specific
Prevotella_corporis	Butyricimonas_synergistica	0.361186	0.0280673	WD-specific
Prevotella_disiens	Bacteroides_cellulosilyticus	0.359263	0.0289772	WD-specific
Prevotella_disiens	Butyricimonas_synergistica	0.346774	0.0354935	WD-specific
Prevotella_disiens	Prevotella_corporis	0.59346	0.000108192	WD-specific
Prevotella_sp_CAG_1185	Aeriscardovia_aeriphila	0.446483	0.00560474	WD-specific
Prevotella_sp_CAG_1185	Bacteroides_coprophilus	0.389085	0.017307	Common
Prevotella_sp_CAG_1185	Bacteroides_galacturonicus	0.52752	0.000793428	Common
Prevotella_sp_CAG_520	Bifidobacterium_catenulatum	0.52752	0.000793428	WD-specific
Prevotella_sp_CAG_520	Eggerthella_lenta	-0.365364	0.026172	WD-specific
Prevotella_sp_CAG_520	Prevotella_sp_AM42_24	0.56049	0.000308668	WD-specific
Prevotella_sp_CAG_5226	Olsenella_scatoligenes	0.364767	0.026436	WD-specific
Prevotella_sp_CAG_5226	Bacteroides_nordii	0.367692	0.0251624	WD-specific
Prevotella_sp_CAG_5226	Bacteroides_salyersiae	0.342573	0.0379369	WD-specific
Prevotella_sp_CAG_5226	Coprobacter_fastidiosus	0.337815	0.0408671	WD-specific
Prevotella_sp_CAG_5226	Sanguibacteroides_justesenii	1	0	WD-specific
Prevotella_sp_CAG_617	Bifidobacterium_breve	0.34045	0.0392227	WD-specific
Prevotella_sp_CAG_617	Bacteroides_cellulosilyticus	0.339304	0.0399313	WD-specific
Prevotella_stercorea	Bifidobacterium_animalis	0.393956	0.0158408	WD-specific
Prevotella_stercorea	Bifidobacterium_catenulatum	0.472747	0.00312981	WD-specific
Prevotella_stercorea	Scardovia_inopinata	0.393956	0.0158408	WD-specific
Prevotella_stercorea	Scardovia_wiggsiae	0.393956	0.0158408	WD-specific
Prevotella_stercorea	Eggerthella_lenta	-0.338653	0.0403384	WD-specific
Prevotella_stercorea	Prevotella_sp_AM42_24	0.446483	0.00560474	Common
Prevotella_stercorea	Prevotella_sp_CAG_520	0.793225	4.79242e-09	Common
Prevotella_timonensis	Actinobaculum_sp_oral_taxon_183	0.434306	0.00723456	WD-specific
Alistipes_finegoldii	Actinomyces_graevenitzii	-0.432588	0.00749435	Common
Alistipes_finegoldii	Actinomyces_sp_ICM47	-0.525747	0.000832515	WD-specific
Alistipes_finegoldii	Actinomyces_sp_oral_taxon_414	-0.341753	0.0384293	WD-specific
Alistipes_finegoldii	Rothia_mucilaginosa	-0.516897	0.00105426	WD-specific
Alistipes_finegoldii	Bacteroides_faecis	0.346283	0.0357721	WD-specific
Alistipes_finegoldii	Bacteroides_intestinalis	0.336197	0.041905	Common
Alistipes_finegoldii	Bacteroides_ovatus	0.367564	0.025217	WD-specific
Alistipes_finegoldii	Bacteroides_stercoris	0.473133	0.00310212	WD-specific
Alistipes_finegoldii	Bacteroides_uniformis	0.363608	0.0269552	WD-specific
Alistipes_finegoldii	Barnesiella_intestinihominis	0.4404	0.00637426	Common
Alistipes_finegoldii	Butyricimonas_synergistica	0.355314	0.0309212	Common
Alistipes_finegoldii	Butyricimonas_virosa	0.440232	0.00639676	Common
Alistipes_finegoldii	Odoribacter_splanchnicus	0.423027	0.00909116	Common
Alistipes_indistinctus	Actinomyces_sp_ICM47	-0.391129	0.0166784	WD-specific
Alistipes_indistinctus	Actinomyces_sp_oral_taxon_414	-0.340331	0.0392957	WD-specific
Alistipes_indistinctus	Actinomyces_sp_oral_taxon_448	0.351393	0.0329566	WD-specific
Alistipes_indistinctus	Olsenella_scatoligenes	0.329558	0.0463869	WD-specific
Alistipes_indistinctus	Bacteroides_faecis	0.591992	0.000113637	WD-specific
Alistipes_indistinctus	Bacteroides_faecis_CAG_32	0.351067	0.0331305	WD-specific
Alistipes_indistinctus	Bacteroides_intestinalis	0.666539	6.6737e-06	WD-specific
Alistipes_indistinctus	Bacteroides_nordii	0.396503	0.0151165	WD-specific
Alistipes_indistinctus	Bacteroides_stercoris	0.367242	0.025355	WD-specific
Alistipes_indistinctus	Bacteroides_uniformis	0.341523	0.0385682	WD-specific
Alistipes_indistinctus	Bacteroides_xylanisolvens	0.376251	0.0217243	WD-specific
Alistipes_indistinctus	Barnesiella_intestinihominis	0.401545	0.0137653	Common
Alistipes_indistinctus	Coprobacter_fastidiosus	0.373656	0.0227228	Common
Alistipes_indistinctus	Butyricimonas_synergistica	0.447141	0.00552655	WD-specific
Alistipes_indistinctus	Butyricimonas_virosa	0.444829	0.00580561	Common
Alistipes_indistinctus	Odoribacter_splanchnicus	0.558953	0.000323265	Common
Alistipes_indistinctus	Alistipes_finegoldii	0.573449	0.000207156	Common
Alistipes_inops	Methanobrevibacter_smithii	0.634849	2.43933e-05	WD-specific
Alistipes_inops	Corynebacterium_provencense	0.59346	0.000108192	WD-specific
Alistipes_inops	Olsenella_scatoligenes	0.374053	0.0225675	Common
Alistipes_inops	Collinsella_intestinalis	0.558631	0.000326406	Common
Alistipes_inops	Bacteroides_faecis_CAG_32	0.331527	0.0450191	Common
Alistipes_inops	Paraprevotella_clara	0.335703	0.0422255	WD-specific
Alistipes_inops	Alistipes_indistinctus	0.462373	0.00396114	WD-specific
Alistipes_onderdonkii	Adlercreutzia_equolifaciens	0.468302	0.00346523	WD-specific
Alistipes_onderdonkii	Asaccharobacter_celatus	0.456091	0.00455254	WD-specific
Alistipes_onderdonkii	Bacteroides_caccae	0.429177	0.00803402	WD-specific
Alistipes_onderdonkii	Bacteroides_faecis	0.367193	0.025376	WD-specific
Alistipes_onderdonkii	Bacteroides_fragilis	-0.329283	0.046581	WD-specific
Alistipes_onderdonkii	Bacteroides_intestinalis	0.545702	0.000477116	WD-specific
Alistipes_onderdonkii	Bacteroides_nordii	0.381408	0.0198479	WD-specific
Alistipes_onderdonkii	Coprobacter_fastidiosus	0.377494	0.0212589	WD-specific
Alistipes_onderdonkii	Butyricimonas_virosa	0.402023	0.0136425	WD-specific
Alistipes_onderdonkii	Alistipes_indistinctus	0.462508	0.00394914	WD-specific
Alistipes_putredinis	Actinomyces_graevenitzii	-0.400938	0.0139222	WD-specific
Alistipes_putredinis	Actinomyces_sp_ICM47	-0.403601	0.0132442	WD-specific
Alistipes_putredinis	Actinomyces_sp_oral_taxon_448	0.344047	0.0370644	WD-specific
Alistipes_putredinis	Adlercreutzia_equolifaciens	0.37676	0.0215326	Common
Alistipes_putredinis	Asaccharobacter_celatus	0.372407	0.0232168	Common
Alistipes_putredinis	Gordonibacter_pamelaeae	0.330341	0.0458395	WD-specific
Alistipes_putredinis	Bacteroides_faecis	0.522307	0.000913229	WD-specific
Alistipes_putredinis	Bacteroides_intestinalis	0.511278	0.0012208	Common
Alistipes_putredinis	Bacteroides_nordii	0.41354	0.0109542	WD-specific
Alistipes_putredinis	Bacteroides_ovatus	0.356399	0.0303769	Common
Alistipes_putredinis	Bacteroides_salyersiae	0.328724	0.0469767	Common
Alistipes_putredinis	Bacteroides_uniformis	0.475078	0.00296553	WD-specific
Alistipes_putredinis	Barnesiella_intestinihominis	0.558644	0.000326273	Common
Alistipes_putredinis	Coprobacter_fastidiosus	0.427456	0.00831873	Common
Alistipes_putredinis	Coprobacter_secundus	0.372072	0.0233507	WD-specific
Alistipes_putredinis	Butyricimonas_synergistica	0.354992	0.0310846	WD-specific
Alistipes_putredinis	Butyricimonas_virosa	0.459991	0.00417699	Common
Alistipes_putredinis	Odoribacter_splanchnicus	0.811955	1.06792e-09	Common
Alistipes_putredinis	Alistipes_finegoldii	0.600901	8.40362e-05	Common
Alistipes_putredinis	Alistipes_indistinctus	0.640797	1.93404e-05	Common
Alistipes_putredinis	Alistipes_onderdonkii	0.380733	0.0200857	WD-specific
Alistipes_shahii	Actinomyces_graevenitzii	-0.435355	0.00707979	WD-specific
Alistipes_shahii	Actinomyces_sp_ICM47	-0.377828	0.0211354	WD-specific
Alistipes_shahii	Adlercreutzia_equolifaciens	0.42116	0.00943472	Common
Alistipes_shahii	Asaccharobacter_celatus	0.416658	0.0103091	WD-specific
Alistipes_shahii	Gordonibacter_pamelaeae	0.392443	0.0162846	WD-specific
Alistipes_shahii	Bacteroides_caccae	0.336667	0.0416015	Common
Alistipes_shahii	Bacteroides_faecis	0.576307	0.000189288	Common
Alistipes_shahii	Bacteroides_faecis_CAG_32	0.388858	0.017378	WD-specific
Alistipes_shahii	Bacteroides_intestinalis	0.530071	0.000740047	Common
Alistipes_shahii	Bacteroides_nordii	0.429778	0.00793654	WD-specific
Alistipes_shahii	Bacteroides_ovatus	0.352744	0.0322434	Common
Alistipes_shahii	Bacteroides_stercoris	0.326664	0.0484577	WD-specific
Alistipes_shahii	Bacteroides_uniformis	0.487206	0.00222634	WD-specific
Alistipes_shahii	Barnesiella_intestinihominis	0.600283	8.58397e-05	Common
Alistipes_shahii	Coprobacter_fastidiosus	0.521548	0.00093195	WD-specific
Alistipes_shahii	Coprobacter_secundus	0.495279	0.00182882	WD-specific
Alistipes_shahii	Butyricimonas_synergistica	0.474152	0.00302989	Common
Alistipes_shahii	Butyricimonas_virosa	0.483534	0.00243088	Common
Alistipes_shahii	Odoribacter_splanchnicus	0.771882	2.22329e-08	Common
Alistipes_shahii	Alistipes_finegoldii	0.602391	7.98306e-05	Common
Alistipes_shahii	Alistipes_indistinctus	0.64684	1.51998e-05	WD-specific
Alistipes_shahii	Alistipes_putredinis	0.855017	1.62087e-11	Common
Parabacteroides_distasonis	Aeriscardovia_aeriphila	-0.352304	0.0324743	WD-specific
Parabacteroides_distasonis	Enorma_massiliensis	-0.329163	0.0466657	WD-specific
Parabacteroides_distasonis	Bacteroides_ovatus	0.377305	0.0213292	WD-specific
Parabacteroides_distasonis	Bacteroides_thetaiotaomicron	0.428063	0.00821731	Common
Parabacteroides_distasonis	Bacteroides_uniformis	0.424735	0.00878639	WD-specific
Parabacteroides_distasonis	Bacteroides_vulgatus	0.393645	0.0159313	Common
Parabacteroides_distasonis	Bacteroides_xylanisolvens	0.359269	0.0289743	WD-specific
Parabacteroides_goldsteinii	Actinomyces_sp_oral_taxon_180	0.373192	0.0229051	WD-specific
Parabacteroides_goldsteinii	Rothia_dentocariosa	0.373192	0.0229051	WD-specific
Parabacteroides_goldsteinii	Bacteroides_faecis	0.430214	0.00786646	WD-specific
Parabacteroides_goldsteinii	Bacteroides_faecis_CAG_32	0.384017	0.0189517	WD-specific
Parabacteroides_goldsteinii	Bacteroides_intestinalis	0.434979	0.00713482	Common
Parabacteroides_goldsteinii	Bacteroides_nordii	0.375103	0.0221613	WD-specific
Parabacteroides_goldsteinii	Bacteroides_uniformis	0.411899	0.0113073	WD-specific
Parabacteroides_goldsteinii	Coprobacter_fastidiosus	0.365906	0.025934	Common
Parabacteroides_goldsteinii	Butyricimonas_synergistica	0.499727	0.00163763	WD-specific
Parabacteroides_goldsteinii	Butyricimonas_virosa	0.359946	0.0286511	Common
Parabacteroides_goldsteinii	Prevotella_corporis	0.481192	0.00256978	WD-specific
Parabacteroides_goldsteinii	Alistipes_finegoldii	0.415265	0.0105932	Common
Parabacteroides_goldsteinii	Alistipes_indistinctus	0.574872	0.000198078	Common
Parabacteroides_goldsteinii	Alistipes_shahii	0.386319	0.0181891	WD-specific
Parabacteroides_goldsteinii	Parabacteroides_distasonis	0.371184	0.0237088	WD-specific
Parabacteroides_gordonii	Bifidobacterium_breve	0.43256	0.00749873	WD-specific
Parabacteroides_gordonii	Bacteroides_faecis	0.407987	0.0121881	WD-specific
Parabacteroides_gordonii	Bacteroides_nordii	0.463171	0.00389098	WD-specific
Parabacteroides_gordonii	Sanguibacteroides_justesenii	0.52752	0.000793428	Common
Parabacteroides_gordonii	Prevotella_sp_CAG_5226	0.52752	0.000793428	WD-specific
Parabacteroides_johnsonii	Bifidobacterium_catenulatum	0.368447	0.0248422	WD-specific
Parabacteroides_johnsonii	Bacteroides_clarus	0.36885	0.0246726	WD-specific
Parabacteroides_johnsonii	Bacteroides_intestinalis	0.464281	0.00379522	WD-specific
Parabacteroides_johnsonii	Bacteroides_nordii	0.37218	0.0233075	WD-specific
Parabacteroides_johnsonii	Coprobacter_fastidiosus	0.436921	0.00685392	WD-specific
Parabacteroides_merdae	Actinomyces_sp_HMSC035G02	-0.330045	0.0460454	WD-specific
Parabacteroides_merdae	Bacteroides_caccae	0.684945	2.92233e-06	Common
Parabacteroides_merdae	Bacteroides_clarus	0.359721	0.0287581	WD-specific
Parabacteroides_merdae	Bacteroides_coprocola	0.376614	0.0215873	WD-specific
Parabacteroides_merdae	Bacteroides_intestinalis	0.328225	0.0473319	Common
Parabacteroides_merdae	Bacteroides_stercoris	0.327335	0.0479716	WD-specific
Parabacteroides_merdae	Coprobacter_fastidiosus	0.373214	0.0228962	WD-specific
Parabacteroides_merdae	Odoribacter_splanchnicus	0.420614	0.00953735	Common
Parabacteroides_merdae	Paraprevotella_clara	0.369641	0.0243423	Common
Parabacteroides_merdae	Paraprevotella_xylaniphila	0.396594	0.0150912	Common
Parabacteroides_merdae	Prevotella_corporis	-0.391875	0.0164538	WD-specific
Parabacteroides_merdae	Alistipes_putredinis	0.373516	0.0227776	WD-specific
Parabacteroides_merdae	Alistipes_shahii	0.330888	0.0454595	WD-specific
Parabacteroides_sp_426_9	Bifidobacterium_breve	0.364767	0.026436	WD-specific
Parabacteroides_sp_426_9	Bacteroides_faecis	0.437721	0.00674097	WD-specific
Parabacteroides_sp_426_9	Bacteroides_intestinalis	0.328321	0.0472635	WD-specific
Parabacteroides_sp_426_9	Bacteroides_nordii	0.472747	0.00312981	WD-specific
Parabacteroides_sp_426_9	Butyricimonas_synergistica	0.3251	0.0496075	WD-specific
Parabacteroides_sp_426_9	Prevotella_corporis	0.56049	0.000308668	WD-specific
Parabacteroides_sp_426_9	Alistipes_onderdonkii	0.46326	0.00388327	WD-specific
Parabacteroides_sp_426_9	Parabacteroides_gordonii	0.59346	0.000108192	WD-specific
Parabacteroides_sp_CAG_409	Bifidobacterium_breve	0.34045	0.0392227	WD-specific
Parabacteroides_sp_CAG_409	Bacteroides_cellulosilyticus	0.339304	0.0399313	WD-specific
Parabacteroides_sp_CAG_409	Prevotella_sp_CAG_617	1	0	WD-specific
Gemella_haemolysans	Actinomyces_sp_S6_Spd3	0.490064	0.00207772	WD-specific
Gemella_haemolysans	Gardnerella_vaginalis	0.373192	0.0229051	WD-specific
Gemella_haemolysans	Corynebacterium_accolens	0.331726	0.0448826	WD-specific
Gemella_haemolysans	Corynebacterium_durum	0.352459	0.0323926	WD-specific
Gemella_haemolysans	Rothia_aeria	0.331726	0.0448826	WD-specific
Gemella_haemolysans	Rothia_mucilaginosa	0.409671	0.0118021	WD-specific
Gemella_haemolysans	Atopobium_parvulum	0.43046	0.00782729	WD-specific
Gemella_haemolysans	Bacteroides_intestinalis	-0.356769	0.030193	WD-specific
Gemella_haemolysans	Barnesiella_intestinihominis	-0.32884	0.046894	WD-specific
Gemella_haemolysans	Butyricimonas_virosa	-0.335185	0.0425645	WD-specific
Gemella_haemolysans	Odoribacter_splanchnicus	-0.373394	0.0228257	WD-specific
Gemella_morbillorum	Actinomyces_graevenitzii	0.361642	0.0278552	Common
Gemella_morbillorum	Actinomyces_naeslundii	0.402432	0.0135383	WD-specific
Gemella_morbillorum	Actinomyces_odontolyticus	0.468391	0.00345826	WD-specific
Gemella_morbillorum	Actinomyces_sp_HMSC035G02	0.58168	0.000159397	Common
Gemella_morbillorum	Actinomyces_sp_ICM47	0.414618	0.0107272	WD-specific
Gemella_morbillorum	Actinomyces_sp_S6_Spd3	0.804864	1.92134e-09	WD-specific
Gemella_morbillorum	Actinomyces_sp_oral_taxon_181	0.402432	0.0135383	WD-specific
Gemella_morbillorum	Actinomyces_sp_oral_taxon_414	0.55735	0.000339147	WD-specific
Gemella_morbillorum	Actinomyces_sp_oral_taxon_897	0.402432	0.0135383	WD-specific
Gemella_morbillorum	Alloscardovia_omnicolens	0.377519	0.0212496	WD-specific
Gemella_morbillorum	Corynebacterium_accolens	0.59346	0.000108192	WD-specific
Gemella_morbillorum	Corynebacterium_durum	0.52752	0.000793428	WD-specific
Gemella_morbillorum	Rothia_aeria	0.59346	0.000108192	WD-specific
Gemella_morbillorum	Propionibacterium_acidifaciens	0.402432	0.0135383	WD-specific
Gemella_morbillorum	Pseudopropionibacterium_propionicum	0.377519	0.0212496	WD-specific
Gemella_morbillorum	Atopobium_parvulum	0.517344	0.00104192	WD-specific
Gemella_morbillorum	Bacteroides_caccae	-0.330093	0.0460119	Common
Gemella_morbillorum	Gemella_haemolysans	0.350003	0.0337039	WD-specific
Gemella_sanguinis	Actinomyces_graevenitzii	0.47475	0.00298816	WD-specific
Gemella_sanguinis	Actinomyces_odontolyticus	0.375191	0.0221276	WD-specific
Gemella_sanguinis	Actinomyces_sp_HMSC035G02	0.384503	0.0187885	WD-specific
Gemella_sanguinis	Actinomyces_sp_S6_Spd3	0.444336	0.00586674	WD-specific
Gemella_sanguinis	Rothia_mucilaginosa	0.416576	0.0103257	WD-specific
Gemella_sanguinis	Bacteroides_galacturonicus	0.428654	0.00811966	WD-specific
Gemella_sanguinis	Alistipes_finegoldii	-0.465527	0.00369015	WD-specific
Gemella_sanguinis	Alistipes_indistinctus	-0.342072	0.0382369	WD-specific
Gemella_sanguinis	Alistipes_putredinis	-0.474435	0.00301006	WD-specific
Gemella_sanguinis	Gemella_haemolysans	0.564286	0.000275102	WD-specific
Staphylococcus_aureus	Actinomyces_sp_oral_taxon_180	0.521167	0.000941479	WD-specific
Staphylococcus_aureus	Bifidobacterium_dentium	0.351026	0.0331524	WD-specific
Staphylococcus_aureus	Corynebacterium_accolens	0.46326	0.00388327	WD-specific
Staphylococcus_aureus	Rothia_aeria	0.46326	0.00388327	WD-specific
Staphylococcus_aureus	Rothia_dentocariosa	0.521167	0.000941479	WD-specific
Staphylococcus_aureus	Rothia_mucilaginosa	0.349732	0.0338511	WD-specific
Staphylococcus_aureus	Atopobium_parvulum	0.451876	0.00499098	WD-specific
Staphylococcus_aureus	Odoribacter_splanchnicus	-0.356346	0.0304032	WD-specific
Staphylococcus_saprophyticus	Propionibacterium_acidifaciens	0.442901	0.00604752	WD-specific
Staphylococcus_saprophyticus	Adlercreutzia_equolifaciens	0.417393	0.0101617	WD-specific
Staphylococcus_saprophyticus	Asaccharobacter_celatus	0.402276	0.0135779	WD-specific
Staphylococcus_saprophyticus	Enterorhabdus_caecimuris	0.354523	0.0313233	WD-specific
Staphylococcus_saprophyticus	Bacteroides_eggerthii	0.331826	0.0448143	WD-specific
Staphylococcus_saprophyticus	Prevotella_sp_CAG_617	0.71686	6.00813e-07	WD-specific
Staphylococcus_saprophyticus	Parabacteroides_sp_CAG_409	0.71686	6.00813e-07	WD-specific
Granulicatella_elegans	Actinomyces_odontolyticus	0.368812	0.0246886	WD-specific
Granulicatella_elegans	Actinomyces_sp_S6_Spd3	0.331527	0.0450191	WD-specific
Granulicatella_elegans	Bifidobacterium_breve	0.445431	0.00573183	WD-specific
Granulicatella_elegans	Gardnerella_vaginalis	0.59346	0.000108192	WD-specific
Granulicatella_elegans	Corynebacterium_durum	0.52752	0.000793428	WD-specific
Granulicatella_elegans	Rothia_mucilaginosa	0.400806	0.0139567	WD-specific
Granulicatella_elegans	Gemella_haemolysans	0.603568	7.66437e-05	WD-specific
Granulicatella_elegans	Gemella_sanguinis	0.533409	0.000675027	WD-specific
Enterococcus_asini	Bifidobacterium_breve	0.413403	0.0109832	Common
Enterococcus_asini	Prevotella_stercorea	0.367692	0.0251624	WD-specific
Enterococcus_asini	Parabacteroides_gordonii	0.56049	0.000308668	WD-specific
Enterococcus_asini	Gemella_sanguinis	0.337815	0.0408671	WD-specific
Enterococcus_asini	Granulicatella_elegans	0.56049	0.000308668	WD-specific
Enterococcus_avium	Actinomyces_sp_HMSC035G02	0.383605	0.0190909	WD-specific
Enterococcus_avium	Bifidobacterium_pseudocatenulatum	0.392186	0.0163611	Common
Enterococcus_avium	Corynebacterium_provencense	0.677035	4.19711e-06	WD-specific
Enterococcus_avium	Enterorhabdus_caecimuris	0.377519	0.0212496	WD-specific
Enterococcus_avium	Alistipes_inops	0.377519	0.0212496	WD-specific
Enterococcus_avium	Parabacteroides_gordonii	0.378158	0.0210139	WD-specific
Enterococcus_avium	Granulicatella_elegans	0.378158	0.0210139	WD-specific
Enterococcus_avium	Enterococcus_asini	0.71686	6.00813e-07	Common
Enterococcus_casseliflavus	Aeriscardovia_aeriphila	0.393956	0.0158408	WD-specific
Enterococcus_casseliflavus	Bifidobacterium_breve	0.389085	0.017307	WD-specific
Enterococcus_casseliflavus	Staphylococcus_aureus	0.492213	0.00197174	WD-specific
Enterococcus_faecalis	Actinomyces_sp_oral_taxon_180	0.413403	0.0109832	WD-specific
Enterococcus_faecalis	Actinomyces_sp_oral_taxon_448	0.329515	0.0464174	WD-specific
Enterococcus_faecalis	Rothia_dentocariosa	0.413403	0.0109832	WD-specific
Enterococcus_faecalis	Bacteroides_caccae	-0.380547	0.0201515	WD-specific
Enterococcus_faecalis	Bacteroides_salyersiae	0.362044	0.0276691	WD-specific
Enterococcus_faecalis	Prevotella_sp_AM42_24	0.364767	0.026436	Common
Enterococcus_faecalis	Gemella_morbillorum	0.362742	0.0273489	WD-specific
Enterococcus_faecium	Bifidobacterium_pseudocatenulatum	0.330078	0.0460225	WD-specific
Enterococcus_faecium	Corynebacterium_durum	0.367692	0.0251624	WD-specific
Enterococcus_faecium	Bacteroides_stercoris	-0.342862	0.0377641	WD-specific
Enterococcus_faecium	Porphyromonas_asaccharolytica	0.446483	0.00560474	WD-specific
Enterococcus_faecium	Porphyromonas_sp_HMSC065F10	0.446483	0.00560474	WD-specific
Enterococcus_faecium	Prevotella_buccalis	0.446483	0.00560474	WD-specific
Enterococcus_faecium	Gemella_morbillorum	0.414727	0.0107047	WD-specific
Enterococcus_gallinarum	Actinomyces_cardiffensis	0.71686	6.00813e-07	WD-specific
Enterococcus_gallinarum	Actinomyces_sp_oral_taxon_897	0.470679	0.00328219	WD-specific
Enterococcus_gallinarum	Atopobium_parvulum	0.343312	0.0374973	WD-specific
Enterococcus_gallinarum	Atopobium_rimae	0.402432	0.0135383	WD-specific
Enterococcus_gallinarum	Olsenella_uli	0.71686	6.00813e-07	WD-specific
Enterococcus_gallinarum	Bacteroides_coprocola	0.41177	0.0113355	WD-specific
Enterococcus_gallinarum	Porphyromonas_asaccharolytica	0.677035	4.19711e-06	WD-specific
Enterococcus_gallinarum	Porphyromonas_sp_HMSC065F10	0.677035	4.19711e-06	WD-specific
Enterococcus_gallinarum	Prevotella_buccalis	0.677035	4.19711e-06	WD-specific
Lactobacillus_agilis	Bifidobacterium_breve	0.413403	0.0109832	WD-specific
Lactobacillus_agilis	Prevotella_stercorea	0.367692	0.0251624	WD-specific
Lactobacillus_agilis	Parabacteroides_gordonii	0.56049	0.000308668	WD-specific
Lactobacillus_agilis	Gemella_sanguinis	0.337815	0.0408671	WD-specific
Lactobacillus_agilis	Granulicatella_elegans	0.56049	0.000308668	WD-specific
Lactobacillus_agilis	Enterococcus_asini	1	0	WD-specific
Lactobacillus_agilis	Enterococcus_avium	0.71686	6.00813e-07	WD-specific
Lactobacillus_amylovorus	Actinobaculum_sp_oral_taxon_183	0.46326	0.00388327	WD-specific
Lactobacillus_amylovorus	Actinomyces_massiliensis	0.71686	6.00813e-07	WD-specific
Lactobacillus_amylovorus	Actinomyces_naeslundii	0.677035	4.19711e-06	WD-specific
Lactobacillus_amylovorus	Actinomyces_sp_HPA0247	0.388249	0.0175698	WD-specific
Lactobacillus_amylovorus	Actinomyces_sp_oral_taxon_181	0.677035	4.19711e-06	WD-specific
Lactobacillus_amylovorus	Actinomyces_sp_oral_taxon_448	0.521167	0.000941479	WD-specific
Lactobacillus_amylovorus	Bifidobacterium_animalis	1	0	WD-specific
Lactobacillus_amylovorus	Scardovia_inopinata	1	0	WD-specific
Lactobacillus_amylovorus	Scardovia_wiggsiae	1	0	WD-specific
Lactobacillus_amylovorus	Olsenella_scatoligenes	0.34045	0.0392227	WD-specific
Lactobacillus_amylovorus	Enorma_massiliensis	0.367692	0.0251624	WD-specific
Lactobacillus_amylovorus	Adlercreutzia_equolifaciens	0.3251	0.0496075	WD-specific
Lactobacillus_amylovorus	Asaccharobacter_celatus	0.346774	0.0354935	WD-specific
Lactobacillus_amylovorus	Enterorhabdus_caecimuris	0.52752	0.000793428	WD-specific
Lactobacillus_amylovorus	Bacteroides_coprophilus	0.364767	0.026436	WD-specific
Lactobacillus_amylovorus	Bacteroides_faecis	0.34045	0.0392227	WD-specific
Lactobacillus_amylovorus	Prevotella_stercorea	0.393956	0.0158408	WD-specific
Lactobacillus_crispatus	Actinomyces_sp_oral_taxon_180	1	0	WD-specific
Lactobacillus_crispatus	Actinomyces_sp_oral_taxon_448	0.492213	0.00197174	WD-specific
Lactobacillus_crispatus	Rothia_dentocariosa	1	0	WD-specific
Lactobacillus_crispatus	Atopobium_parvulum	0.46326	0.00388327	WD-specific
Lactobacillus_crispatus	Bacteroides_salyersiae	0.411087	0.0114854	WD-specific
Lactobacillus_crispatus	Parabacteroides_goldsteinii	0.373192	0.0229051	WD-specific
Lactobacillus_crispatus	Staphylococcus_aureus	0.521167	0.000941479	WD-specific
Lactobacillus_crispatus	Enterococcus_faecalis	0.413403	0.0109832	WD-specific
Lactobacillus_delbrueckii	Actinomyces_massiliensis	0.378158	0.0210139	WD-specific
Lactobacillus_delbrueckii	Actinomyces_naeslundii	0.354523	0.0313233	WD-specific
Lactobacillus_delbrueckii	Actinomyces_sp_HPA0247	0.371257	0.0236793	WD-specific
Lactobacillus_delbrueckii	Actinomyces_sp_oral_taxon_181	0.354523	0.0313233	WD-specific
Lactobacillus_delbrueckii	Bifidobacterium_adolescentis	0.334789	0.0428248	WD-specific
Lactobacillus_delbrueckii	Bifidobacterium_animalis	0.56049	0.000308668	WD-specific
Lactobacillus_delbrueckii	Scardovia_inopinata	0.56049	0.000308668	WD-specific
Lactobacillus_delbrueckii	Scardovia_wiggsiae	0.56049	0.000308668	WD-specific
Lactobacillus_delbrueckii	Bacteroides_faecis	0.389265	0.017251	WD-specific
Lactobacillus_delbrueckii	Bacteroides_faecis_CAG_32	0.402432	0.0135383	WD-specific
Lactobacillus_delbrueckii	Lactobacillus_amylovorus	0.56049	0.000308668	WD-specific
Lactobacillus_dextrinicus	Bifidobacterium_breve	0.413403	0.0109832	WD-specific
Lactobacillus_dextrinicus	Prevotella_stercorea	0.367692	0.0251624	WD-specific
Lactobacillus_dextrinicus	Parabacteroides_gordonii	0.56049	0.000308668	WD-specific
Lactobacillus_dextrinicus	Gemella_sanguinis	0.337815	0.0408671	WD-specific
Lactobacillus_dextrinicus	Granulicatella_elegans	0.56049	0.000308668	WD-specific
Lactobacillus_dextrinicus	Enterococcus_asini	1	0	WD-specific
Lactobacillus_dextrinicus	Enterococcus_avium	0.71686	6.00813e-07	WD-specific
Lactobacillus_dextrinicus	Lactobacillus_agilis	1	0	WD-specific
Lactobacillus_fermentum	Actinomyces_sp_oral_taxon_180	0.367692	0.0251624	WD-specific
Lactobacillus_fermentum	Corynebacterium_durum	0.393956	0.0158408	WD-specific
Lactobacillus_fermentum	Rothia_dentocariosa	0.367692	0.0251624	WD-specific
Lactobacillus_fermentum	Parabacteroides_goldsteinii	0.447819	0.005447	WD-specific
Lactobacillus_fermentum	Staphylococcus_aureus	0.367351	0.0253084	WD-specific
Lactobacillus_fermentum	Enterococcus_casseliflavus	0.42022	0.00961194	Common
Lactobacillus_fermentum	Lactobacillus_crispatus	0.367692	0.0251624	WD-specific
Lactobacillus_gasseri	Actinomyces_sp_oral_taxon_180	0.52752	0.000793428	WD-specific
Lactobacillus_gasseri	Actinomyces_sp_oral_taxon_448	0.515022	0.00110745	WD-specific
Lactobacillus_gasseri	Rothia_dentocariosa	0.52752	0.000793428	WD-specific
Lactobacillus_gasseri	Prevotella_sp_CAG_617	0.59346	0.000108192	WD-specific
Lactobacillus_gasseri	Alistipes_finegoldii	0.391415	0.0165922	WD-specific
Lactobacillus_gasseri	Alistipes_putredinis	0.334202	0.0432131	WD-specific
Lactobacillus_gasseri	Parabacteroides_sp_CAG_409	0.59346	0.000108192	WD-specific
Lactobacillus_gasseri	Staphylococcus_saprophyticus	0.402432	0.0135383	WD-specific
Lactobacillus_gasseri	Lactobacillus_crispatus	0.52752	0.000793428	WD-specific
Lactobacillus_gastricus	Actinobaculum_sp_oral_taxon_183	0.46326	0.00388327	WD-specific
Lactobacillus_gastricus	Actinomyces_massiliensis	0.71686	6.00813e-07	WD-specific
Lactobacillus_gastricus	Actinomyces_naeslundii	0.677035	4.19711e-06	WD-specific
Lactobacillus_gastricus	Actinomyces_sp_HPA0247	0.388249	0.0175698	WD-specific
Lactobacillus_gastricus	Actinomyces_sp_oral_taxon_181	0.677035	4.19711e-06	WD-specific
Lactobacillus_gastricus	Actinomyces_sp_oral_taxon_448	0.521167	0.000941479	WD-specific
Lactobacillus_gastricus	Bifidobacterium_animalis	1	0	WD-specific
Lactobacillus_gastricus	Scardovia_inopinata	1	0	WD-specific
Lactobacillus_gastricus	Scardovia_wiggsiae	1	0	WD-specific
Lactobacillus_gastricus	Olsenella_scatoligenes	0.34045	0.0392227	WD-specific
Lactobacillus_gastricus	Enorma_massiliensis	0.367692	0.0251624	WD-specific
Lactobacillus_gastricus	Adlercreutzia_equolifaciens	0.3251	0.0496075	WD-specific
Lactobacillus_gastricus	Asaccharobacter_celatus	0.346774	0.0354935	WD-specific
Lactobacillus_gastricus	Enterorhabdus_caecimuris	0.52752	0.000793428	WD-specific
Lactobacillus_gastricus	Bacteroides_coprophilus	0.364767	0.026436	WD-specific
Lactobacillus_gastricus	Bacteroides_faecis	0.34045	0.0392227	WD-specific
Lactobacillus_gastricus	Prevotella_stercorea	0.393956	0.0158408	WD-specific
Lactobacillus_gastricus	Lactobacillus_amylovorus	1	0	WD-specific
Lactobacillus_gastricus	Lactobacillus_delbrueckii	0.56049	0.000308668	WD-specific
Lactobacillus_iners	Bacteroides_cellulosilyticus	0.359263	0.0289772	WD-specific
Lactobacillus_iners	Butyricimonas_synergistica	0.346774	0.0354935	WD-specific
Lactobacillus_iners	Prevotella_corporis	0.59346	0.000108192	WD-specific
Lactobacillus_iners	Prevotella_disiens	1	0	WD-specific
Lactobacillus_johnsonii	Bifidobacterium_breve	0.52109	0.000943414	WD-specific
Lactobacillus_johnsonii	Rothia_mucilaginosa	0.360403	0.0284349	WD-specific
Lactobacillus_johnsonii	Bacteroides_xylanisolvens	-0.33682	0.0415026	WD-specific
Lactobacillus_johnsonii	Parabacteroides_distasonis	-0.33699	0.0413935	WD-specific
Lactobacillus_johnsonii	Parabacteroides_gordonii	0.354523	0.0313233	WD-specific
Lactobacillus_johnsonii	Granulicatella_elegans	0.354523	0.0313233	WD-specific
Lactobacillus_johnsonii	Enterococcus_asini	0.677035	4.19711e-06	WD-specific
Lactobacillus_johnsonii	Enterococcus_avium	0.470679	0.00328219	WD-specific
Lactobacillus_johnsonii	Lactobacillus_agilis	0.677035	4.19711e-06	WD-specific
Lactobacillus_johnsonii	Lactobacillus_dextrinicus	0.677035	4.19711e-06	WD-specific
Lactobacillus_mucosae	Bifidobacterium_breve	0.333576	0.0436308	Common
Lactobacillus_mucosae	Enterococcus_asini	0.352459	0.0323926	Common
Lactobacillus_mucosae	Enterococcus_casseliflavus	0.331726	0.0448826	WD-specific
Lactobacillus_mucosae	Lactobacillus_agilis	0.352459	0.0323926	WD-specific
Lactobacillus_mucosae	Lactobacillus_dextrinicus	0.352459	0.0323926	WD-specific
Lactobacillus_mucosae	Lactobacillus_johnsonii	0.520592	0.000956008	WD-specific
Lactobacillus_oris	Actinomyces_massiliensis	0.353884	0.031651	WD-specific
Lactobacillus_oris	Actinomyces_naeslundii	0.331527	0.0450191	WD-specific
Lactobacillus_oris	Actinomyces_sp_HPA0247	0.427669	0.00828295	WD-specific
Lactobacillus_oris	Actinomyces_sp_oral_taxon_180	0.56049	0.000308668	WD-specific
Lactobacillus_oris	Actinomyces_sp_oral_taxon_181	0.331527	0.0450191	WD-specific
Lactobacillus_oris	Actinomyces_sp_oral_taxon_448	0.548459	0.000440586	WD-specific
Lactobacillus_oris	Bifidobacterium_animalis	0.52752	0.000793428	WD-specific
Lactobacillus_oris	Scardovia_inopinata	0.52752	0.000793428	WD-specific
Lactobacillus_oris	Scardovia_wiggsiae	0.52752	0.000793428	WD-specific
Lactobacillus_oris	Rothia_dentocariosa	0.56049	0.000308668	WD-specific
Lactobacillus_oris	Olsenella_scatoligenes	0.34558	0.0361745	WD-specific
Lactobacillus_oris	Collinsella_intestinalis	0.333578	0.0436293	WD-specific
Lactobacillus_oris	Prevotella_stercorea	0.445057	0.00577759	WD-specific
Lactobacillus_oris	Alistipes_indistinctus	0.436832	0.00686656	WD-specific
Lactobacillus_oris	Lactobacillus_amylovorus	0.52752	0.000793428	WD-specific
Lactobacillus_oris	Lactobacillus_crispatus	0.56049	0.000308668	WD-specific
Lactobacillus_oris	Lactobacillus_gastricus	0.52752	0.000793428	WD-specific
Lactobacillus_paragasseri	Actinomyces_sp_HPA0247	0.377174	0.0213777	WD-specific
Lactobacillus_paragasseri	Actinomyces_sp_oral_taxon_180	0.437721	0.00674097	WD-specific
Lactobacillus_paragasseri	Actinomyces_sp_oral_taxon_448	0.617241	4.71732e-05	WD-specific
Lactobacillus_paragasseri	Bifidobacterium_animalis	0.413403	0.0109832	WD-specific
Lactobacillus_paragasseri	Scardovia_inopinata	0.413403	0.0109832	WD-specific
Lactobacillus_paragasseri	Scardovia_wiggsiae	0.413403	0.0109832	WD-specific
Lactobacillus_paragasseri	Rothia_dentocariosa	0.437721	0.00674097	WD-specific
Lactobacillus_paragasseri	Olsenella_scatoligenes	0.348101	0.0347485	Common
Lactobacillus_paragasseri	Sanguibacteroides_justesenii	0.389085	0.017307	WD-specific
Lactobacillus_paragasseri	Prevotella_sp_CAG_5226	0.389085	0.017307	WD-specific
Lactobacillus_paragasseri	Prevotella_stercorea	0.403299	0.0133197	WD-specific
Lactobacillus_paragasseri	Alistipes_indistinctus	0.518156	0.00101984	WD-specific
Lactobacillus_paragasseri	Parabacteroides_gordonii	0.374833	0.0222651	WD-specific
Lactobacillus_paragasseri	Enterococcus_asini	0.34045	0.0392227	WD-specific
Lactobacillus_paragasseri	Lactobacillus_agilis	0.34045	0.0392227	WD-specific
Lactobacillus_paragasseri	Lactobacillus_amylovorus	0.413403	0.0109832	WD-specific
Lactobacillus_paragasseri	Lactobacillus_crispatus	0.437721	0.00674097	WD-specific
Lactobacillus_paragasseri	Lactobacillus_dextrinicus	0.34045	0.0392227	WD-specific
Lactobacillus_paragasseri	Lactobacillus_gasseri	0.416568	0.0103272	WD-specific
Lactobacillus_paragasseri	Lactobacillus_gastricus	0.413403	0.0109832	WD-specific
Lactobacillus_paragasseri	Lactobacillus_oris	0.689599	2.34928e-06	WD-specific
Lactobacillus_plantarum	Actinobaculum_sp_oral_taxon_183	0.46326	0.00388327	WD-specific
Lactobacillus_plantarum	Actinomyces_massiliensis	0.71686	6.00813e-07	WD-specific
Lactobacillus_plantarum	Actinomyces_naeslundii	0.677035	4.19711e-06	WD-specific
Lactobacillus_plantarum	Actinomyces_sp_HPA0247	0.388249	0.0175698	WD-specific
Lactobacillus_plantarum	Actinomyces_sp_oral_taxon_181	0.677035	4.19711e-06	WD-specific
Lactobacillus_plantarum	Actinomyces_sp_oral_taxon_448	0.521167	0.000941479	WD-specific
Lactobacillus_plantarum	Bifidobacterium_animalis	1	0	WD-specific
Lactobacillus_plantarum	Scardovia_inopinata	1	0	WD-specific
Lactobacillus_plantarum	Scardovia_wiggsiae	1	0	WD-specific
Lactobacillus_plantarum	Olsenella_scatoligenes	0.34045	0.0392227	WD-specific
Lactobacillus_plantarum	Enorma_massiliensis	0.367692	0.0251624	WD-specific
Lactobacillus_plantarum	Adlercreutzia_equolifaciens	0.3251	0.0496075	WD-specific
Lactobacillus_plantarum	Asaccharobacter_celatus	0.346774	0.0354935	Common
Lactobacillus_plantarum	Enterorhabdus_caecimuris	0.52752	0.000793428	WD-specific
Lactobacillus_plantarum	Bacteroides_coprophilus	0.364767	0.026436	WD-specific
Lactobacillus_plantarum	Bacteroides_faecis	0.34045	0.0392227	WD-specific
Lactobacillus_plantarum	Prevotella_stercorea	0.393956	0.0158408	WD-specific
Lactobacillus_plantarum	Lactobacillus_amylovorus	1	0	WD-specific
Lactobacillus_plantarum	Lactobacillus_delbrueckii	0.56049	0.000308668	WD-specific
Lactobacillus_plantarum	Lactobacillus_gastricus	1	0	WD-specific
Lactobacillus_plantarum	Lactobacillus_oris	0.52752	0.000793428	WD-specific
Lactobacillus_plantarum	Lactobacillus_paragasseri	0.413403	0.0109832	WD-specific
Lactobacillus_pontis	Actinobaculum_sp_oral_taxon_183	0.46326	0.00388327	WD-specific
Lactobacillus_pontis	Actinomyces_massiliensis	0.71686	6.00813e-07	WD-specific
Lactobacillus_pontis	Actinomyces_naeslundii	0.677035	4.19711e-06	WD-specific
Lactobacillus_pontis	Actinomyces_sp_HPA0247	0.388249	0.0175698	WD-specific
Lactobacillus_pontis	Actinomyces_sp_oral_taxon_181	0.677035	4.19711e-06	WD-specific
Lactobacillus_pontis	Actinomyces_sp_oral_taxon_448	0.521167	0.000941479	WD-specific
Lactobacillus_pontis	Bifidobacterium_animalis	1	0	WD-specific
Lactobacillus_pontis	Scardovia_inopinata	1	0	WD-specific
Lactobacillus_pontis	Scardovia_wiggsiae	1	0	WD-specific
Lactobacillus_pontis	Olsenella_scatoligenes	0.34045	0.0392227	WD-specific
Lactobacillus_pontis	Enorma_massiliensis	0.367692	0.0251624	WD-specific
Lactobacillus_pontis	Adlercreutzia_equolifaciens	0.3251	0.0496075	WD-specific
Lactobacillus_pontis	Asaccharobacter_celatus	0.346774	0.0354935	WD-specific
Lactobacillus_pontis	Enterorhabdus_caecimuris	0.52752	0.000793428	WD-specific
Lactobacillus_pontis	Bacteroides_coprophilus	0.364767	0.026436	WD-specific
Lactobacillus_pontis	Bacteroides_faecis	0.34045	0.0392227	WD-specific
Lactobacillus_pontis	Prevotella_stercorea	0.393956	0.0158408	WD-specific
Lactobacillus_pontis	Lactobacillus_amylovorus	1	0	WD-specific
Lactobacillus_pontis	Lactobacillus_delbrueckii	0.56049	0.000308668	WD-specific
Lactobacillus_pontis	Lactobacillus_gastricus	1	0	WD-specific
Lactobacillus_pontis	Lactobacillus_oris	0.52752	0.000793428	WD-specific
Lactobacillus_pontis	Lactobacillus_paragasseri	0.413403	0.0109832	WD-specific
Lactobacillus_pontis	Lactobacillus_plantarum	1	0	WD-specific
Lactobacillus_rogosae	Corynebacterium_durum	0.359263	0.0289772	WD-specific
Lactobacillus_rogosae	Olsenella_scatoligenes	0.373072	0.0229526	WD-specific
Lactobacillus_rogosae	Bacteroides_coprocola	0.370624	0.0239371	WD-specific
Lactobacillus_rogosae	Bacteroides_galacturonicus	0.334538	0.0429905	Common
Lactobacillus_rogosae	Bacteroides_salyersiae	0.360129	0.0285645	Common
Lactobacillus_rogosae	Paraprevotella_clara	0.452147	0.00496169	Common
Lactobacillus_rogosae	Paraprevotella_xylaniphila	0.499211	0.00165887	Common
Lactobacillus_ruminis	Actinomyces_odontolyticus	0.407534	0.0122938	WD-specific
Lactobacillus_ruminis	Actinomyces_sp_HMSC035G02	0.445513	0.0057219	WD-specific
Lactobacillus_ruminis	Corynebacterium_durum	0.393956	0.0158408	WD-specific
Lactobacillus_ruminis	Corynebacterium_provencense	0.446483	0.00560474	WD-specific
Lactobacillus_ruminis	Collinsella_aerofaciens	0.333742	0.0435196	Common
Lactobacillus_ruminis	Bacteroides_dorei	-0.404049	0.0131328	WD-specific
Lactobacillus_salivarius	Actinomyces_naeslundii	0.336229	0.0418838	Common
Lactobacillus_salivarius	Actinomyces_sp_S6_Spd3	0.324875	0.0497751	WD-specific
Lactobacillus_salivarius	Actinomyces_sp_oral_taxon_181	0.336229	0.0418838	WD-specific
Lactobacillus_salivarius	Actinomyces_sp_oral_taxon_448	0.505855	0.00140309	WD-specific
Lactobacillus_salivarius	Bacteroides_caccae	-0.373547	0.0227654	WD-specific
Lactobacillus_salivarius	Odoribacter_splanchnicus	0.36649	0.0256794	WD-specific
Lactobacillus_salivarius	Alistipes_putredinis	0.3418	0.0384009	WD-specific
Lactobacillus_salivarius	Gemella_morbillorum	0.363997	0.02678	WD-specific
Lactobacillus_salivarius	Lactobacillus_fermentum	0.383353	0.0191767	WD-specific
Lactobacillus_salivarius	Lactobacillus_gasseri	0.424054	0.0089068	WD-specific
Lactobacillus_salivarius	Lactobacillus_paragasseri	0.434876	0.0071501	Common
Lactobacillus_vaginalis	Actinomyces_sp_HPA0247	0.631022	2.82502e-05	WD-specific
Lactobacillus_vaginalis	Actinomyces_sp_oral_taxon_180	0.472747	0.00312981	WD-specific
Lactobacillus_vaginalis	Actinomyces_sp_oral_taxon_448	0.439859	0.00644689	WD-specific
Lactobacillus_vaginalis	Bifidobacterium_animalis	0.446483	0.00560474	WD-specific
Lactobacillus_vaginalis	Scardovia_inopinata	0.446483	0.00560474	WD-specific
Lactobacillus_vaginalis	Scardovia_wiggsiae	0.446483	0.00560474	WD-specific
Lactobacillus_vaginalis	Corynebacterium_durum	0.367692	0.0251624	WD-specific
Lactobacillus_vaginalis	Rothia_dentocariosa	0.472747	0.00312981	WD-specific
Lactobacillus_vaginalis	Atopobium_parvulum	0.343675	0.0372831	WD-specific
Lactobacillus_vaginalis	Olsenella_scatoligenes	0.414484	0.0107553	WD-specific
Lactobacillus_vaginalis	Sanguibacteroides_justesenii	0.42022	0.00961194	WD-specific
Lactobacillus_vaginalis	Prevotella_sp_CAG_5226	0.42022	0.00961194	WD-specific
Lactobacillus_vaginalis	Alistipes_indistinctus	0.419655	0.00971967	WD-specific
Lactobacillus_vaginalis	Parabacteroides_goldsteinii	0.340665	0.0390904	WD-specific
Lactobacillus_vaginalis	Lactobacillus_amylovorus	0.446483	0.00560474	WD-specific
Lactobacillus_vaginalis	Lactobacillus_crispatus	0.472747	0.00312981	WD-specific
Lactobacillus_vaginalis	Lactobacillus_gastricus	0.446483	0.00560474	WD-specific
Lactobacillus_vaginalis	Lactobacillus_oris	0.777639	1.49434e-08	WD-specific
Lactobacillus_vaginalis	Lactobacillus_paragasseri	0.729852	2.96464e-07	WD-specific
Lactobacillus_vaginalis	Lactobacillus_plantarum	0.446483	0.00560474	WD-specific
Lactobacillus_vaginalis	Lactobacillus_pontis	0.446483	0.00560474	WD-specific
Lactobacillus_vaginalis	Lactobacillus_rogosae	0.466934	0.00357462	WD-specific
Lactobacillus_vaginalis	Lactobacillus_salivarius	0.421937	0.00929041	WD-specific
Pediococcus_acidilactici	Bifidobacterium_breve	0.377173	0.0213782	WD-specific
Pediococcus_acidilactici	Rothia_mucilaginosa	0.498126	0.00170433	WD-specific
Pediococcus_acidilactici	Bacteroides_dorei	0.338669	0.0403283	WD-specific
Pediococcus_acidilactici	Bacteroides_faecis_CAG_32	0.402432	0.0135383	WD-specific
Pediococcus_acidilactici	Bacteroides_plebeius	0.32953	0.0464069	WD-specific
Pediococcus_acidilactici	Coprobacter_secundus	0.398035	0.0146947	WD-specific
Pediococcus_acidilactici	Butyricimonas_synergistica	0.3372	0.0412594	WD-specific
Pediococcus_acidilactici	Parabacteroides_distasonis	-0.337832	0.0408565	WD-specific
Pediococcus_acidilactici	Parabacteroides_johnsonii	0.335809	0.0421566	WD-specific
Pediococcus_acidilactici	Enterococcus_asini	0.56049	0.000308668	WD-specific
Pediococcus_acidilactici	Enterococcus_avium	0.378158	0.0210139	WD-specific
Pediococcus_acidilactici	Lactobacillus_agilis	0.56049	0.000308668	WD-specific
Pediococcus_acidilactici	Lactobacillus_dextrinicus	0.56049	0.000308668	WD-specific
Pediococcus_acidilactici	Lactobacillus_johnsonii	0.779312	1.32838e-08	WD-specific
Pediococcus_acidilactici	Lactobacillus_mucosae	0.360312	0.028478	WD-specific
Pediococcus_pentosaceus	Actinomyces_odontolyticus	0.328397	0.0472088	WD-specific
Pediococcus_pentosaceus	Actinomyces_sp_HPA0247	0.457525	0.00441121	WD-specific
Pediococcus_pentosaceus	Actinomyces_sp_S6_Spd3	0.442901	0.00604752	WD-specific
Pediococcus_pentosaceus	Corynebacterium_durum	0.677035	4.19711e-06	WD-specific
Pediococcus_pentosaceus	Rothia_mucilaginosa	0.444703	0.00582113	WD-specific
Pediococcus_pentosaceus	Bacteroides_faecis_CAG_32	0.5	0.00162649	WD-specific
Pediococcus_pentosaceus	Bacteroides_galacturonicus	0.377519	0.0212496	WD-specific
Pediococcus_pentosaceus	Prevotella_corporis	0.331527	0.0450191	WD-specific
Pediococcus_pentosaceus	Parabacteroides_johnsonii	0.421592	0.00935428	WD-specific
Pediococcus_pentosaceus	Gemella_morbillorum	0.331527	0.0450191	WD-specific
Pediococcus_pentosaceus	Granulicatella_elegans	0.331527	0.0450191	WD-specific
Pediococcus_pentosaceus	Lactobacillus_delbrueckii	0.402432	0.0135383	WD-specific
Pediococcus_pentosaceus	Lactobacillus_fermentum	0.622832	3.84271e-05	WD-specific
Pediococcus_pentosaceus	Lactobacillus_salivarius	0.33686	0.041477	WD-specific
Pediococcus_pentosaceus	Pediococcus_acidilactici	0.402432	0.0135383	WD-specific
Leuconostoc_garlicum	Actinomyces_sp_oral_taxon_180	1	0	WD-specific
Leuconostoc_garlicum	Actinomyces_sp_oral_taxon_448	0.492213	0.00197174	WD-specific
Leuconostoc_garlicum	Rothia_dentocariosa	1	0	WD-specific
Leuconostoc_garlicum	Atopobium_parvulum	0.46326	0.00388327	WD-specific
Leuconostoc_garlicum	Bacteroides_salyersiae	0.411087	0.0114854	WD-specific
Leuconostoc_garlicum	Parabacteroides_goldsteinii	0.373192	0.0229051	WD-specific
Leuconostoc_garlicum	Staphylococcus_aureus	0.521167	0.000941479	WD-specific
Leuconostoc_garlicum	Enterococcus_faecalis	0.413403	0.0109832	Common
Leuconostoc_garlicum	Lactobacillus_crispatus	1	0	WD-specific
Leuconostoc_garlicum	Lactobacillus_fermentum	0.367692	0.0251624	Common
Leuconostoc_garlicum	Lactobacillus_gasseri	0.52752	0.000793428	WD-specific
Leuconostoc_garlicum	Lactobacillus_oris	0.56049	0.000308668	WD-specific
Leuconostoc_garlicum	Lactobacillus_paragasseri	0.437721	0.00674097	Common
Leuconostoc_garlicum	Lactobacillus_vaginalis	0.472747	0.00312981	WD-specific
Weissella_cibaria	Actinomyces_sp_S6_Spd3	0.442901	0.00604752	WD-specific
Weissella_cibaria	Actinomyces_sp_oral_taxon_180	0.71686	6.00813e-07	WD-specific
Weissella_cibaria	Corynebacterium_durum	0.677035	4.19711e-06	WD-specific
Weissella_cibaria	Rothia_dentocariosa	0.71686	6.00813e-07	WD-specific
Weissella_cibaria	Atopobium_parvulum	0.64399	1.70397e-05	WD-specific
Weissella_cibaria	Bacteroides_galacturonicus	0.377519	0.0212496	WD-specific
Weissella_cibaria	Prevotella_corporis	0.331527	0.0450191	WD-specific
Weissella_cibaria	Parabacteroides_goldsteinii	0.433827	0.0073062	Common
Weissella_cibaria	Gemella_haemolysans	0.444271	0.00587479	WD-specific
Weissella_cibaria	Gemella_morbillorum	0.331527	0.0450191	WD-specific
Weissella_cibaria	Staphylococcus_aureus	0.343312	0.0374973	WD-specific
Weissella_cibaria	Granulicatella_elegans	0.331527	0.0450191	WD-specific
Weissella_cibaria	Enterococcus_faecalis	0.524859	0.000852713	WD-specific
Weissella_cibaria	Lactobacillus_crispatus	0.71686	6.00813e-07	WD-specific
Weissella_cibaria	Lactobacillus_fermentum	0.545487	0.000480079	Common
Weissella_cibaria	Lactobacillus_gasseri	0.353884	0.031651	WD-specific
Weissella_cibaria	Lactobacillus_oris	0.378158	0.0210139	WD-specific
Weissella_cibaria	Lactobacillus_rogosae	0.470999	0.00325821	WD-specific
Weissella_cibaria	Lactobacillus_salivarius	0.372817	0.0230533	WD-specific
Weissella_cibaria	Lactobacillus_vaginalis	0.604513	7.41675e-05	WD-specific
Weissella_cibaria	Pediococcus_pentosaceus	0.442901	0.00604752	WD-specific
Weissella_cibaria	Leuconostoc_garlicum	0.71686	6.00813e-07	WD-specific
Weissella_confusa	Actinomyces_sp_HPA0247	0.328089	0.0474289	WD-specific
Weissella_confusa	Actinomyces_sp_oral_taxon_180	0.388249	0.0175698	WD-specific
Weissella_confusa	Actinomyces_sp_oral_taxon_448	0.334879	0.0427659	WD-specific
Weissella_confusa	Bifidobacterium_animalis	0.365411	0.0261513	WD-specific
Weissella_confusa	Scardovia_inopinata	0.365411	0.0261513	WD-specific
Weissella_confusa	Scardovia_wiggsiae	0.365411	0.0261513	WD-specific
Weissella_confusa	Corynebacterium_durum	0.411087	0.0114854	WD-specific
Weissella_confusa	Rothia_dentocariosa	0.388249	0.0175698	WD-specific
Weissella_confusa	Prevotella_sp_AM42_24	0.342573	0.0379369	WD-specific
Weissella_confusa	Enterococcus_faecalis	0.377445	0.0212773	WD-specific
Weissella_confusa	Lactobacillus_amylovorus	0.365411	0.0261513	WD-specific
Weissella_confusa	Lactobacillus_crispatus	0.388249	0.0175698	WD-specific
Weissella_confusa	Lactobacillus_gasseri	0.370524	0.023978	WD-specific
Weissella_confusa	Lactobacillus_gastricus	0.365411	0.0261513	WD-specific
Weissella_confusa	Lactobacillus_oris	0.385543	0.0184432	WD-specific
Weissella_confusa	Lactobacillus_plantarum	0.365411	0.0261513	WD-specific
Weissella_confusa	Lactobacillus_pontis	0.365411	0.0261513	WD-specific
Weissella_confusa	Lactobacillus_rogosae	0.346158	0.0358431	Common
Weissella_confusa	Lactobacillus_vaginalis	0.485267	0.00233236	WD-specific
Weissella_confusa	Leuconostoc_garlicum	0.388249	0.0175698	WD-specific
Weissella_confusa	Weissella_cibaria	0.57257	0.000212948	Common
Weissella_viridescens	Actinomyces_sp_S6_Spd3	0.331527	0.0450191	WD-specific
Weissella_viridescens	Bifidobacterium_breve	0.402136	0.0136136	WD-specific
Weissella_viridescens	Corynebacterium_durum	0.52752	0.000793428	WD-specific
Weissella_viridescens	Propionibacterium_acidifaciens	0.377519	0.0212496	WD-specific
Weissella_viridescens	Bacteroides_eggerthii	0.431443	0.00767198	WD-specific
Weissella_viridescens	Prevotella_sp_CAG_617	0.56049	0.000308668	WD-specific
Weissella_viridescens	Parabacteroides_sp_CAG_409	0.56049	0.000308668	WD-specific
Weissella_viridescens	Staphylococcus_saprophyticus	0.826582	2.93128e-10	WD-specific
Weissella_viridescens	Pediococcus_pentosaceus	0.331527	0.0450191	WD-specific
Weissella_viridescens	Weissella_cibaria	0.331527	0.0450191	Common
Weissella_viridescens	Weissella_confusa	0.370524	0.023978	WD-specific
Lactococcus_garvieae	Actinomyces_graevenitzii	0.373192	0.0229051	WD-specific
Lactococcus_garvieae	Actinomyces_sp_HPA0247	0.342573	0.0379369	WD-specific
Lactococcus_garvieae	Actinomyces_sp_S6_Spd3	0.677035	4.19711e-06	WD-specific
Lactococcus_garvieae	Bifidobacterium_breve	0.437721	0.00674097	WD-specific
Lactococcus_garvieae	Corynebacterium_durum	1	0	WD-specific
Lactococcus_garvieae	Atopobium_parvulum	0.434306	0.00723456	WD-specific
Lactococcus_garvieae	Bacteroides_galacturonicus	0.59346	0.000108192	WD-specific
Lactococcus_garvieae	Prevotella_corporis	0.52752	0.000793428	WD-specific
Lactococcus_garvieae	Gemella_haemolysans	0.352459	0.0323926	WD-specific
Lactococcus_garvieae	Gemella_morbillorum	0.52752	0.000793428	WD-specific
Lactococcus_garvieae	Granulicatella_elegans	0.52752	0.000793428	WD-specific
Lactococcus_garvieae	Enterococcus_faecium	0.367692	0.0251624	Common
Lactococcus_garvieae	Lactobacillus_fermentum	0.393956	0.0158408	Common
Lactococcus_garvieae	Lactobacillus_rogosae	0.359263	0.0289772	WD-specific
Lactococcus_garvieae	Lactobacillus_ruminis	0.393956	0.0158408	WD-specific
Lactococcus_garvieae	Lactobacillus_vaginalis	0.367692	0.0251624	WD-specific
Lactococcus_garvieae	Pediococcus_pentosaceus	0.677035	4.19711e-06	WD-specific
Lactococcus_garvieae	Weissella_cibaria	0.677035	4.19711e-06	Common
Lactococcus_garvieae	Weissella_confusa	0.411087	0.0114854	WD-specific
Lactococcus_garvieae	Weissella_viridescens	0.52752	0.000793428	WD-specific
Lactococcus_lactis	Actinomyces_sp_oral_taxon_180	0.42022	0.00961194	WD-specific
Lactococcus_lactis	Actinomyces_sp_oral_taxon_448	0.330727	0.0455712	WD-specific
Lactococcus_lactis	Corynebacterium_durum	0.472747	0.00312981	WD-specific
Lactococcus_lactis	Rothia_dentocariosa	0.42022	0.00961194	WD-specific
Lactococcus_lactis	Atopobium_parvulum	0.367351	0.0253084	WD-specific
Lactococcus_lactis	Bacteroides_caccae	-0.384282	0.0188627	WD-specific
Lactococcus_lactis	Prevotella_sp_CAG_617	0.446483	0.00560474	WD-specific
Lactococcus_lactis	Parabacteroides_sp_CAG_409	0.446483	0.00560474	WD-specific
Lactococcus_lactis	Gemella_morbillorum	0.442529	0.00609516	WD-specific
Lactococcus_lactis	Enterococcus_faecalis	0.456119	0.00454978	WD-specific
Lactococcus_lactis	Enterococcus_faecium	0.51745	0.00103902	WD-specific
Lactococcus_lactis	Lactobacillus_crispatus	0.42022	0.00961194	WD-specific
Lactococcus_lactis	Lactobacillus_gasseri	0.47623	0.00288712	WD-specific
Lactococcus_lactis	Lactobacillus_ruminis	0.326342	0.0486927	Common
Lactococcus_lactis	Lactobacillus_salivarius	0.35808	0.0295487	WD-specific
Lactococcus_lactis	Lactobacillus_vaginalis	0.326342	0.0486927	WD-specific
Lactococcus_lactis	Leuconostoc_garlicum	0.42022	0.00961194	WD-specific
Lactococcus_lactis	Weissella_cibaria	0.639115	2.06628e-05	WD-specific
Lactococcus_lactis	Weissella_confusa	0.488769	0.00214394	WD-specific
Lactococcus_lactis	Weissella_viridescens	0.489289	0.00211712	WD-specific
Lactococcus_lactis	Lactococcus_garvieae	0.472747	0.00312981	Common
Lactococcus_petauri	Actinomyces_sp_S6_Spd3	0.470679	0.00328219	WD-specific
Lactococcus_petauri	Corynebacterium_durum	0.71686	6.00813e-07	WD-specific
Lactococcus_petauri	Gordonibacter_pamelaeae	-0.33682	0.0415026	WD-specific
Lactococcus_petauri	Bacteroides_eggerthii	0.359255	0.0289808	WD-specific
Lactococcus_petauri	Bacteroides_galacturonicus	0.402432	0.0135383	WD-specific
Lactococcus_petauri	Prevotella_corporis	0.353884	0.031651	WD-specific
Lactococcus_petauri	Prevotella_sp_AM42_24	0.677035	4.19711e-06	WD-specific
Lactococcus_petauri	Prevotella_sp_CAG_520	0.354523	0.0313233	Common
Lactococcus_petauri	Gemella_haemolysans	0.418563	0.0099311	WD-specific
Lactococcus_petauri	Gemella_morbillorum	0.353884	0.031651	WD-specific
Lactococcus_petauri	Granulicatella_elegans	0.353884	0.031651	WD-specific
Lactococcus_petauri	Enterococcus_faecalis	0.487167	0.00222839	WD-specific
Lactococcus_petauri	Pediococcus_pentosaceus	0.470679	0.00328219	WD-specific
Lactococcus_petauri	Weissella_cibaria	0.470679	0.00328219	Common
Lactococcus_petauri	Weissella_confusa	0.541596	0.000536533	Common
Lactococcus_petauri	Weissella_viridescens	0.353884	0.031651	WD-specific
Lactococcus_petauri	Lactococcus_garvieae	0.71686	6.00813e-07	Common
Streptococcus_anginosus_group	Actinomyces_odontolyticus	0.329837	0.046191	WD-specific
Streptococcus_anginosus_group	Actinomyces_oris	0.332831	0.0441312	WD-specific
Streptococcus_anginosus_group	Actinomyces_sp_oral_taxon_414	0.438843	0.00658522	WD-specific
Streptococcus_anginosus_group	Actinomyces_sp_oral_taxon_448	0.338404	0.040495	WD-specific
Streptococcus_anginosus_group	Rothia_mucilaginosa	0.413872	0.0108838	WD-specific
Streptococcus_anginosus_group	Atopobium_parvulum	0.452452	0.00492905	WD-specific
Streptococcus_anginosus_group	Atopobium_rimae	0.365918	0.0259287	WD-specific
Streptococcus_anginosus_group	Lactobacillus_fermentum	0.332933	0.0440626	WD-specific
Streptococcus_australis	Rothia_mucilaginosa	0.401461	0.0137869	WD-specific
Streptococcus_australis	Bacteroides_faecis_CAG_32	0.343312	0.0374973	WD-specific
Streptococcus_australis	Bacteroides_plebeius	0.359556	0.0288368	WD-specific
Streptococcus_australis	Parabacteroides_distasonis	-0.4095	0.0118407	WD-specific
Streptococcus_australis	Enterococcus_asini	0.492213	0.00197174	WD-specific
Streptococcus_australis	Lactobacillus_agilis	0.492213	0.00197174	WD-specific
Streptococcus_australis	Lactobacillus_dextrinicus	0.492213	0.00197174	WD-specific
Streptococcus_australis	Lactobacillus_johnsonii	0.68438	3e-06	WD-specific
Streptococcus_australis	Pediococcus_acidilactici	0.878184	9.33344e-13	WD-specific
Streptococcus_australis	Pediococcus_pentosaceus	0.343312	0.0374973	WD-specific
Streptococcus_cristatus	Actinobaculum_sp_oral_taxon_183	0.33294	0.0440577	WD-specific
Streptococcus_cristatus	Actinomyces_cardiffensis	0.413403	0.0109832	WD-specific
Streptococcus_cristatus	Actinomyces_naeslundii	0.542763	0.000519015	WD-specific
Streptococcus_cristatus	Actinomyces_oris	0.381696	0.0197473	WD-specific
Streptococcus_cristatus	Actinomyces_sp_oral_taxon_180	0.364767	0.026436	WD-specific
Streptococcus_cristatus	Actinomyces_sp_oral_taxon_181	0.542763	0.000519015	WD-specific
Streptococcus_cristatus	Actinomyces_sp_oral_taxon_897	0.610608	5.98636e-05	WD-specific
Streptococcus_cristatus	Corynebacterium_accolens	0.437721	0.00674097	WD-specific
Streptococcus_cristatus	Rothia_aeria	0.437721	0.00674097	WD-specific
Streptococcus_cristatus	Rothia_dentocariosa	0.364767	0.026436	WD-specific
Streptococcus_cristatus	Rothia_mucilaginosa	0.331987	0.0447046	WD-specific
Streptococcus_cristatus	Atopobium_parvulum	0.617241	4.71732e-05	WD-specific
Streptococcus_cristatus	Atopobium_rimae	0.477415	0.00280839	WD-specific
Streptococcus_cristatus	Olsenella_uli	0.413403	0.0109832	WD-specific
Streptococcus_cristatus	Enorma_massiliensis	0.465129	0.00372342	WD-specific
Streptococcus_cristatus	Gordonibacter_pamelaeae	0.340182	0.0393875	WD-specific
Streptococcus_cristatus	Staphylococcus_aureus	0.353492	0.0318538	WD-specific
Streptococcus_cristatus	Lactobacillus_crispatus	0.364767	0.026436	WD-specific
Streptococcus_cristatus	Lactobacillus_delbrueckii	0.390045	0.0170095	WD-specific
Streptococcus_cristatus	Lactobacillus_oris	0.34831	0.0346326	WD-specific
Streptococcus_cristatus	Pediococcus_acidilactici	0.391215	0.0166525	WD-specific
Streptococcus_cristatus	Leuconostoc_garlicum	0.364767	0.026436	WD-specific
Streptococcus_cristatus	Streptococcus_anginosus_group	0.606913	6.82029e-05	WD-specific
Streptococcus_downei	Actinomyces_sp_oral_taxon_180	0.677035	4.19711e-06	WD-specific
Streptococcus_downei	Bifidobacterium_dentium	0.357505	0.0298296	WD-specific
Streptococcus_downei	Rothia_dentocariosa	0.677035	4.19711e-06	WD-specific
Streptococcus_downei	Prevotella_sp_CAG_617	0.71686	6.00813e-07	WD-specific
Streptococcus_downei	Parabacteroides_sp_CAG_409	0.71686	6.00813e-07	WD-specific
Streptococcus_downei	Staphylococcus_saprophyticus	0.5	0.00162649	WD-specific
Streptococcus_downei	Lactobacillus_crispatus	0.677035	4.19711e-06	WD-specific
Streptococcus_downei	Lactobacillus_gasseri	0.804864	1.92134e-09	WD-specific
Streptococcus_downei	Lactobacillus_oris	0.354523	0.0313233	WD-specific
Streptococcus_downei	Lactobacillus_salivarius	0.326136	0.0488434	WD-specific
Streptococcus_downei	Leuconostoc_garlicum	0.677035	4.19711e-06	WD-specific
Streptococcus_downei	Weissella_cibaria	0.470679	0.00328219	WD-specific
Streptococcus_downei	Weissella_confusa	0.506198	0.0013909	WD-specific
Streptococcus_downei	Weissella_viridescens	0.378158	0.0210139	WD-specific
Streptococcus_downei	Lactococcus_lactis	0.621814	3.99003e-05	WD-specific
Streptococcus_gallolyticus	Actinomyces_sp_oral_taxon_180	1	0	WD-specific
Streptococcus_gallolyticus	Actinomyces_sp_oral_taxon_448	0.492213	0.00197174	WD-specific
Streptococcus_gallolyticus	Rothia_dentocariosa	1	0	WD-specific
Streptococcus_gallolyticus	Atopobium_parvulum	0.46326	0.00388327	WD-specific
Streptococcus_gallolyticus	Bacteroides_salyersiae	0.411087	0.0114854	WD-specific
Streptococcus_gallolyticus	Parabacteroides_goldsteinii	0.373192	0.0229051	WD-specific
Streptococcus_gallolyticus	Staphylococcus_aureus	0.521167	0.000941479	WD-specific
Streptococcus_gallolyticus	Enterococcus_faecalis	0.413403	0.0109832	WD-specific
Streptococcus_gallolyticus	Lactobacillus_crispatus	1	0	WD-specific
Streptococcus_gallolyticus	Lactobacillus_fermentum	0.367692	0.0251624	WD-specific
Streptococcus_gallolyticus	Lactobacillus_gasseri	0.52752	0.000793428	WD-specific
Streptococcus_gallolyticus	Lactobacillus_oris	0.56049	0.000308668	WD-specific
Streptococcus_gallolyticus	Lactobacillus_paragasseri	0.437721	0.00674097	WD-specific
Streptococcus_gallolyticus	Lactobacillus_vaginalis	0.472747	0.00312981	WD-specific
Streptococcus_gallolyticus	Leuconostoc_garlicum	1	0	WD-specific
Streptococcus_gallolyticus	Weissella_cibaria	0.71686	6.00813e-07	WD-specific
Streptococcus_gallolyticus	Weissella_confusa	0.388249	0.0175698	WD-specific
Streptococcus_gallolyticus	Lactococcus_lactis	0.42022	0.00961194	WD-specific
Streptococcus_gallolyticus	Streptococcus_cristatus	0.364767	0.026436	WD-specific
Streptococcus_gallolyticus	Streptococcus_downei	0.677035	4.19711e-06	WD-specific
Streptococcus_gordonii	Actinomyces_sp_S6_Spd3	0.399846	0.0142086	WD-specific
Streptococcus_gordonii	Actinomyces_sp_oral_taxon_180	0.359263	0.0289772	WD-specific
Streptococcus_gordonii	Rothia_dentocariosa	0.359263	0.0289772	WD-specific
Streptococcus_gordonii	Rothia_mucilaginosa	0.394574	0.0156626	WD-specific
Streptococcus_gordonii	Atopobium_parvulum	0.408208	0.0121368	WD-specific
Streptococcus_gordonii	Bacteroides_ovatus	0.332256	0.0445209	WD-specific
Streptococcus_gordonii	Bacteroides_uniformis	0.339532	0.0397894	WD-specific
Streptococcus_gordonii	Coprobacter_secundus	0.428464	0.00815091	WD-specific
Streptococcus_gordonii	Butyricimonas_synergistica	0.37459	0.0223588	WD-specific
Streptococcus_gordonii	Parabacteroides_goldsteinii	0.484559	0.00237219	WD-specific
Streptococcus_gordonii	Staphylococcus_aureus	0.376159	0.021759	WD-specific
Streptococcus_gordonii	Lactobacillus_crispatus	0.359263	0.0289772	WD-specific
Streptococcus_gordonii	Lactobacillus_fermentum	0.544714	0.000490855	WD-specific
Streptococcus_gordonii	Pediococcus_acidilactici	0.331017	0.0453705	WD-specific
Streptococcus_gordonii	Pediococcus_pentosaceus	0.44393	0.00591737	WD-specific
Streptococcus_gordonii	Leuconostoc_garlicum	0.359263	0.0289772	WD-specific
Streptococcus_gordonii	Weissella_cibaria	0.473319	0.00308878	WD-specific
Streptococcus_gordonii	Streptococcus_anginosus_group	0.588346	0.000128248	WD-specific
Streptococcus_gordonii	Streptococcus_cristatus	0.476965	0.00283804	WD-specific
Streptococcus_gordonii	Streptococcus_gallolyticus	0.359263	0.0289772	Common
Streptococcus_infantis	Actinomyces_graevenitzii	0.42235	0.00921447	WD-specific
Streptococcus_infantis	Actinomyces_odontolyticus	0.563138	0.000284888	WD-specific
Streptococcus_infantis	Actinomyces_sp_HMSC035G02	0.34638	0.0357167	WD-specific
Streptococcus_infantis	Actinomyces_sp_S6_Spd3	0.523012	0.000896146	WD-specific
Streptococcus_infantis	Bifidobacterium_breve	0.367448	0.0252668	WD-specific
Streptococcus_infantis	Bifidobacterium_longum	0.359545	0.0288421	WD-specific
Streptococcus_infantis	Corynebacterium_accolens	0.342573	0.0379369	WD-specific
Streptococcus_infantis	Corynebacterium_durum	0.388249	0.0175698	WD-specific
Streptococcus_infantis	Rothia_aeria	0.342573	0.0379369	WD-specific
Streptococcus_infantis	Rothia_mucilaginosa	0.666593	6.65817e-06	WD-specific
Streptococcus_infantis	Alistipes_finegoldii	-0.491889	0.00198743	WD-specific
Streptococcus_infantis	Parabacteroides_merdae	-0.333811	0.0434737	WD-specific
Streptococcus_infantis	Gemella_haemolysans	0.446537	0.0055983	WD-specific
Streptococcus_infantis	Gemella_morbillorum	0.384811	0.0186858	WD-specific
Streptococcus_infantis	Gemella_sanguinis	0.616581	4.83156e-05	Common
Streptococcus_infantis	Granulicatella_elegans	0.620532	4.18286e-05	WD-specific
Streptococcus_infantis	Enterococcus_asini	0.365411	0.0261513	WD-specific
Streptococcus_infantis	Lactobacillus_agilis	0.365411	0.0261513	WD-specific
Streptococcus_infantis	Lactobacillus_dextrinicus	0.365411	0.0261513	WD-specific
Streptococcus_infantis	Lactobacillus_johnsonii	0.45664	0.00449799	WD-specific
Streptococcus_infantis	Pediococcus_acidilactici	0.627859	3.18482e-05	WD-specific
Streptococcus_infantis	Pediococcus_pentosaceus	0.573455	0.000207117	WD-specific
Streptococcus_infantis	Lactococcus_garvieae	0.388249	0.0175698	WD-specific
Streptococcus_infantis	Streptococcus_australis	0.527892	0.000785434	Common
Streptococcus_infantis	Streptococcus_cristatus	0.363125	0.0271741	WD-specific
Streptococcus_infantis	Streptococcus_gordonii	0.393836	0.0158758	Common
Streptococcus_macedonicus	Actinomyces_sp_oral_taxon_180	1	0	WD-specific
Streptococcus_macedonicus	Actinomyces_sp_oral_taxon_448	0.492213	0.00197174	WD-specific
Streptococcus_macedonicus	Rothia_dentocariosa	1	0	WD-specific
Streptococcus_macedonicus	Atopobium_parvulum	0.46326	0.00388327	WD-specific
Streptococcus_macedonicus	Bacteroides_salyersiae	0.411087	0.0114854	WD-specific
Streptococcus_macedonicus	Parabacteroides_goldsteinii	0.373192	0.0229051	Common
Streptococcus_macedonicus	Staphylococcus_aureus	0.521167	0.000941479	WD-specific
Streptococcus_macedonicus	Enterococcus_faecalis	0.413403	0.0109832	Common
Streptococcus_macedonicus	Lactobacillus_crispatus	1	0	WD-specific
Streptococcus_macedonicus	Lactobacillus_fermentum	0.367692	0.0251624	Common
Streptococcus_macedonicus	Lactobacillus_gasseri	0.52752	0.000793428	WD-specific
Streptococcus_macedonicus	Lactobacillus_oris	0.56049	0.000308668	WD-specific
Streptococcus_macedonicus	Lactobacillus_paragasseri	0.437721	0.00674097	WD-specific
Streptococcus_macedonicus	Lactobacillus_vaginalis	0.472747	0.00312981	WD-specific
Streptococcus_macedonicus	Leuconostoc_garlicum	1	0	WD-specific
Streptococcus_macedonicus	Weissella_cibaria	0.71686	6.00813e-07	WD-specific
Streptococcus_macedonicus	Weissella_confusa	0.388249	0.0175698	Common
Streptococcus_macedonicus	Lactococcus_lactis	0.42022	0.00961194	WD-specific
Streptococcus_macedonicus	Streptococcus_cristatus	0.364767	0.026436	WD-specific
Streptococcus_macedonicus	Streptococcus_downei	0.677035	4.19711e-06	WD-specific
Streptococcus_macedonicus	Streptococcus_gallolyticus	1	0	Common
Streptococcus_macedonicus	Streptococcus_gordonii	0.359263	0.0289772	WD-specific
Streptococcus_mitis	Actinomyces_odontolyticus	0.355906	0.0306235	WD-specific
Streptococcus_mitis	Actinomyces_sp_S6_Spd3	0.389495	0.0171795	WD-specific
Streptococcus_mitis	Actinomyces_sp_oral_taxon_414	0.346384	0.0357147	WD-specific
Streptococcus_mitis	Rothia_mucilaginosa	0.68288	3.2154e-06	WD-specific
Streptococcus_mitis	Bacteroides_uniformis	-0.374821	0.0222696	WD-specific
Streptococcus_mitis	Odoribacter_splanchnicus	-0.365259	0.0262183	WD-specific
Streptococcus_mitis	Alistipes_finegoldii	-0.366039	0.0258757	WD-specific
Streptococcus_mitis	Parabacteroides_merdae	-0.444199	0.00588376	WD-specific
Streptococcus_mitis	Gemella_haemolysans	0.643092	1.766e-05	WD-specific
Streptococcus_mitis	Gemella_sanguinis	0.456467	0.00451511	Common
Streptococcus_mitis	Staphylococcus_aureus	0.371542	0.023564	WD-specific
Streptococcus_mitis	Granulicatella_elegans	0.429929	0.00791222	WD-specific
Streptococcus_mitis	Pediococcus_pentosaceus	0.329034	0.0467567	WD-specific
Streptococcus_mitis	Weissella_cibaria	0.341126	0.0388093	WD-specific
Streptococcus_mitis	Streptococcus_anginosus_group	0.327451	0.0478875	WD-specific
Streptococcus_mitis	Streptococcus_cristatus	0.359075	0.0290675	WD-specific
Streptococcus_mitis	Streptococcus_gordonii	0.372857	0.0230377	Common
Streptococcus_mitis	Streptococcus_infantis	0.62062	4.16937e-05	WD-specific
Streptococcus_mutans	Actinomyces_naeslundii	0.428064	0.00821719	WD-specific
Streptococcus_mutans	Actinomyces_sp_HPA0247	0.461983	0.00399582	WD-specific
Streptococcus_mutans	Actinomyces_sp_oral_taxon_181	0.428064	0.00821719	WD-specific
Streptococcus_mutans	Bifidobacterium_animalis	0.328321	0.0472635	WD-specific
Streptococcus_mutans	Scardovia_inopinata	0.328321	0.0472635	WD-specific
Streptococcus_mutans	Scardovia_wiggsiae	0.328321	0.0472635	WD-specific
Streptococcus_mutans	Propionibacterium_acidifaciens	0.360711	0.0282899	WD-specific
Streptococcus_mutans	Adlercreutzia_equolifaciens	0.351469	0.0329161	WD-specific
Streptococcus_mutans	Asaccharobacter_celatus	0.353505	0.031847	WD-specific
Streptococcus_mutans	Enterorhabdus_caecimuris	0.43058	0.00780814	WD-specific
Streptococcus_mutans	Bacteroides_faecis	0.39641	0.0151427	WD-specific
Streptococcus_mutans	Bacteroides_intestinalis	0.346307	0.0357581	WD-specific
Streptococcus_mutans	Bacteroides_salyersiae	0.341283	0.0387135	WD-specific
Streptococcus_mutans	Sanguibacteroides_justesenii	0.347634	0.0350094	WD-specific
Streptococcus_mutans	Prevotella_sp_CAG_5226	0.347634	0.0350094	WD-specific
Streptococcus_mutans	Alistipes_indistinctus	0.354594	0.0312874	WD-specific
Streptococcus_mutans	Lactobacillus_amylovorus	0.328321	0.0472635	WD-specific
Streptococcus_mutans	Lactobacillus_delbrueckii	0.328511	0.047128	WD-specific
Streptococcus_mutans	Lactobacillus_gastricus	0.328321	0.0472635	WD-specific
Streptococcus_mutans	Lactobacillus_oris	0.452883	0.00488301	WD-specific
Streptococcus_mutans	Lactobacillus_paragasseri	0.426112	0.00854693	WD-specific
Streptococcus_mutans	Lactobacillus_plantarum	0.328321	0.0472635	WD-specific
Streptococcus_mutans	Lactobacillus_pontis	0.328321	0.0472635	WD-specific
Streptococcus_mutans	Lactobacillus_salivarius	0.468962	0.00341353	WD-specific
Streptococcus_mutans	Lactobacillus_vaginalis	0.50401	0.0014704	Common
Streptococcus_mutans	Streptococcus_anginosus_group	0.345369	0.0362956	WD-specific
Streptococcus_mutans	Streptococcus_cristatus	0.571653	0.000219147	WD-specific
Streptococcus_mutans	Streptococcus_downei	0.358466	0.0293612	WD-specific
Streptococcus_mutans	Streptococcus_gordonii	0.569702	0.000232871	WD-specific
Streptococcus_oralis	Actinomyces_graevenitzii	0.440211	0.00639961	WD-specific
Streptococcus_oralis	Actinomyces_odontolyticus	0.531213	0.000717201	WD-specific
Streptococcus_oralis	Actinomyces_sp_HMSC035G02	0.37843	0.0209143	WD-specific
Streptococcus_oralis	Actinomyces_sp_S6_Spd3	0.381249	0.0199037	WD-specific
Streptococcus_oralis	Actinomyces_sp_oral_taxon_414	0.534377	0.000657151	WD-specific
Streptococcus_oralis	Rothia_mucilaginosa	0.416933	0.0102537	WD-specific
Streptococcus_oralis	Atopobium_parvulum	0.468343	0.003462	WD-specific
Streptococcus_oralis	Bacteroides_caccae	-0.41256	0.0111639	WD-specific
Streptococcus_oralis	Bacteroides_coprocola	-0.33514	0.0425939	WD-specific
Streptococcus_oralis	Paraprevotella_xylaniphila	-0.433086	0.00741823	WD-specific
Streptococcus_oralis	Alistipes_finegoldii	-0.35893	0.0291373	WD-specific
Streptococcus_oralis	Parabacteroides_merdae	-0.448854	0.0053274	WD-specific
Streptococcus_oralis	Gemella_haemolysans	0.473095	0.00310484	WD-specific
Streptococcus_oralis	Gemella_morbillorum	0.444158	0.00588886	WD-specific
Streptococcus_oralis	Gemella_sanguinis	0.358413	0.0293867	Common
Streptococcus_oralis	Granulicatella_elegans	0.351814	0.0327331	WD-specific
Streptococcus_oralis	Enterococcus_faecalis	0.509948	0.00126344	WD-specific
Streptococcus_oralis	Lactobacillus_delbrueckii	0.336911	0.0414446	WD-specific
Streptococcus_oralis	Pediococcus_acidilactici	0.339572	0.0397645	WD-specific
Streptococcus_oralis	Pediococcus_pentosaceus	0.369034	0.0245954	WD-specific
Streptococcus_oralis	Weissella_cibaria	0.393465	0.0159838	WD-specific
Streptococcus_oralis	Streptococcus_anginosus_group	0.535155	0.000643087	WD-specific
Streptococcus_oralis	Streptococcus_australis	0.337936	0.0407904	Common
Streptococcus_oralis	Streptococcus_cristatus	0.510341	0.00125071	WD-specific
Streptococcus_oralis	Streptococcus_infantis	0.594133	0.000105772	Common
Streptococcus_oralis	Streptococcus_mitis	0.706207	1.04238e-06	WD-specific
Streptococcus_parasanguinis	Actinomyces_naeslundii	0.34788	0.0348715	WD-specific
Streptococcus_parasanguinis	Actinomyces_odontolyticus	0.387738	0.0177321	WD-specific
Streptococcus_parasanguinis	Actinomyces_sp_S6_Spd3	0.358771	0.0292139	WD-specific
Streptococcus_parasanguinis	Actinomyces_sp_oral_taxon_181	0.34788	0.0348715	WD-specific
Streptococcus_parasanguinis	Actinomyces_sp_oral_taxon_414	0.431161	0.00771621	WD-specific
Streptococcus_parasanguinis	Gemella_morbillorum	0.390172	0.0169703	WD-specific
Streptococcus_parasanguinis	Lactobacillus_delbrueckii	0.382409	0.0195001	WD-specific
Streptococcus_parasanguinis	Pediococcus_pentosaceus	0.347275	0.0352104	WD-specific
Streptococcus_parasanguinis	Streptococcus_anginosus_group	0.478648	0.00272841	WD-specific
Streptococcus_parasanguinis	Streptococcus_cristatus	0.431856	0.00760741	WD-specific
Streptococcus_parasanguinis	Streptococcus_gordonii	0.416304	0.0103806	Common
Streptococcus_parasanguinis	Streptococcus_mutans	0.358233	0.0294744	WD-specific
Streptococcus_parasanguinis	Streptococcus_oralis	0.428112	0.00820919	WD-specific
Streptococcus_pasteurianus	Corynebacterium_accolens	0.434306	0.00723456	WD-specific
Streptococcus_pasteurianus	Rothia_aeria	0.434306	0.00723456	WD-specific
Streptococcus_pasteurianus	Rothia_mucilaginosa	0.354792	0.031186	Common
Streptococcus_pasteurianus	Odoribacter_splanchnicus	-0.356346	0.0304032	WD-specific
Streptococcus_pasteurianus	Staphylococcus_aureus	0.688418	2.48405e-06	WD-specific
Streptococcus_pasteurianus	Enterococcus_casseliflavus	0.521167	0.000941479	WD-specific
Streptococcus_pasteurianus	Lactobacillus_fermentum	0.411004	0.0115039	WD-specific
Streptococcus_pasteurianus	Lactobacillus_mucosae	0.380522	0.0201605	WD-specific
Streptococcus_salivarius	Actinomyces_naeslundii	0.347193	0.0352567	WD-specific
Streptococcus_salivarius	Actinomyces_odontolyticus	0.579972	0.000168402	WD-specific
Streptococcus_salivarius	Actinomyces_sp_S6_Spd3	0.336306	0.0418346	WD-specific
Streptococcus_salivarius	Actinomyces_sp_oral_taxon_181	0.347193	0.0352567	WD-specific
Streptococcus_salivarius	Actinomyces_sp_oral_taxon_414	0.44955	0.0052482	WD-specific
Streptococcus_salivarius	Atopobium_rimae	0.359785	0.0287279	WD-specific
Streptococcus_salivarius	Barnesiella_intestinihominis	0.365138	0.0262717	Common
Streptococcus_salivarius	Gemella_morbillorum	0.39008	0.0169987	WD-specific
Streptococcus_salivarius	Lactobacillus_delbrueckii	0.393585	0.0159487	WD-specific
Streptococcus_salivarius	Pediococcus_pentosaceus	0.35929	0.028964	WD-specific
Streptococcus_salivarius	Streptococcus_anginosus_group	0.43305	0.00742369	WD-specific
Streptococcus_salivarius	Streptococcus_cristatus	0.419935	0.00966612	WD-specific
Streptococcus_salivarius	Streptococcus_gordonii	0.37801	0.0210683	WD-specific
Streptococcus_salivarius	Streptococcus_mutans	0.37472	0.0223085	WD-specific
Streptococcus_salivarius	Streptococcus_parasanguinis	0.631017	2.82557e-05	Common
Streptococcus_sanguinis	Actinomyces_graevenitzii	0.37732	0.0213236	WD-specific
Streptococcus_sanguinis	Actinomyces_sp_S6_Spd3	0.484939	0.00235073	WD-specific
Streptococcus_sanguinis	Bifidobacterium_dentium	-0.356769	0.030193	Common
Streptococcus_sanguinis	Corynebacterium_accolens	0.347634	0.0350094	WD-specific
Streptococcus_sanguinis	Corynebacterium_durum	0.328321	0.0472635	WD-specific
Streptococcus_sanguinis	Rothia_aeria	0.347634	0.0350094	WD-specific
Streptococcus_sanguinis	Rothia_mucilaginosa	0.493942	0.00189	WD-specific
Streptococcus_sanguinis	Propionibacterium_acidifaciens	0.390645	0.0168254	WD-specific
Streptococcus_sanguinis	Alistipes_finegoldii	-0.443878	0.00592394	WD-specific
Streptococcus_sanguinis	Gemella_haemolysans	0.53715	0.000608231	WD-specific
Streptococcus_sanguinis	Gemella_morbillorum	0.338733	0.0402879	WD-specific
Streptococcus_sanguinis	Gemella_sanguinis	0.540276	0.000556989	Common
Streptococcus_sanguinis	Pediococcus_acidilactici	0.429031	0.0080578	WD-specific
Streptococcus_sanguinis	Pediococcus_pentosaceus	0.456501	0.00451171	WD-specific
Streptococcus_sanguinis	Lactococcus_garvieae	0.328321	0.0472635	WD-specific
Streptococcus_sanguinis	Lactococcus_petauri	0.443779	0.0059363	WD-specific
Streptococcus_sanguinis	Streptococcus_australis	0.335963	0.0420566	WD-specific
Streptococcus_sanguinis	Streptococcus_infantis	0.521849	0.000924483	Common
Streptococcus_sanguinis	Streptococcus_mitis	0.528528	0.000771942	Common
Streptococcus_sanguinis	Streptococcus_oralis	0.396968	0.0149875	Common
Streptococcus_sinensis	Rothia_mucilaginosa	0.339304	0.0399313	WD-specific
Streptococcus_sinensis	Bacteroides_faecis	0.364767	0.026436	WD-specific
Streptococcus_sinensis	Bacteroides_faecis_CAG_32	0.71686	6.00813e-07	WD-specific
Streptococcus_sinensis	Coprobacter_secundus	0.368447	0.0248422	WD-specific
Streptococcus_sinensis	Butyricimonas_synergistica	0.368447	0.0248422	WD-specific
Streptococcus_sinensis	Parabacteroides_johnsonii	0.346774	0.0354935	WD-specific
Streptococcus_sinensis	Lactobacillus_delbrueckii	0.59346	0.000108192	WD-specific
Streptococcus_sinensis	Lactobacillus_fermentum	0.472747	0.00312981	WD-specific
Streptococcus_sinensis	Pediococcus_acidilactici	0.59346	0.000108192	WD-specific
Streptococcus_sinensis	Pediococcus_pentosaceus	0.71686	6.00813e-07	WD-specific
Streptococcus_sinensis	Streptococcus_australis	0.521167	0.000941479	WD-specific
Streptococcus_sinensis	Streptococcus_cristatus	0.389085	0.017307	WD-specific
Streptococcus_sinensis	Streptococcus_infantis	0.411087	0.0114854	WD-specific
Streptococcus_sobrinus	Actinomyces_massiliensis	0.402432	0.0135383	WD-specific
Streptococcus_sobrinus	Actinomyces_naeslundii	0.377519	0.0212496	WD-specific
Streptococcus_sobrinus	Actinomyces_sp_oral_taxon_181	0.377519	0.0212496	WD-specific
Streptococcus_sobrinus	Actinomyces_sp_oral_taxon_448	0.551709	0.000400729	WD-specific
Streptococcus_sobrinus	Bifidobacterium_animalis	0.59346	0.000108192	WD-specific
Streptococcus_sobrinus	Scardovia_inopinata	0.59346	0.000108192	WD-specific
Streptococcus_sobrinus	Scardovia_wiggsiae	0.59346	0.000108192	WD-specific
Streptococcus_sobrinus	Enorma_massiliensis	0.458116	0.00435408	WD-specific
Streptococcus_sobrinus	Adlercreutzia_equolifaciens	0.334766	0.0428398	WD-specific
Streptococcus_sobrinus	Asaccharobacter_celatus	0.348324	0.0346249	WD-specific
Streptococcus_sobrinus	Bacteroides_intestinalis	0.368006	0.0250286	WD-specific
Streptococcus_sobrinus	Lactobacillus_amylovorus	0.59346	0.000108192	WD-specific
Streptococcus_sobrinus	Lactobacillus_gastricus	0.59346	0.000108192	WD-specific
Streptococcus_sobrinus	Lactobacillus_johnsonii	0.378158	0.0210139	WD-specific
Streptococcus_sobrinus	Lactobacillus_mucosae	0.363637	0.0269421	WD-specific
Streptococcus_sobrinus	Lactobacillus_paragasseri	0.420078	0.00963888	WD-specific
Streptococcus_sobrinus	Lactobacillus_plantarum	0.59346	0.000108192	WD-specific
Streptococcus_sobrinus	Lactobacillus_pontis	0.59346	0.000108192	WD-specific
Streptococcus_sobrinus	Streptococcus_cristatus	0.358841	0.0291799	WD-specific
Streptococcus_sp_A12	Actinomyces_graevenitzii	0.412939	0.0110824	Common
Streptococcus_sp_A12	Actinomyces_sp_HMSC035G02	0.369684	0.0243246	WD-specific
Streptococcus_sp_A12	Actinomyces_sp_S6_Spd3	0.442901	0.00604752	WD-specific
Streptococcus_sp_A12	Bifidobacterium_breve	0.609666	6.18976e-05	WD-specific
Streptococcus_sp_A12	Corynebacterium_durum	0.677035	4.19711e-06	WD-specific
Streptococcus_sp_A12	Rothia_mucilaginosa	0.327147	0.0481072	WD-specific
Streptococcus_sp_A12	Bacteroides_galacturonicus	0.377519	0.0212496	WD-specific
Streptococcus_sp_A12	Prevotella_corporis	0.331527	0.0450191	WD-specific
Streptococcus_sp_A12	Parabacteroides_gordonii	0.378158	0.0210139	WD-specific
Streptococcus_sp_A12	Gemella_haemolysans	0.459535	0.00421948	WD-specific
Streptococcus_sp_A12	Gemella_morbillorum	0.331527	0.0450191	Common
Streptococcus_sp_A12	Gemella_sanguinis	0.458153	0.00435053	Common
Streptococcus_sp_A12	Granulicatella_elegans	0.78059	1.21339e-08	WD-specific
Streptococcus_sp_A12	Enterococcus_asini	0.71686	6.00813e-07	WD-specific
Streptococcus_sp_A12	Enterococcus_avium	0.5	0.00162649	WD-specific
Streptococcus_sp_A12	Lactobacillus_agilis	0.71686	6.00813e-07	WD-specific
Streptococcus_sp_A12	Lactobacillus_dextrinicus	0.71686	6.00813e-07	WD-specific
Streptococcus_sp_A12	Lactobacillus_johnsonii	0.470679	0.00328219	WD-specific
Streptococcus_sp_A12	Pediococcus_acidilactici	0.378158	0.0210139	WD-specific
Streptococcus_sp_A12	Pediococcus_pentosaceus	0.442901	0.00604752	WD-specific
Streptococcus_sp_A12	Weissella_cibaria	0.442901	0.00604752	WD-specific
Streptococcus_sp_A12	Weissella_viridescens	0.331527	0.0450191	WD-specific
Streptococcus_sp_A12	Lactococcus_garvieae	0.677035	4.19711e-06	WD-specific
Streptococcus_sp_A12	Lactococcus_petauri	0.470679	0.00328219	WD-specific
Streptococcus_sp_A12	Streptococcus_infantis	0.539826	0.000564118	Common
Streptococcus_sp_A12	Streptococcus_sanguinis	0.413845	0.0108896	WD-specific
Streptococcus_sp_F0442	Actinomyces_graevenitzii	0.373192	0.0229051	WD-specific
Streptococcus_sp_F0442	Actinomyces_sp_HPA0247	0.342573	0.0379369	WD-specific
Streptococcus_sp_F0442	Actinomyces_sp_S6_Spd3	0.677035	4.19711e-06	WD-specific
Streptococcus_sp_F0442	Bifidobacterium_breve	0.437721	0.00674097	Common
Streptococcus_sp_F0442	Corynebacterium_durum	1	0	WD-specific
Streptococcus_sp_F0442	Atopobium_parvulum	0.434306	0.00723456	WD-specific
Streptococcus_sp_F0442	Bacteroides_galacturonicus	0.59346	0.000108192	WD-specific
Streptococcus_sp_F0442	Prevotella_corporis	0.52752	0.000793428	WD-specific
Streptococcus_sp_F0442	Gemella_haemolysans	0.352459	0.0323926	WD-specific
Streptococcus_sp_F0442	Gemella_morbillorum	0.52752	0.000793428	WD-specific
Streptococcus_sp_F0442	Granulicatella_elegans	0.52752	0.000793428	WD-specific
Streptococcus_sp_F0442	Enterococcus_faecium	0.367692	0.0251624	WD-specific
Streptococcus_sp_F0442	Lactobacillus_fermentum	0.393956	0.0158408	WD-specific
Streptococcus_sp_F0442	Lactobacillus_rogosae	0.359263	0.0289772	WD-specific
Streptococcus_sp_F0442	Lactobacillus_ruminis	0.393956	0.0158408	Common
Streptococcus_sp_F0442	Lactobacillus_vaginalis	0.367692	0.0251624	WD-specific
Streptococcus_sp_F0442	Pediococcus_pentosaceus	0.677035	4.19711e-06	WD-specific
Streptococcus_sp_F0442	Weissella_cibaria	0.677035	4.19711e-06	WD-specific
Streptococcus_sp_F0442	Weissella_confusa	0.411087	0.0114854	WD-specific
Streptococcus_sp_F0442	Weissella_viridescens	0.52752	0.000793428	WD-specific
Streptococcus_sp_F0442	Lactococcus_garvieae	1	0	WD-specific
Streptococcus_sp_F0442	Lactococcus_lactis	0.472747	0.00312981	WD-specific
Streptococcus_sp_F0442	Lactococcus_petauri	0.71686	6.00813e-07	WD-specific
Streptococcus_sp_F0442	Streptococcus_infantis	0.388249	0.0175698	Common
Streptococcus_sp_F0442	Streptococcus_sanguinis	0.328321	0.0472635	Common
Streptococcus_sp_F0442	Streptococcus_sp_A12	0.677035	4.19711e-06	Common
Streptococcus_sp_M334	Actinobaculum_sp_oral_taxon_183	0.521167	0.000941479	WD-specific
Streptococcus_sp_M334	Actinomyces_graevenitzii	0.331726	0.0448826	WD-specific
Streptococcus_sp_M334	Actinomyces_naeslundii	0.71686	6.00813e-07	WD-specific
Streptococcus_sp_M334	Actinomyces_sp_HMSC035G02	0.359263	0.0289772	WD-specific
Streptococcus_sp_M334	Actinomyces_sp_S6_Spd3	0.71686	6.00813e-07	WD-specific
Streptococcus_sp_M334	Actinomyces_sp_oral_taxon_181	0.71686	6.00813e-07	WD-specific
Streptococcus_sp_M334	Actinomyces_sp_oral_taxon_414	0.339304	0.0399313	WD-specific
Streptococcus_sp_M334	Actinomyces_sp_oral_taxon_897	0.71686	6.00813e-07	WD-specific
Streptococcus_sp_M334	Alloscardovia_omnicolens	0.677035	4.19711e-06	WD-specific
Streptococcus_sp_M334	Corynebacterium_accolens	1	0	WD-specific
Streptococcus_sp_M334	Rothia_aeria	1	0	WD-specific
Streptococcus_sp_M334	Rothia_mucilaginosa	0.359263	0.0289772	WD-specific
Streptococcus_sp_M334	Propionibacterium_acidifaciens	0.71686	6.00813e-07	WD-specific
Streptococcus_sp_M334	Pseudopropionibacterium_propionicum	0.677035	4.19711e-06	WD-specific
Streptococcus_sp_M334	Atopobium_parvulum	0.492213	0.00197174	WD-specific
Streptococcus_sp_M334	Atopobium_rimae	0.56049	0.000308668	WD-specific
Streptococcus_sp_M334	Enorma_massiliensis	0.472747	0.00312981	WD-specific
Streptococcus_sp_M334	Gemella_haemolysans	0.331726	0.0448826	WD-specific
Streptococcus_sp_M334	Gemella_morbillorum	0.59346	0.000108192	WD-specific
Streptococcus_sp_M334	Staphylococcus_aureus	0.46326	0.00388327	WD-specific
Streptococcus_sp_M334	Streptococcus_cristatus	0.437721	0.00674097	WD-specific
Streptococcus_sp_M334	Streptococcus_infantis	0.342573	0.0379369	WD-specific
Streptococcus_sp_M334	Streptococcus_pasteurianus	0.434306	0.00723456	WD-specific
Streptococcus_sp_M334	Streptococcus_sanguinis	0.347634	0.0350094	WD-specific
Streptococcus_thermophilus	Actinomyces_graevenitzii	0.367253	0.0253502	WD-specific
Streptococcus_thermophilus	Actinomyces_naeslundii	0.498856	0.00167362	Common
Streptococcus_thermophilus	Actinomyces_sp_oral_taxon_181	0.498856	0.00167362	Common
Streptococcus_thermophilus	Corynebacterium_accolens	0.39012	0.0169863	WD-specific
Streptococcus_thermophilus	Rothia_aeria	0.39012	0.0169863	WD-specific
Streptococcus_thermophilus	Propionibacterium_acidifaciens	0.483739	0.00241902	WD-specific
Streptococcus_thermophilus	Staphylococcus_saprophyticus	0.372043	0.0233624	WD-specific
Streptococcus_thermophilus	Lactobacillus_delbrueckii	0.332681	0.044233	WD-specific
Streptococcus_thermophilus	Streptococcus_parasanguinis	0.430001	0.00790072	WD-specific
Streptococcus_thermophilus	Streptococcus_sp_M334	0.39012	0.0169863	WD-specific
Streptococcus_vestibularis	Actinobaculum_sp_oral_taxon_183	0.380894	0.0200286	Common
Streptococcus_vestibularis	Actinomyces_naeslundii	0.609666	6.18976e-05	Common
Streptococcus_vestibularis	Actinomyces_odontolyticus	0.370344	0.024052	WD-specific
Streptococcus_vestibularis	Actinomyces_oris	0.47998	0.00264431	WD-specific
Streptococcus_vestibularis	Actinomyces_sp_HPA0247	0.361234	0.0280451	WD-specific
Streptococcus_vestibularis	Actinomyces_sp_S6_Spd3	0.541821	0.000533125	WD-specific
Streptococcus_vestibularis	Actinomyces_sp_oral_taxon_181	0.609666	6.18976e-05	WD-specific
Streptococcus_vestibularis	Actinomyces_sp_oral_taxon_414	0.527967	0.000783825	WD-specific
Streptococcus_vestibularis	Alloscardovia_omnicolens	0.556897	0.000343759	WD-specific
Streptococcus_vestibularis	Bifidobacterium_animalis	0.437721	0.00674097	WD-specific
Streptococcus_vestibularis	Scardovia_inopinata	0.437721	0.00674097	WD-specific
Streptococcus_vestibularis	Scardovia_wiggsiae	0.437721	0.00674097	WD-specific
Streptococcus_vestibularis	Corynebacterium_accolens	0.413403	0.0109832	WD-specific
Streptococcus_vestibularis	Corynebacterium_durum	0.34045	0.0392227	WD-specific
Streptococcus_vestibularis	Rothia_aeria	0.413403	0.0109832	WD-specific
Streptococcus_vestibularis	Atopobium_rimae	0.404476	0.0130274	WD-specific
Streptococcus_vestibularis	Bacteroides_cellulosilyticus	0.529384	0.000754098	WD-specific
Streptococcus_vestibularis	Prevotella_sp_CAG_617	0.389085	0.017307	WD-specific
Streptococcus_vestibularis	Parabacteroides_sp_CAG_409	0.389085	0.017307	WD-specific
Streptococcus_vestibularis	Gemella_morbillorum	0.406427	0.0125553	WD-specific
Streptococcus_vestibularis	Lactobacillus_amylovorus	0.437721	0.00674097	WD-specific
Streptococcus_vestibularis	Lactobacillus_gastricus	0.437721	0.00674097	WD-specific
Streptococcus_vestibularis	Lactobacillus_plantarum	0.437721	0.00674097	WD-specific
Streptococcus_vestibularis	Lactobacillus_pontis	0.437721	0.00674097	WD-specific
Streptococcus_vestibularis	Lactobacillus_salivarius	0.420624	0.00953546	WD-specific
Streptococcus_vestibularis	Weissella_confusa	0.522533	0.000907738	WD-specific
Streptococcus_vestibularis	Weissella_viridescens	0.376393	0.0216705	WD-specific
Streptococcus_vestibularis	Lactococcus_garvieae	0.34045	0.0392227	WD-specific
Streptococcus_vestibularis	Streptococcus_anginosus_group	0.358024	0.0295761	WD-specific
Streptococcus_vestibularis	Streptococcus_parasanguinis	0.340978	0.0388993	Common
Streptococcus_vestibularis	Streptococcus_salivarius	0.452067	0.00497031	Common
Streptococcus_vestibularis	Streptococcus_sp_F0442	0.34045	0.0392227	Common
Streptococcus_vestibularis	Streptococcus_sp_M334	0.413403	0.0109832	WD-specific
Streptococcus_vestibularis	Streptococcus_thermophilus	0.337938	0.0407895	WD-specific
Streptococcus_viridans	Actinomyces_cardiffensis	0.446483	0.00560474	WD-specific
Streptococcus_viridans	Actinomyces_sp_oral_taxon_180	0.42022	0.00961194	WD-specific
Streptococcus_viridans	Actinomyces_sp_oral_taxon_448	0.330727	0.0455712	WD-specific
Streptococcus_viridans	Rothia_dentocariosa	0.42022	0.00961194	WD-specific
Streptococcus_viridans	Atopobium_parvulum	0.398056	0.014689	WD-specific
Streptococcus_viridans	Atopobium_rimae	0.461486	0.00404035	WD-specific
Streptococcus_viridans	Olsenella_uli	0.446483	0.00560474	WD-specific
Streptococcus_viridans	Gordonibacter_pamelaeae	0.356397	0.0303779	WD-specific
Streptococcus_viridans	Bacteroides_vulgatus	0.350625	0.0333679	WD-specific
Streptococcus_viridans	Lactobacillus_crispatus	0.42022	0.00961194	WD-specific
Streptococcus_viridans	Lactobacillus_fermentum	0.331711	0.0448928	WD-specific
Streptococcus_viridans	Leuconostoc_garlicum	0.42022	0.00961194	WD-specific
Streptococcus_viridans	Streptococcus_anginosus_group	0.556266	0.000350279	WD-specific
Streptococcus_viridans	Streptococcus_cristatus	0.518882	0.00100043	WD-specific
Streptococcus_viridans	Streptococcus_gallolyticus	0.42022	0.00961194	WD-specific
Streptococcus_viridans	Streptococcus_macedonicus	0.42022	0.00961194	WD-specific
Streptococcus_viridans	Streptococcus_oralis	0.419955	0.00966225	WD-specific
Streptococcus_viridans	Streptococcus_sinensis	0.472747	0.00312981	WD-specific
Catabacter_hongkongensis	Actinomyces_sp_oral_taxon_180	0.437721	0.00674097	WD-specific
Catabacter_hongkongensis	Actinomyces_sp_oral_taxon_448	0.343216	0.037554	WD-specific
Catabacter_hongkongensis	Corynebacterium_provencense	0.413403	0.0109832	WD-specific
Catabacter_hongkongensis	Rothia_dentocariosa	0.437721	0.00674097	WD-specific
Catabacter_hongkongensis	Adlercreutzia_equolifaciens	0.341015	0.038877	WD-specific
Catabacter_hongkongensis	Asaccharobacter_celatus	0.331271	0.0451949	WD-specific
Catabacter_hongkongensis	Enterorhabdus_caecimuris	0.448551	0.00536209	WD-specific
Catabacter_hongkongensis	Gordonibacter_pamelaeae	0.459505	0.00422234	WD-specific
Catabacter_hongkongensis	Bacteroides_ovatus	0.491616	0.00200072	WD-specific
Catabacter_hongkongensis	Bacteroides_plebeius	-0.37209	0.0233433	WD-specific
Catabacter_hongkongensis	Prevotella_copri	-0.412422	0.0111937	WD-specific
Catabacter_hongkongensis	Alistipes_finegoldii	0.533869	0.000666482	WD-specific
Catabacter_hongkongensis	Alistipes_indistinctus	0.46857	0.00344417	WD-specific
Catabacter_hongkongensis	Alistipes_putredinis	0.566271	0.000258887	WD-specific
Catabacter_hongkongensis	Alistipes_shahii	0.512964	0.00116855	WD-specific
Catabacter_hongkongensis	Parabacteroides_sp_426_9	0.34045	0.0392227	WD-specific
Catabacter_hongkongensis	Lactobacillus_crispatus	0.437721	0.00674097	WD-specific
Catabacter_hongkongensis	Lactobacillus_gasseri	0.416568	0.0103272	WD-specific
Catabacter_hongkongensis	Leuconostoc_garlicum	0.437721	0.00674097	Common
Catabacter_hongkongensis	Streptococcus_gallolyticus	0.437721	0.00674097	WD-specific
Catabacter_hongkongensis	Streptococcus_macedonicus	0.437721	0.00674097	Common
Christensenella_minuta	Actinomyces_sp_oral_taxon_448	0.435563	0.00704939	WD-specific
Christensenella_minuta	Bifidobacterium_animalis	0.434306	0.00723456	WD-specific
Christensenella_minuta	Scardovia_inopinata	0.434306	0.00723456	WD-specific
Christensenella_minuta	Scardovia_wiggsiae	0.434306	0.00723456	WD-specific
Christensenella_minuta	Adlercreutzia_equolifaciens	0.492725	0.00194722	WD-specific
Christensenella_minuta	Asaccharobacter_celatus	0.492114	0.00197651	WD-specific
Christensenella_minuta	Enterorhabdus_caecimuris	0.482514	0.00249055	WD-specific
Christensenella_minuta	Bacteroides_intestinalis	0.478781	0.00271991	WD-specific
Christensenella_minuta	Odoribacter_splanchnicus	0.359098	0.0290564	WD-specific
Christensenella_minuta	Alistipes_indistinctus	0.442399	0.00611191	WD-specific
Christensenella_minuta	Alistipes_onderdonkii	0.450245	0.0051702	WD-specific
Christensenella_minuta	Alistipes_putredinis	0.403103	0.0133688	WD-specific
Christensenella_minuta	Alistipes_shahii	0.374781	0.0222853	WD-specific
Christensenella_minuta	Lactobacillus_amylovorus	0.434306	0.00723456	WD-specific
Christensenella_minuta	Lactobacillus_gastricus	0.434306	0.00723456	WD-specific
Christensenella_minuta	Lactobacillus_plantarum	0.434306	0.00723456	WD-specific
Christensenella_minuta	Lactobacillus_pontis	0.434306	0.00723456	WD-specific
Christensenella_minuta	Streptococcus_sobrinus	0.513629	0.00114849	WD-specific
Butyricicoccus_pullicaecorum	Corynebacterium_provencense	0.71686	6.00813e-07	WD-specific
Butyricicoccus_pullicaecorum	Enterorhabdus_caecimuris	0.402432	0.0135383	WD-specific
Butyricicoccus_pullicaecorum	Bacteroides_cellulosilyticus	0.485693	0.00230867	WD-specific
Butyricicoccus_pullicaecorum	Bacteroides_stercoris	0.348327	0.0346233	WD-specific
Butyricicoccus_pullicaecorum	Prevotella_corporis	0.377519	0.0212496	WD-specific
Butyricicoccus_pullicaecorum	Prevotella_disiens	0.677035	4.19711e-06	WD-specific
Butyricicoccus_pullicaecorum	Alistipes_inops	0.402432	0.0135383	WD-specific
Butyricicoccus_pullicaecorum	Enterococcus_avium	0.470679	0.00328219	WD-specific
Butyricicoccus_pullicaecorum	Lactobacillus_iners	0.677035	4.19711e-06	WD-specific
Clostridium_bolteae_CAG_59	Actinomyces_sp_oral_taxon_180	0.388249	0.0175698	WD-specific
Clostridium_bolteae_CAG_59	Gardnerella_vaginalis	0.365411	0.0261513	WD-specific
Clostridium_bolteae_CAG_59	Rothia_dentocariosa	0.388249	0.0175698	WD-specific
Clostridium_bolteae_CAG_59	Rothia_mucilaginosa	0.454153	0.00474985	WD-specific
Clostridium_bolteae_CAG_59	Collinsella_stercoris	-0.37596	0.0218342	WD-specific
Clostridium_bolteae_CAG_59	Barnesiella_intestinihominis	-0.385274	0.018532	WD-specific
Clostridium_bolteae_CAG_59	Prevotella_timonensis	0.411087	0.0114854	WD-specific
Clostridium_bolteae_CAG_59	Gemella_haemolysans	0.553075	0.000384968	WD-specific
Clostridium_bolteae_CAG_59	Granulicatella_elegans	0.346348	0.0357351	WD-specific
Clostridium_bolteae_CAG_59	Lactobacillus_crispatus	0.388249	0.0175698	WD-specific
Clostridium_bolteae_CAG_59	Leuconostoc_garlicum	0.388249	0.0175698	WD-specific
Clostridium_bolteae_CAG_59	Streptococcus_gallolyticus	0.388249	0.0175698	WD-specific
Clostridium_bolteae_CAG_59	Streptococcus_macedonicus	0.388249	0.0175698	WD-specific
Clostridium_bolteae_CAG_59	Streptococcus_mitis	0.490693	0.00204617	WD-specific
Clostridium_bolteae_CAG_59	Streptococcus_oralis	0.359098	0.0290564	WD-specific
Clostridium_butyricum	Alloscardovia_omnicolens	0.71686	6.00813e-07	WD-specific
Clostridium_butyricum	Atopobium_rimae	0.52752	0.000793428	WD-specific
Clostridium_butyricum	Butyricimonas_virosa	0.359263	0.0289772	WD-specific
Clostridium_butyricum	Lactobacillus_ruminis	0.367692	0.0251624	WD-specific
Clostridium_butyricum	Streptococcus_vestibularis	0.364767	0.026436	WD-specific
Clostridium_butyricum	Streptococcus_viridans	0.393956	0.0158408	WD-specific
Clostridium_celatum	Bifidobacterium_pseudocatenulatum	0.401084	0.0138844	WD-specific
Clostridium_celatum	Enterococcus_asini	0.59346	0.000108192	WD-specific
Clostridium_celatum	Enterococcus_avium	0.402432	0.0135383	WD-specific
Clostridium_celatum	Enterococcus_faecium	0.42947	0.00798629	WD-specific
Clostridium_celatum	Lactobacillus_agilis	0.59346	0.000108192	WD-specific
Clostridium_celatum	Lactobacillus_dextrinicus	0.59346	0.000108192	WD-specific
Clostridium_celatum	Lactobacillus_johnsonii	0.377519	0.0212496	WD-specific
Clostridium_celatum	Lactobacillus_mucosae	0.328055	0.0474535	WD-specific
Clostridium_celatum	Streptococcus_sp_A12	0.402432	0.0135383	WD-specific
Clostridium_disporicum	Aeriscardovia_aeriphila	-0.34172	0.0384493	WD-specific
Clostridium_disporicum	Propionibacterium_acidifaciens	0.354566	0.0313014	WD-specific
Clostridium_paraputrificum	Alloscardovia_omnicolens	0.378158	0.0210139	WD-specific
Clostridium_paraputrificum	Gardnerella_vaginalis	0.52752	0.000793428	WD-specific
Clostridium_paraputrificum	Prevotella_timonensis	0.59346	0.000108192	WD-specific
Clostridium_paraputrificum	Clostridium_bolteae_CAG_59	0.414848	0.0106794	WD-specific
Clostridium_paraputrificum	Clostridium_butyricum	0.56049	0.000308668	WD-specific
Clostridium_perfringens	Gardnerella_vaginalis	0.39012	0.0169863	WD-specific
Clostridium_perfringens	Prevotella_sp_AM42_24	0.368447	0.0248422	WD-specific
Clostridium_perfringens	Prevotella_timonensis	0.346774	0.0354935	WD-specific
Clostridium_perfringens	Gemella_haemolysans	0.342333	0.0380805	WD-specific
Clostridium_perfringens	Streptococcus_mitis	0.526104	0.000824504	WD-specific
Clostridium_perfringens	Streptococcus_oralis	0.499278	0.00165611	WD-specific
Clostridium_perfringens	Clostridium_bolteae_CAG_59	0.341937	0.038318	WD-specific
Clostridium_perfringens	Clostridium_paraputrificum	0.384477	0.0187971	WD-specific
Clostridium_sp_CAG_242	Corynebacterium_accolens	0.413403	0.0109832	WD-specific
Clostridium_sp_CAG_242	Rothia_aeria	0.413403	0.0109832	WD-specific
Clostridium_sp_CAG_242	Propionibacterium_acidifaciens	0.541821	0.000533125	WD-specific
Clostridium_sp_CAG_242	Bacteroides_eggerthii	0.404823	0.0129424	Common
Clostridium_sp_CAG_242	Bacteroides_fragilis	-0.393421	0.0159964	WD-specific
Clostridium_sp_CAG_242	Bacteroides_massiliensis	0.472026	0.00318225	Common
Clostridium_sp_CAG_242	Butyricimonas_virosa	0.392906	0.0161477	Common
Clostridium_sp_CAG_242	Prevotella_corporis	0.462203	0.0039762	WD-specific
Clostridium_sp_CAG_242	Prevotella_disiens	0.389085	0.017307	WD-specific
Clostridium_sp_CAG_242	Prevotella_sp_CAG_520	0.374833	0.0222651	WD-specific
Clostridium_sp_CAG_242	Alistipes_onderdonkii	0.574082	0.000203072	WD-specific
Clostridium_sp_CAG_242	Parabacteroides_sp_426_9	0.437721	0.00674097	WD-specific
Clostridium_sp_CAG_242	Lactobacillus_iners	0.389085	0.017307	WD-specific
Clostridium_sp_CAG_242	Streptococcus_sp_M334	0.413403	0.0109832	WD-specific
Clostridium_sp_CAG_299	Bacteroides_faecis	-0.362748	0.0273462	WD-specific
Clostridium_sp_CAG_299	Bacteroides_intestinalis	-0.433271	0.00739005	WD-specific
Clostridium_sp_CAG_299	Alistipes_indistinctus	-0.425064	0.0087287	WD-specific
Clostridium_sp_CAG_299	Parabacteroides_goldsteinii	-0.325989	0.0489518	WD-specific
Clostridium_sp_CAG_299	Lactobacillus_salivarius	-0.424291	0.00886466	WD-specific
Clostridium_sp_CAG_299	Lactobacillus_vaginalis	-0.326479	0.048593	WD-specific
Clostridium_sp_CAG_58	Bacteroides_caccae	0.518171	0.00101942	WD-specific
Clostridium_sp_CAG_58	Bacteroides_faecis	0.34028	0.0393269	WD-specific
Clostridium_sp_CAG_58	Bacteroides_finegoldii	0.330626	0.0456407	WD-specific
Clostridium_sp_CAG_58	Bacteroides_intestinalis	0.389961	0.0170354	Common
Clostridium_sp_CAG_58	Barnesiella_intestinihominis	0.503357	0.00149487	WD-specific
Clostridium_sp_CAG_58	Coprobacter_fastidiosus	0.479516	0.00267337	WD-specific
Clostridium_sp_CAG_58	Butyricimonas_synergistica	0.356431	0.0303609	WD-specific
Clostridium_sp_CAG_58	Butyricimonas_virosa	0.495207	0.00183205	Common
Clostridium_sp_CAG_58	Odoribacter_splanchnicus	0.413353	0.010994	WD-specific
Clostridium_sp_CAG_58	Paraprevotella_clara	0.430995	0.00774245	WD-specific
Clostridium_sp_CAG_58	Alistipes_putredinis	0.334141	0.0432535	Common
Clostridium_sp_CAG_58	Alistipes_shahii	0.384331	0.0188463	Common
Clostridium_sp_CAG_58	Parabacteroides_merdae	0.665013	7.12873e-06	WD-specific
Clostridium_sp_CAG_58	Streptococcus_viridans	0.361994	0.0276921	WD-specific
Clostridium_sp_CAG_964	Actinobaculum_sp_oral_taxon_183	0.46326	0.00388327	WD-specific
Clostridium_sp_CAG_964	Actinomyces_massiliensis	0.71686	6.00813e-07	WD-specific
Clostridium_sp_CAG_964	Actinomyces_naeslundii	0.677035	4.19711e-06	WD-specific
Clostridium_sp_CAG_964	Actinomyces_sp_HPA0247	0.388249	0.0175698	WD-specific
Clostridium_sp_CAG_964	Actinomyces_sp_oral_taxon_181	0.677035	4.19711e-06	WD-specific
Clostridium_sp_CAG_964	Actinomyces_sp_oral_taxon_448	0.521167	0.000941479	WD-specific
Clostridium_sp_CAG_964	Bifidobacterium_animalis	1	0	WD-specific
Clostridium_sp_CAG_964	Scardovia_inopinata	1	0	WD-specific
Clostridium_sp_CAG_964	Scardovia_wiggsiae	1	0	WD-specific
Clostridium_sp_CAG_964	Olsenella_scatoligenes	0.34045	0.0392227	WD-specific
Clostridium_sp_CAG_964	Enorma_massiliensis	0.367692	0.0251624	WD-specific
Clostridium_sp_CAG_964	Adlercreutzia_equolifaciens	0.3251	0.0496075	WD-specific
Clostridium_sp_CAG_964	Asaccharobacter_celatus	0.346774	0.0354935	WD-specific
Clostridium_sp_CAG_964	Enterorhabdus_caecimuris	0.52752	0.000793428	WD-specific
Clostridium_sp_CAG_964	Bacteroides_coprophilus	0.364767	0.026436	WD-specific
Clostridium_sp_CAG_964	Bacteroides_faecis	0.34045	0.0392227	WD-specific
Clostridium_sp_CAG_964	Prevotella_stercorea	0.393956	0.0158408	WD-specific
Clostridium_sp_CAG_964	Lactobacillus_amylovorus	1	0	WD-specific
Clostridium_sp_CAG_964	Lactobacillus_delbrueckii	0.56049	0.000308668	WD-specific
Clostridium_sp_CAG_964	Lactobacillus_gastricus	1	0	WD-specific
Clostridium_sp_CAG_964	Lactobacillus_oris	0.52752	0.000793428	WD-specific
Clostridium_sp_CAG_964	Lactobacillus_paragasseri	0.413403	0.0109832	WD-specific
Clostridium_sp_CAG_964	Lactobacillus_plantarum	1	0	WD-specific
Clostridium_sp_CAG_964	Lactobacillus_pontis	1	0	WD-specific
Clostridium_sp_CAG_964	Lactobacillus_vaginalis	0.446483	0.00560474	WD-specific
Clostridium_sp_CAG_964	Weissella_confusa	0.365411	0.0261513	WD-specific
Clostridium_sp_CAG_964	Streptococcus_mutans	0.328321	0.0472635	WD-specific
Clostridium_sp_CAG_964	Streptococcus_sobrinus	0.59346	0.000108192	WD-specific
Clostridium_sp_CAG_964	Streptococcus_vestibularis	0.437721	0.00674097	WD-specific
Clostridium_sp_CAG_964	Christensenella_minuta	0.434306	0.00723456	WD-specific
Clostridium_sp_D5	Corynebacterium_provencense	0.677035	4.19711e-06	WD-specific
Clostridium_sp_D5	Enterorhabdus_caecimuris	0.377519	0.0212496	WD-specific
Clostridium_sp_D5	Prevotella_timonensis	0.71686	6.00813e-07	WD-specific
Clostridium_sp_D5	Alistipes_inops	0.377519	0.0212496	WD-specific
Clostridium_sp_D5	Enterococcus_avium	0.442901	0.00604752	WD-specific
Clostridium_sp_D5	Butyricicoccus_pullicaecorum	0.470679	0.00328219	WD-specific
Clostridium_sp_D5	Clostridium_paraputrificum	0.402432	0.0135383	WD-specific
Hungatella_hathewayi	Bifidobacterium_adolescentis	-0.535411	0.000638503	WD-specific
Hungatella_hathewayi	Eggerthella_lenta	0.35294	0.0321406	WD-specific
Hungatella_hathewayi	Gordonibacter_pamelaeae	0.391486	0.0165707	WD-specific
Hungatella_hathewayi	Bacteroides_coprocola	-0.337296	0.0411976	Common
Hungatella_hathewayi	Bacteroides_xylanisolvens	0.364402	0.0265987	WD-specific
Hungatella_hathewayi	Prevotella_copri	-0.535148	0.000643198	WD-specific
Hungatella_hathewayi	Alistipes_indistinctus	0.366337	0.0257461	WD-specific
Hungatella_hathewayi	Catabacter_hongkongensis	0.351311	0.0330002	Common
Hungatella_hathewayi	Clostridium_sp_D5	0.33084	0.0454924	WD-specific
Lactonifactor_longoviformis	Actinomyces_sp_oral_taxon_180	0.52752	0.000793428	WD-specific
Lactonifactor_longoviformis	Bifidobacterium_longum	0.338523	0.0404199	WD-specific
Lactonifactor_longoviformis	Corynebacterium_provencense	0.56049	0.000308668	WD-specific
Lactonifactor_longoviformis	Rothia_dentocariosa	0.52752	0.000793428	WD-specific
Lactonifactor_longoviformis	Adlercreutzia_equolifaciens	0.372658	0.0231167	WD-specific
Lactonifactor_longoviformis	Asaccharobacter_celatus	0.372658	0.0231167	WD-specific
Lactonifactor_longoviformis	Gordonibacter_pamelaeae	0.391381	0.0166023	WD-specific
Lactonifactor_longoviformis	Bacteroides_salyersiae	0.411918	0.0113031	WD-specific
Lactonifactor_longoviformis	Coprobacter_secundus	0.401163	0.0138637	WD-specific
Lactonifactor_longoviformis	Enterococcus_avium	0.354523	0.0313233	WD-specific
Lactonifactor_longoviformis	Enterococcus_faecalis	0.401746	0.0137135	WD-specific
Lactonifactor_longoviformis	Lactobacillus_crispatus	0.52752	0.000793428	WD-specific
Lactonifactor_longoviformis	Lactobacillus_johnsonii	0.402432	0.0135383	WD-specific
Lactonifactor_longoviformis	Leuconostoc_garlicum	0.52752	0.000793428	WD-specific
Lactonifactor_longoviformis	Weissella_cibaria	0.353884	0.031651	WD-specific
Lactonifactor_longoviformis	Streptococcus_cristatus	0.374443	0.0224159	WD-specific
Lactonifactor_longoviformis	Streptococcus_downei	0.331527	0.0450191	WD-specific
Lactonifactor_longoviformis	Streptococcus_gallolyticus	0.52752	0.000793428	WD-specific
Lactonifactor_longoviformis	Streptococcus_gordonii	0.544225	0.000497782	WD-specific
Lactonifactor_longoviformis	Streptococcus_macedonicus	0.52752	0.000793428	WD-specific
Lactonifactor_longoviformis	Streptococcus_mutans	0.422836	0.00912592	WD-specific
Lactonifactor_longoviformis	Catabacter_hongkongensis	0.445431	0.00573183	WD-specific
Lactonifactor_longoviformis	Butyricicoccus_pullicaecorum	0.378158	0.0210139	WD-specific
Lactonifactor_longoviformis	Clostridium_sp_D5	0.354523	0.0313233	WD-specific
Eubacterium_sulci	Actinomyces_cardiffensis	0.437721	0.00674097	WD-specific
Eubacterium_sulci	Actinomyces_odontolyticus	0.486538	0.00226235	Common
Eubacterium_sulci	Actinomyces_sp_ICM47	0.357631	0.0297679	WD-specific
Eubacterium_sulci	Actinomyces_sp_oral_taxon_414	0.436825	0.00686763	WD-specific
Eubacterium_sulci	Bifidobacterium_dentium	0.348047	0.0347788	WD-specific
Eubacterium_sulci	Bifidobacterium_longum	0.361971	0.0277029	WD-specific
Eubacterium_sulci	Gardnerella_vaginalis	0.413403	0.0109832	WD-specific
Eubacterium_sulci	Corynebacterium_durum	0.34045	0.0392227	WD-specific
Eubacterium_sulci	Corynebacterium_provencense	0.389085	0.017307	WD-specific
Eubacterium_sulci	Atopobium_parvulum	0.333625	0.0435976	WD-specific
Eubacterium_sulci	Olsenella_uli	0.437721	0.00674097	WD-specific
Eubacterium_sulci	Bacteroides_fragilis	0.367118	0.0254083	WD-specific
Eubacterium_sulci	Granulicatella_elegans	0.666196	6.77359e-06	WD-specific
Eubacterium_sulci	Enterococcus_asini	0.364767	0.026436	WD-specific
Eubacterium_sulci	Enterococcus_avium	0.539936	0.000562375	WD-specific
Eubacterium_sulci	Lactobacillus_agilis	0.364767	0.026436	WD-specific
Eubacterium_sulci	Lactobacillus_dextrinicus	0.364767	0.026436	WD-specific
Eubacterium_sulci	Lactococcus_garvieae	0.34045	0.0392227	WD-specific
Eubacterium_sulci	Streptococcus_infantis	0.346374	0.0357204	WD-specific
Eubacterium_sulci	Streptococcus_sp_A12	0.506013	0.00139746	WD-specific
Eubacterium_sulci	Streptococcus_sp_F0442	0.34045	0.0392227	WD-specific
Eubacterium_sulci	Clostridium_sp_CAG_299	0.382355	0.0195185	WD-specific
Mogibacterium_diversum	Actinomyces_cardiffensis	0.472747	0.00312981	WD-specific
Mogibacterium_diversum	Actinomyces_odontolyticus	0.407114	0.0123924	Common
Mogibacterium_diversum	Actinomyces_sp_oral_taxon_414	0.371048	0.0237642	WD-specific
Mogibacterium_diversum	Bifidobacterium_longum	0.53275	0.000687451	WD-specific
Mogibacterium_diversum	Gardnerella_vaginalis	0.367692	0.0251624	WD-specific
Mogibacterium_diversum	Corynebacterium_durum	0.42022	0.00961194	WD-specific
Mogibacterium_diversum	Corynebacterium_provencense	0.393956	0.0158408	WD-specific
Mogibacterium_diversum	Atopobium_parvulum	0.399166	0.0143897	WD-specific
Mogibacterium_diversum	Olsenella_uli	0.472747	0.00312981	WD-specific
Mogibacterium_diversum	Bacteroides_thetaiotaomicron	-0.366017	0.0258854	WD-specific
Mogibacterium_diversum	Granulicatella_elegans	0.426943	0.00840517	WD-specific
Mogibacterium_diversum	Lactobacillus_ruminis	0.559396	0.000318997	WD-specific
Mogibacterium_diversum	Lactococcus_garvieae	0.42022	0.00961194	WD-specific
Mogibacterium_diversum	Lactococcus_lactis	0.328356	0.0472385	WD-specific
Mogibacterium_diversum	Streptococcus_sp_F0442	0.42022	0.00961194	WD-specific
Mogibacterium_diversum	Eubacterium_sulci	0.702199	1.27457e-06	Common
Clostridiales_bacterium_1_7_47FAA	Olsenella_scatoligenes	0.364767	0.026436	WD-specific
Clostridiales_bacterium_1_7_47FAA	Bacteroides_nordii	0.367692	0.0251624	WD-specific
Clostridiales_bacterium_1_7_47FAA	Bacteroides_salyersiae	0.342573	0.0379369	WD-specific
Clostridiales_bacterium_1_7_47FAA	Coprobacter_fastidiosus	0.337815	0.0408671	WD-specific
Clostridiales_bacterium_1_7_47FAA	Sanguibacteroides_justesenii	1	0	WD-specific
Clostridiales_bacterium_1_7_47FAA	Prevotella_sp_CAG_5226	1	0	WD-specific
Clostridiales_bacterium_1_7_47FAA	Parabacteroides_gordonii	0.52752	0.000793428	WD-specific
Clostridiales_bacterium_1_7_47FAA	Lactobacillus_paragasseri	0.389085	0.017307	WD-specific
Clostridiales_bacterium_1_7_47FAA	Lactobacillus_vaginalis	0.42022	0.00961194	WD-specific
Clostridiales_bacterium_1_7_47FAA	Streptococcus_mutans	0.347634	0.0350094	WD-specific
Intestinimonas_butyriciproducens	Actinomyces_sp_oral_taxon_180	0.368447	0.0248422	WD-specific
Intestinimonas_butyriciproducens	Rothia_dentocariosa	0.368447	0.0248422	WD-specific
Intestinimonas_butyriciproducens	Bacteroides_faecis	0.328707	0.0469882	WD-specific
Intestinimonas_butyriciproducens	Bacteroides_intestinalis	0.347193	0.0352569	WD-specific
Intestinimonas_butyriciproducens	Bacteroides_nordii	0.397379	0.0148741	WD-specific
Intestinimonas_butyriciproducens	Bacteroides_xylanisolvens	0.358673	0.0292608	WD-specific
Intestinimonas_butyriciproducens	Barnesiella_intestinihominis	0.393964	0.0158385	WD-specific
Intestinimonas_butyriciproducens	Coprobacter_fastidiosus	0.411196	0.0114613	Common
Intestinimonas_butyriciproducens	Butyricimonas_synergistica	0.366545	0.0256558	WD-specific
Intestinimonas_butyriciproducens	Butyricimonas_virosa	0.396056	0.0152418	WD-specific
Intestinimonas_butyriciproducens	Prevotella_corporis	0.346933	0.0354031	WD-specific
Intestinimonas_butyriciproducens	Alistipes_indistinctus	0.504843	0.00143966	WD-specific
Intestinimonas_butyriciproducens	Alistipes_onderdonkii	0.587973	0.000129834	WD-specific
Intestinimonas_butyriciproducens	Alistipes_putredinis	0.428335	0.00817229	WD-specific
Intestinimonas_butyriciproducens	Alistipes_shahii	0.386872	0.0180099	WD-specific
Intestinimonas_butyriciproducens	Parabacteroides_goldsteinii	0.485081	0.00234279	Common
Intestinimonas_butyriciproducens	Parabacteroides_sp_426_9	0.346774	0.0354935	WD-specific
Intestinimonas_butyriciproducens	Lactobacillus_crispatus	0.368447	0.0248422	WD-specific
Intestinimonas_butyriciproducens	Lactobacillus_oris	0.332681	0.044233	WD-specific
Intestinimonas_butyriciproducens	Leuconostoc_garlicum	0.368447	0.0248422	WD-specific
Intestinimonas_butyriciproducens	Streptococcus_gallolyticus	0.368447	0.0248422	WD-specific
Intestinimonas_butyriciproducens	Streptococcus_macedonicus	0.368447	0.0248422	WD-specific
Intestinimonas_butyriciproducens	Streptococcus_sinensis	0.3251	0.0496075	WD-specific
Intestinimonas_butyriciproducens	Streptococcus_viridans	0.42701	0.0083939	WD-specific
Intestinimonas_butyriciproducens	Catabacter_hongkongensis	0.338451	0.0404655	WD-specific
Intestinimonas_butyriciproducens	Clostridium_sp_CAG_242	0.45896	0.00427362	Common
Intestinimonas_butyriciproducens	Clostridium_sp_CAG_299	-0.431067	0.00773108	WD-specific
Lawsonibacter_asaccharolyticus	Rothia_mucilaginosa	-0.358092	0.0295429	WD-specific
Lawsonibacter_asaccharolyticus	Enterorhabdus_caecimuris	0.413786	0.010902	WD-specific
Lawsonibacter_asaccharolyticus	Bacteroides_caccae	0.332981	0.0440303	WD-specific
Lawsonibacter_asaccharolyticus	Bacteroides_cellulosilyticus	0.545493	0.00047999	WD-specific
Lawsonibacter_asaccharolyticus	Bacteroides_nordii	0.348805	0.034359	WD-specific
Lawsonibacter_asaccharolyticus	Bacteroides_stercoris	0.448601	0.00535636	WD-specific
Lawsonibacter_asaccharolyticus	Bacteroides_uniformis	0.385972	0.0183024	WD-specific
Lawsonibacter_asaccharolyticus	Bacteroides_vulgatus	0.327803	0.0476339	Common
Lawsonibacter_asaccharolyticus	Bacteroides_xylanisolvens	0.415604	0.0105235	WD-specific
Lawsonibacter_asaccharolyticus	Barnesiella_intestinihominis	0.326807	0.0483536	WD-specific
Lawsonibacter_asaccharolyticus	Butyricimonas_virosa	0.330809	0.0455144	WD-specific
Lawsonibacter_asaccharolyticus	Odoribacter_splanchnicus	0.35272	0.0322557	WD-specific
Lawsonibacter_asaccharolyticus	Alistipes_finegoldii	0.474211	0.00302572	WD-specific
Lawsonibacter_asaccharolyticus	Alistipes_indistinctus	0.347144	0.0352841	WD-specific
Lawsonibacter_asaccharolyticus	Alistipes_putredinis	0.450531	0.00513836	Common
Lawsonibacter_asaccharolyticus	Alistipes_shahii	0.472601	0.00314039	WD-specific
Lawsonibacter_asaccharolyticus	Gemella_sanguinis	-0.383213	0.0192243	WD-specific
Lawsonibacter_asaccharolyticus	Streptococcus_infantis	-0.379016	0.0207007	WD-specific
Lawsonibacter_asaccharolyticus	Catabacter_hongkongensis	0.344049	0.037063	WD-specific
Lawsonibacter_asaccharolyticus	Butyricicoccus_pullicaecorum	0.415785	0.0104863	WD-specific
Lawsonibacter_asaccharolyticus	Intestinimonas_butyriciproducens	0.435325	0.00708407	Common
Monoglobus_pectinilyticus	Actinobaculum_sp_oral_taxon_183	0.521167	0.000941479	WD-specific
Monoglobus_pectinilyticus	Actinomyces_graevenitzii	0.331726	0.0448826	WD-specific
Monoglobus_pectinilyticus	Actinomyces_naeslundii	0.71686	6.00813e-07	WD-specific
Monoglobus_pectinilyticus	Actinomyces_sp_HMSC035G02	0.359263	0.0289772	WD-specific
Monoglobus_pectinilyticus	Actinomyces_sp_S6_Spd3	0.71686	6.00813e-07	WD-specific
Monoglobus_pectinilyticus	Actinomyces_sp_oral_taxon_181	0.71686	6.00813e-07	Common
Monoglobus_pectinilyticus	Actinomyces_sp_oral_taxon_414	0.339304	0.0399313	WD-specific
Monoglobus_pectinilyticus	Actinomyces_sp_oral_taxon_897	0.71686	6.00813e-07	WD-specific
Monoglobus_pectinilyticus	Alloscardovia_omnicolens	0.677035	4.19711e-06	WD-specific
Monoglobus_pectinilyticus	Corynebacterium_accolens	1	0	WD-specific
Monoglobus_pectinilyticus	Rothia_aeria	1	0	WD-specific
Monoglobus_pectinilyticus	Rothia_mucilaginosa	0.359263	0.0289772	WD-specific
Monoglobus_pectinilyticus	Propionibacterium_acidifaciens	0.71686	6.00813e-07	WD-specific
Monoglobus_pectinilyticus	Pseudopropionibacterium_propionicum	0.677035	4.19711e-06	WD-specific
Monoglobus_pectinilyticus	Atopobium_parvulum	0.492213	0.00197174	WD-specific
Monoglobus_pectinilyticus	Atopobium_rimae	0.56049	0.000308668	WD-specific
Monoglobus_pectinilyticus	Enorma_massiliensis	0.472747	0.00312981	WD-specific
Monoglobus_pectinilyticus	Gemella_haemolysans	0.331726	0.0448826	WD-specific
Monoglobus_pectinilyticus	Gemella_morbillorum	0.59346	0.000108192	WD-specific
Monoglobus_pectinilyticus	Staphylococcus_aureus	0.46326	0.00388327	WD-specific
Monoglobus_pectinilyticus	Streptococcus_cristatus	0.437721	0.00674097	WD-specific
Monoglobus_pectinilyticus	Streptococcus_infantis	0.342573	0.0379369	WD-specific
Monoglobus_pectinilyticus	Streptococcus_pasteurianus	0.434306	0.00723456	WD-specific
Monoglobus_pectinilyticus	Streptococcus_sanguinis	0.347634	0.0350094	WD-specific
Monoglobus_pectinilyticus	Streptococcus_sp_M334	1	0	WD-specific
Monoglobus_pectinilyticus	Streptococcus_thermophilus	0.39012	0.0169863	WD-specific
Monoglobus_pectinilyticus	Streptococcus_vestibularis	0.413403	0.0109832	WD-specific
Monoglobus_pectinilyticus	Clostridium_sp_CAG_242	0.413403	0.0109832	WD-specific
Anaerofustis_stercorihominis	Actinobaculum_sp_oral_taxon_183	0.521167	0.000941479	WD-specific
Anaerofustis_stercorihominis	Actinomyces_graevenitzii	0.331726	0.0448826	WD-specific
Anaerofustis_stercorihominis	Actinomyces_naeslundii	0.71686	6.00813e-07	WD-specific
Anaerofustis_stercorihominis	Actinomyces_sp_HMSC035G02	0.359263	0.0289772	WD-specific
Anaerofustis_stercorihominis	Actinomyces_sp_S6_Spd3	0.71686	6.00813e-07	WD-specific
Anaerofustis_stercorihominis	Actinomyces_sp_oral_taxon_181	0.71686	6.00813e-07	WD-specific
Anaerofustis_stercorihominis	Actinomyces_sp_oral_taxon_414	0.339304	0.0399313	WD-specific
Anaerofustis_stercorihominis	Actinomyces_sp_oral_taxon_897	0.71686	6.00813e-07	WD-specific
Anaerofustis_stercorihominis	Alloscardovia_omnicolens	0.677035	4.19711e-06	WD-specific
Anaerofustis_stercorihominis	Corynebacterium_accolens	1	0	WD-specific
Anaerofustis_stercorihominis	Rothia_aeria	1	0	WD-specific
Anaerofustis_stercorihominis	Rothia_mucilaginosa	0.359263	0.0289772	WD-specific
Anaerofustis_stercorihominis	Propionibacterium_acidifaciens	0.71686	6.00813e-07	WD-specific
Anaerofustis_stercorihominis	Pseudopropionibacterium_propionicum	0.677035	4.19711e-06	WD-specific
Anaerofustis_stercorihominis	Atopobium_parvulum	0.492213	0.00197174	WD-specific
Anaerofustis_stercorihominis	Atopobium_rimae	0.56049	0.000308668	WD-specific
Anaerofustis_stercorihominis	Enorma_massiliensis	0.472747	0.00312981	WD-specific
Anaerofustis_stercorihominis	Gemella_haemolysans	0.331726	0.0448826	WD-specific
Anaerofustis_stercorihominis	Gemella_morbillorum	0.59346	0.000108192	WD-specific
Anaerofustis_stercorihominis	Staphylococcus_aureus	0.46326	0.00388327	WD-specific
Anaerofustis_stercorihominis	Streptococcus_cristatus	0.437721	0.00674097	WD-specific
Anaerofustis_stercorihominis	Streptococcus_infantis	0.342573	0.0379369	WD-specific
Anaerofustis_stercorihominis	Streptococcus_pasteurianus	0.434306	0.00723456	WD-specific
Anaerofustis_stercorihominis	Streptococcus_sanguinis	0.347634	0.0350094	WD-specific
Anaerofustis_stercorihominis	Streptococcus_sp_M334	1	0	WD-specific
Anaerofustis_stercorihominis	Streptococcus_thermophilus	0.39012	0.0169863	WD-specific
Anaerofustis_stercorihominis	Streptococcus_vestibularis	0.413403	0.0109832	WD-specific
Anaerofustis_stercorihominis	Clostridium_sp_CAG_242	0.413403	0.0109832	WD-specific
Anaerofustis_stercorihominis	Monoglobus_pectinilyticus	1	0	WD-specific
Eubacterium_callanderi	Actinobaculum_sp_oral_taxon_183	0.343312	0.0374973	WD-specific
Eubacterium_callanderi	Actinomyces_graevenitzii	0.388837	0.0173845	Common
Eubacterium_callanderi	Actinomyces_naeslundii	0.5	0.00162649	WD-specific
Eubacterium_callanderi	Actinomyces_sp_HMSC035G02	0.403713	0.0132161	Common
Eubacterium_callanderi	Actinomyces_sp_ICM47	0.347175	0.035267	Common
Eubacterium_callanderi	Actinomyces_sp_S6_Spd3	0.5	0.00162649	WD-specific
Eubacterium_callanderi	Actinomyces_sp_oral_taxon_181	0.5	0.00162649	WD-specific
Eubacterium_callanderi	Actinomyces_sp_oral_taxon_897	0.5	0.00162649	WD-specific
Eubacterium_callanderi	Alloscardovia_omnicolens	0.470679	0.00328219	WD-specific
Eubacterium_callanderi	Corynebacterium_accolens	0.71686	6.00813e-07	WD-specific
Eubacterium_callanderi	Rothia_aeria	0.71686	6.00813e-07	WD-specific
Eubacterium_callanderi	Rothia_mucilaginosa	0.389792	0.0170874	WD-specific
Eubacterium_callanderi	Propionibacterium_acidifaciens	0.5	0.00162649	WD-specific
Eubacterium_callanderi	Pseudopropionibacterium_propionicum	0.470679	0.00328219	WD-specific
Eubacterium_callanderi	Atopobium_rimae	0.378158	0.0210139	WD-specific
Eubacterium_callanderi	Bacteroides_vulgatus	-0.347798	0.0349176	WD-specific
Eubacterium_callanderi	Parabacteroides_gordonii	0.354523	0.0313233	WD-specific
Eubacterium_callanderi	Gemella_haemolysans	0.446681	0.00558116	WD-specific
Eubacterium_callanderi	Gemella_morbillorum	0.402432	0.0135383	Common
Eubacterium_callanderi	Gemella_sanguinis	0.470516	0.0032945	WD-specific
Eubacterium_callanderi	Granulicatella_elegans	0.354523	0.0313233	WD-specific
Eubacterium_callanderi	Enterococcus_asini	0.677035	4.19711e-06	WD-specific
Eubacterium_callanderi	Enterococcus_avium	0.470679	0.00328219	WD-specific
Eubacterium_callanderi	Lactobacillus_agilis	0.677035	4.19711e-06	WD-specific
Eubacterium_callanderi	Lactobacillus_dextrinicus	0.677035	4.19711e-06	WD-specific
Eubacterium_callanderi	Lactobacillus_johnsonii	0.442901	0.00604752	WD-specific
Eubacterium_callanderi	Pediococcus_acidilactici	0.354523	0.0313233	WD-specific
Eubacterium_callanderi	Streptococcus_infantis	0.507083	0.00135985	WD-specific
Eubacterium_callanderi	Streptococcus_mitis	0.355127	0.0310158	WD-specific
Eubacterium_callanderi	Streptococcus_oralis	0.334959	0.0427127	WD-specific
Eubacterium_callanderi	Streptococcus_sanguinis	0.431057	0.00773259	WD-specific
Eubacterium_callanderi	Streptococcus_sp_A12	0.470679	0.00328219	Common
Eubacterium_callanderi	Streptococcus_sp_M334	0.71686	6.00813e-07	WD-specific
Eubacterium_callanderi	Clostridium_bolteae_CAG_59	0.409737	0.0117871	Common
Eubacterium_callanderi	Clostridium_celatum	0.377519	0.0212496	WD-specific
Eubacterium_callanderi	Clostridium_disporicum	0.402017	0.013644	WD-specific
Eubacterium_callanderi	Monoglobus_pectinilyticus	0.71686	6.00813e-07	WD-specific
[truncated: 4,126 more rows]

## Sheet: MCODE-WD
MCODE App Results
Date: 2024-5-24 12:54:12
Parameters:
Network Scoring:
Include Loops: false Degree Cutoff: 2
Cluster Finding:
Node Score Cutoff: 0.2 Haircut: true Fluff: false K-Core: 2 Max. Depth from Seed: 100
Cluster	Score (Density*#Nodes)	Nodes	Edges	Node IDs
1	23.509	54	623	Enterorhabdus_caecimuris, Oscillibacter_sp_CAG_241, Acinetobacter_johnsonii, Acinetobacter_parvus, Bacteroides_faecis, Lactobacillus_delbrueckii, Coprococcus_eutactus, Adlercreutzia_equolifaciens, Lactobacillus_oris, Streptococcus_sobrinus, Firmicutes_bacterium_CAG_110, Alloscardovia_omnicolens, Corynebacterium_accolens, Rothia_aeria, Streptococcus_sp_M334, Anaerofustis_stercorihominis, Mitsuokel…
2	17.024	42	349	Bacteroides_galacturonicus, Streptococcus_gallolyticus, Weissella_viridescens, Weissella_cibaria, Streptococcus_gordonii, Streptococcus_downei, Lactococcus_petauri, Megasphaera_elsdenii, Veillonella_tobetsuensis, Bacteroides_coprophilus, Fusobacterium_varium, Streptococcus_viridans, Enterococcus_faecalis, Lactonifactor_longoviformis, Actinomyces_sp_HMSC035G02, Prevotella_corporis, Alistipes_shahi…
3	9.214	29	129	Butyricimonas_virosa, Firmicutes_bacterium_CAG_83, Bacteroides_intestinalis, Coprobacter_fastidiosus, Oscillibacter_sp_57_20, Veillonella_dispar, Alistipes_putredinis, Veillonella_infantium, Enterococcus_avium, Alistipes_inops, Butyricimonas_synergistica, Bacteroides_nordii, Anaerotruncus_colihominis, Clostridium_sp_CAG_58, Bacteroides_faecis_CAG_32, Butyricicoccus_pullicaecorum, Citrobacter_freu…
4	8.318	45	183	Megasphaera_micronuciformis, Lactobacillus_rogosae, Clostridium_lavalense, Streptococcus_salivarius, Pseudoflavonifractor_sp_An184, Clostridium_celatum, Streptococcus_sp_F0442, Corynebacterium_durum, Alistipes_finegoldii, Streptococcus_thermophilus, Klebsiella_michiganensis, Weissella_confusa, Firmicutes_bacterium_CAG_95, Actinomyces_sp_oral_taxon_181, Eisenbergiella_massiliensis, Ruthenibacteriu…
5	6.478	47	149	Anaerotignum_lactatifermentans, Dialister_pneumosintes, Finegoldia_magna, Prevotella_sp_CAG_5226, Sanguibacteroides_justesenii, Prevotella_disiens, Prevotella_timonensis, Comamonas_kerstersii, Eubacterium_sp_CAG_251, Morganella_morganii, Solobacterium_moorei, Clostridiales_bacterium_1_7_47FAA, Cloacibacillus_evryensis, Roseburia_intestinalis, Streptococcus_oralis, Gemella_sanguinis, Ruminococcus_…
6	4.889	10	22	Erysipelatoclostridium_ramosum, Bacteroides_fragilis, Bacteroides_coprocola, Coprococcus_comes, Clostridium_bolteae, Eubacterium_hallii, Fusicatenibacter_saccharivorans, Bacteroides_caccae, Paraprevotella_xylaniphila, Parabacteroides_merdae
7	4	29	56	Dorea_formicigenerans, Parabacteroides_sp_CAG_409, Eisenbergiella_tayi, Veillonella_atypica, Eubacterium_sp_CAG_38, Parabacteroides_johnsonii, Eubacterium_coprostanoligenes, Megasphaera_sp_MJR8396C, Bifidobacterium_longum, Gardnerella_vaginalis, Prevotella_sp_CAG_617, Clostridium_spiroforme, Succinatimonas_hippei, Desulfovibrio_fairfieldensis, Dorea_longicatena, Escherichia_coli, Blautia_producta…
8	4	4	6	Porphyromonas_asaccharolytica, Porphyromonas_sp_HMSC065F10, Prevotella_buccalis, Campylobacter_ureolyticus
9	3.429	8	12	Veillonella_rodentium, Kluyvera_cryocrescens, Lactobacillus_ruminis, Eubacterium_limosum, Aeriscardovia_aeriphila, Pediococcus_acidilactici, Lachnoclostridium_sp_An138, Mogibacterium_diversum
10	3.4	11	17	Streptococcus_sinensis, Romboutsia_ilealis, Bacteroides_ovatus, Streptococcus_anginosus_group, Phascolarctobacterium_faecium, Prevotella_copri, Klebsiella_aerogenes, Enterobacter_bugandensis, Actinomyces_odontolyticus, Eubacterium_sp_OM08_24, Rothia_mucilaginosa
11	3	3	3	Serratia_marcescens, Enterococcus_casseliflavus, Kosakonia_pseudosacchari
12	3	3	3	Collinsella_aerofaciens, [Collinsella]_massiliensis, Bifidobacterium_pseudocatenulatum
