# Supplementary material for: Wilson’s disease-associated gut dysbiosis: novel insights into microbial functional alterations, virulence changes, and resistance markers
Source: Front Microbiol. 2026 Jan 15;16:1714276. doi: 10.3389/fmicb.2025.1714276 (PMC12853645; doi:10.3389/fmicb.2025.1714276)
Supplement: Supplementary file 15 [file Table_4.XLSX]

## Sheet: GO
ID	logFC	effect size	p.value	FDR
GO:0046316	1.69e-05	1.22592	6.03e-07	0.00547733
GO:0019546	9.45e-06	0.878299	1.89e-06	0.0171339
GO:0047769	3.73e-06	0.65457	4.49e-06	0.0407236
GO:0008195	1.23e-05	0.648814	4.85e-06	0.0440498
GO:0004133	1.67e-05	1.0456	5.43e-06	0.0492948
GO:0047238	5.64e-06	0.85445	7.08e-06	0.0642534
GO:0050510	5.64e-06	0.85445	7.08e-06	0.0642534
GO:0009018	1.37e-05	0.997025	7.17e-06	0.0650559
GO:0047905	8.91e-06	0.862137	8.22e-06	0.0745248
GO:0019787	8.35e-06	0.918414	1.31e-05	0.119189
GO:0035731	2.56e-05	0.909977	1.49e-05	0.134985
GO:0050334	8e-06	0.925461	1.53e-05	0.139052
GO:0004331	3.54e-06	0.645018	1.77e-05	0.160632
GO:0018149	3.79e-06	0.680615	1.78e-05	0.161601
GO:0033943	2.24e-06	0.668714	1.79e-05	0.162102
GO:0050278	5.06e-06	0.669155	1.79e-05	0.162102
GO:0002020	1.66e-05	0.871882	2.05e-05	0.185942
GO:0003877	3.31e-06	0.710081	2.2e-05	0.199667
GO:0070490	1.82e-05	0.998567	2.25e-05	0.203737
GO:0004313	2.27e-06	0.657956	2.46e-05	0.222568
GO:0000502	1.08e-05	1.41711	2.46e-05	0.223235
GO:0019941	2.98e-05	1.1026	2.59e-05	0.234957
GO:0003810	3.76e-06	0.676378	2.85e-05	0.257733
GO:0000014	1.02e-05	0.990916	2.87e-05	0.2601
GO:0047837	6.29e-06	0.656476	2.94e-05	0.266002
GO:0102193	3.44e-06	0.64182	2.94e-05	0.266163
GO:0008859	-2.05e-05	3.98206	3.04e-05	0.275489
GO:0017103	3.46e-06	0.907084	3.09e-05	0.27942
GO:0004122	5.67e-06	0.76571	3.1e-05	0.280957
GO:0004312	2.7e-06	0.585166	3.34e-05	0.302416
GO:0004415	7.98e-06	0.824051	3.45e-05	0.312278
GO:0010498	2.97e-05	1.12218	3.59e-05	0.324446
GO:0050110	2.84e-06	0.695976	3.92e-05	0.354622
GO:0019159	4.59e-06	0.588697	4.02e-05	0.363881
GO:0031515	8.62e-06	0.955162	4.43e-05	0.400714
GO:0047474	1.03e-05	1.01021	4.68e-05	0.4236
GO:0005835	9.92e-06	0.973326	4.8e-05	0.434446
GO:0019156	6.01e-06	0.876066	5.09e-05	0.460033
GO:0009250	1.25e-05	1.45006	6.33e-05	0.571923
GO:0044262	1.51e-05	25.5294	8.29e-05	0.749786
GO:0033969	6.91e-06	0.700179	8.72e-05	0.787862
GO:0005971	1.2e-05	0.737522	8.72e-05	0.787887
GO:0001000	9.47e-06	0.986301	9.27e-05	0.837565
GO:0008666	1.17e-05	1.2279	9.38e-05	0.847249
GO:0047045	4.91e-06	0.738541	9.46e-05	0.854379
GO:0033926	8.45e-06	0.927341	0.000111055	1
GO:0070628	9.33e-06	0.934527	0.000120579	1
GO:0050062	4.82e-06	0.932609	0.000125074	1
GO:0031386	9.33e-06	0.934529	0.000131092	1
GO:0050461	5.04e-06	0.647495	0.000140935	1
GO:0008750	1.68e-05	1.12847	0.00014113	1
GO:0050093	6.38e-06	0.732818	0.000143826	1
GO:0003873	3.48e-06	0.654218	0.000149169	1
GO:0030979	9.21e-06	1.04154	0.000153483	1
GO:0008999	1.96e-05	0.823908	0.000166527	1
GO:0004617	2.73e-05	-5.68434	0.00016677	1
GO:0047330	7.36e-06	0.872903	0.000188793	1
GO:0055085	0.000811269	2.57883	0.000194581	1
GO:0047124	4.17e-07	0.610159	0.000200712	1
GO:0050014	1.27e-06	0.560908	0.000211684	1
GO:0016920	2.02e-05	0.830034	0.000215409	1
GO:0015440	5.43e-06	0.768591	0.000222622	1
GO:0004616	2.62e-05	-9.80615	0.000226631	1
GO:0019343	5.19e-06	0.72002	0.000230889	1
GO:0006637	8.55e-06	1.67867	0.000236247	1
GO:0015441	5.2e-06	1.04316	0.000258998	1
GO:0016811	9.33e-06	1.72924	0.000290292	1
GO:0017113	5.76e-06	0.946305	0.000296642	1
GO:0047602	2.32e-06	0.217924	0.00030999	1
GO:0004309	2.32e-05	0.757958	0.000310794	1
GO:0005381	9.31e-06	1.25699	0.000317912	1
GO:0033573	9.31e-06	1.25699	0.000317912	1
GO:0015039	4.98e-06	1.13569	0.000325598	1
GO:0016207	1.67e-06	0.552729	0.000334034	1
GO:0047879	4.22e-06	0.547657	0.000339242	1
GO:0047693	5.67e-06	1.04225	0.000340189	1
GO:0047421	-1.57e-07	4.6278	0.00034187	1
GO:0004683	7.51e-06	0.624801	0.000348931	1
GO:0050558	2.33e-06	0.230523	0.000351562	1
GO:0022857	0.000475598	4.52857	0.000354376	1
GO:0004063	7.64e-07	1.34783	0.000354574	1
GO:0004357	1.82e-05	1.57148	0.000355801	1
GO:0006030	-1.22e-07	0.518272	0.000360923	1
GO:0006601	8.64e-06	1.06058	0.000380188	1
GO:0006602	8.64e-06	1.06058	0.000380188	1
GO:0002098	-3.53e-05	2.1574	0.000390572	1
GO:0004022	4.72e-05	1.324	0.000398023	1
GO:0009014	2.54e-05	1.39947	0.000406896	1
GO:0008964	1.27e-05	1.31469	0.000416002	1
GO:0004139	-2.63e-05	-37.7539	0.000430144	1
GO:0036380	1.23e-05	-3.90588	0.000434789	1
GO:0006750	1.51e-05	0.928984	0.00044458	1
GO:0000175	2.68e-05	0.960608	0.000454419	1
GO:0004622	7.22e-06	1.38656	0.000485835	1
GO:0016117	3.14e-07	0.616792	0.000488429	1
GO:0047789	9.52e-06	1.64044	0.000496354	1
GO:0004158	4.2e-06	0.648775	0.000554017	1
GO:0004476	-2.75e-05	-7.90074	0.000572035	1
GO:0004614	2.64e-05	1.43318	0.000578358	1
GO:0016618	6.13e-06	1.36034	0.000578551	1
GO:0047540	3.98e-07	0.563398	0.000669176	1
GO:0006564	3.3e-05	58.6319	0.000689242	1
GO:0102007	6.48e-07	1.16176	0.000706449	1
GO:0047482	3.21e-06	1.34795	0.000717909	1
GO:0051276	6.88e-06	2.05151	0.000749522	1
GO:0045437	4.51e-06	0.602851	0.000756008	1
GO:0008773	1.3e-05	1.26598	0.000782007	1
GO:0033973	1.57e-05	0.95334	0.000816055	1
GO:0050580	1.36e-05	0.990156	0.000869484	1
GO:0052618	4.17e-07	0.535805	0.000881287	1
GO:0140078	2.76e-05	-1.30188	0.000906668	1
GO:0006229	1.54e-05	0.981572	0.000946003	1
GO:0050661	0.000175811	1.94682	0.00094847	1
GO:0008825	6.76e-06	1.16604	0.000966159	1
GO:0015976	2.98e-05	1.11641	0.00102862	1
GO:0006171	-2.79e-05	2.48065	0.00103739	1
GO:0009264	-2.06e-05	-1.26686	0.00103739	1
GO:0008218	1.79e-05	1.16881	0.00105029	1
GO:0030798	8e-06	1.20486	0.00107249	1
GO:0016002	-1.19e-06	0.932052	0.00108768	1
GO:0006098	7.69e-05	-5.33869	0.00113386	1
GO:0032115	4.52e-06	0.888583	0.00114699	1
GO:0047938	5.75e-06	1.05637	0.00116489	1
GO:0015413	1.04e-05	1.20845	0.00116512	1
GO:0004615	1.3e-05	4.01526	0.00118944	1
GO:0008949	5.81e-06	0.652536	0.0013182	1
GO:0051903	4.75e-06	0.96914	0.00137268	1
GO:0047738	-1.5e-06	1.54981	0.00138139	1
GO:0004365	1.6e-05	1.16704	0.00145902	1
GO:0005388	-3.68e-05	2.98996	0.0014743	1
GO:0042301	2.73e-05	2.86209	0.0014743	1
GO:0015416	1.95e-05	1.37224	0.00148909	1
GO:0047964	-1.96e-06	0.902757	0.00153063	1
GO:0019932	-2.71e-05	2.85754	0.00153931	1
GO:0046718	7.52e-06	0.684722	0.00158228	1
GO:0090729	7.32e-06	1.26584	0.00161452	1
GO:0008650	-2.08e-06	1.29952	0.00168098	1
GO:0009022	1.47e-05	0.892343	0.00174832	1
GO:0033499	1.83e-05	0.889867	0.00189504	1
GO:0004125	7.28e-06	1.76895	0.00189557	1
GO:0008894	1.61e-05	1.0632	0.00189574	1
GO:0006355	0.000665119	3.22795	0.00190512	1
GO:0047371	1.2e-06	3.46885	0.00204889	1
GO:0016726	2.59e-05	2.01941	0.00205168	1
GO:0015128	3.25e-05	4.27978	0.00205242	1
GO:0034028	1.44e-05	1.22752	0.00209279	1
GO:0015267	3.36e-05	1.56342	0.0021607	1
GO:0015418	4.35e-06	0.564364	0.0022312	1
GO:0102908	4.35e-06	0.564364	0.0022312	1
GO:0004488	1.45e-05	-3.25017	0.0023479	1
GO:0009097	7.23e-05	12.9954	0.0023479	1
GO:0019521	1.93e-05	-4.52174	0.0023479	1
GO:0046890	-7.49e-07	-0.766209	0.00244795	1
GO:0097056	2.54e-05	0.942246	0.00249628	1
GO:0005216	3.51e-06	1.4137	0.00254414	1
GO:0000210	1.68e-05	2.08077	0.00254547	1
GO:0106035	-2.87e-07	1.25284	0.00264164	1
GO:0006402	-5.45e-05	2.5003	0.0026562	1
GO:0030643	2.59e-05	4.77445	0.0026562	1
GO:0045936	2.59e-05	4.77445	0.0026562	1
GO:0004638	1.34e-05	1.22675	0.00275052	1
GO:0008679	8.01e-06	5.15036	0.00280379	1
GO:0008271	-2.05e-05	4.42417	0.00288152	1
GO:0047043	9.18e-08	1.07015	0.00289249	1
GO:0015977	1.47e-05	0.990287	0.00291341	1
GO:0003868	7.82e-07	0.536787	0.00297922	1
GO:0047896	-6.03e-07	0.836936	0.00304459	1
GO:0007018	-6.14e-06	0.506052	0.0031121	1
GO:0097175	-3e-06	2.20241	0.00320627	1
GO:0001514	1.34e-05	1.59993	0.00326671	1
GO:0008829	3.9e-06	-0.0887693	0.00326753	1
GO:0004340	3.1e-05	2.26666	0.0033304	1
GO:0004590	2.47e-05	-5.83529	0.00338443	1
GO:0006099	8.33e-05	-4.62796	0.00338443	1
GO:0009044	3.68e-05	7.99983	0.00345834	1
GO:0003849	4.4e-05	1.76498	0.00352187	1
GO:0008483	0.000108672	-2.69638	0.00352187	1
GO:0045910	-1.67e-05	-43.4025	0.00352187	1
GO:0004143	1.07e-05	7.87181	0.00352397	1
GO:0016980	-6.04e-08	0.365087	0.00355366	1
GO:0102209	-7.99e-08	0.390669	0.00355366	1
GO:0036370	5.61e-06	0.428993	0.00359014	1
GO:0003961	1.51e-05	1.00341	0.00365716	1
GO:0008787	2.09e-06	5.39905	0.00365953	1
GO:0003962	1.3e-05	0.694669	0.00366013	1
GO:0004801	2.23e-05	3.81061	0.0036643	1
GO:0016756	-2.3e-07	0.638051	0.0036972	1
GO:0046938	-2.3e-07	0.638051	0.0036972	1
GO:0008936	1.21e-05	0.247679	0.00372712	1
GO:0033611	9.89e-06	0.568214	0.00372802	1
GO:0047980	5.05e-06	0.827369	0.00372953	1
GO:0035435	3.73e-05	20.9061	0.00381187	1
GO:0016776	1.9e-05	1.09543	0.00394467	1
GO:0055070	3.81e-06	1.87573	0.00424916	1
GO:0004455	2.4e-05	3.35372	0.00428704	1
GO:0008925	2.55e-05	1.15302	0.00432897	1
GO:0009298	1.21e-05	1.27033	0.00432897	1
GO:0050572	1.45e-06	0.566061	0.00433787	1
GO:0003913	2.85e-07	0.504217	0.00445927	1
GO:0047617	6.6e-06	1.65566	0.0046587	1
GO:0009016	7.61e-06	1.01291	0.0047469	1
GO:0015630	-9.05e-08	-7.2304	0.00479175	1
GO:0004791	2.7e-05	-263.191	0.00481447	1
GO:0006421	-2.35e-05	1.83801	0.00481447	1
GO:0016625	-7.72e-06	104.036	0.00483141	1
GO:0050140	-1.13e-06	1.27243	0.00483327	1
GO:0050225	6.56e-06	0.8862	0.00483512	1
GO:0047441	8.45e-07	0.440669	0.00487553	1
GO:0031132	5.91e-06	1.16682	0.00492331	1
GO:0004816	-2.28e-05	1.69243	0.00500272	1
GO:0006885	1.96e-05	-7.8161	0.00501525	1
GO:0046943	9.05e-08	0.318378	0.00510257	1
GO:0030248	-1.05e-06	1.32939	0.0051408	1
GO:0051912	-5.36e-07	-0.704602	0.00514813	1
GO:0004462	1.93e-05	1.93926	0.00520103	1
GO:0015103	3.7e-05	1.36788	0.00529684	1
GO:0004574	2.72e-05	0.870855	0.0053914	1
GO:0070395	1.15e-05	0.409381	0.00539383	1
GO:0044205	0.000101178	59.5225	0.00539903	1
GO:0004930	-5.48e-07	-8.26063	0.00540589	1
GO:0009051	-3.94e-07	0.675699	0.00551978	1
GO:0047462	-1.34e-06	0.859919	0.00561543	1
GO:0070039	-5.51e-07	-0.333674	0.00569322	1
GO:0016903	-5.26e-05	-1.69184	0.00582303	1
GO:0016032	1.68e-06	0.329155	0.0059133	1
GO:0008838	7.84e-06	0.883346	0.00600974	1
GO:0030674	3.14e-06	0.995065	0.00600974	1
GO:0004108	7.64e-06	1.52846	0.00622886	1
GO:0004516	3.38e-05	0.80571	0.00622932	1
GO:0046782	-6.59e-07	0.445654	0.00625358	1
GO:0006282	-3.66e-05	1.43561	0.00627638	1
GO:0043365	3.55e-05	-2.56698	0.00627638	1
GO:0042619	2.68e-07	-0.142922	0.00632178	1
GO:0004582	-5.01e-07	105.88	0.00634064	1
GO:0015437	-2.94e-07	0.807711	0.0064367	1
GO:0004062	-1.22e-05	1.51922	0.00657105	1
GO:0016868	-3.77e-05	11.8916	0.00676078	1
GO:0051082	-0.00011754	7.23716	0.00676078	1
GO:0047091	2.87e-07	1.3487	0.00692012	1
GO:0004163	3.95e-06	0.403237	0.00703711	1
GO:0051879	-1.4e-06	1.15781	0.00707024	1
GO:0005604	4.2e-08	1.11319	0.00714921	1
GO:0047042	-6.08e-07	-1.21259	0.0072139	1
GO:0003949	2.02e-05	-6.59067	0.00727801	1
GO:0006542	2.66e-05	2.74196	0.00730554	1
GO:0005176	-1.5e-07	0.363625	0.0074175	1
GO:0010669	-1.5e-07	0.363625	0.0074175	1
GO:0030197	-1.5e-07	0.363625	0.0074175	1
GO:0005548	-3.88e-07	0.721761	0.00743219	1
GO:0008767	2.84e-05	2.2081	0.00756767	1
GO:0102264	-1.27e-06	2.16487	0.00756767	1
GO:0019903	-3.96e-09	0.515287	0.00758217	1
GO:0050765	-3.96e-09	0.515287	0.00758217	1
GO:0047775	-9.72e-08	0.873682	0.00766536	1
GO:0015369	6.04e-07	0.342211	0.0077328	1
GO:0006817	6.13e-05	-2.2062	0.00782995	1
GO:0008792	-2.55e-05	1.99424	0.00782995	1
GO:0015969	-4.33e-05	1.77805	0.00782995	1
GO:0006506	-4.28e-06	2.46226	0.00783711	1
GO:0015415	2.97e-05	2.04347	0.00811954	1
GO:0005543	-1.63e-07	1.0949	0.00816118	1
GO:0014911	4.67e-09	0.909451	0.00835537	1
GO:0016881	9.62e-06	4.19517	0.00839849	1
GO:0008736	-2.9e-05	8.75124	0.00841853	1
GO:0006524	-3.02e-07	0.779158	0.00842448	1
GO:0010756	-2.31e-07	0.928259	0.00842448	1
GO:0043201	-3.02e-07	0.779158	0.00842448	1
GO:0052729	-5.93e-07	3.18419	0.00844993	1
GO:0050566	-9.78e-07	2.37937	0.00862662	1
GO:0016855	9.55e-06	-1.35708	0.00869598	1
GO:0007205	2.36e-06	0.58311	0.00869716	1
GO:0036455	-2.7e-07	0.868374	0.00878067	1
GO:0050482	2.36e-07	0.367515	0.00881839	1
GO:0015137	3.63e-06	1.53754	0.00931686	1
GO:0008796	1.37e-07	0.339458	0.00935013	1
GO:0035023	4.44e-08	0.334343	0.00935242	1
GO:1902626	8.95e-09	0.298979	0.00935242	1
GO:0003984	5.2e-05	1.50926	0.00937458	1
GO:0004647	1.35e-05	-16.9703	0.00937458	1
GO:0033739	-2.62e-05	5.08203	0.00937458	1
GO:0015568	5.46e-07	0.580491	0.00946592	1
GO:0015726	5.46e-07	0.580491	0.00946592	1
GO:0042409	-9.77e-07	0.857378	0.00955232	1
GO:0044540	8.9e-06	1.25006	0.00964124	1
GO:0046166	-3.34e-07	0.738657	0.00965556	1
GO:0016805	4.43e-05	4.79599	0.00971383	1
GO:0042158	-2.32e-05	1.60978	0.00971383	1
GO:0031218	-2.52e-05	3.47555	0.00980846	1
GO:0009070	-3.11e-07	0.883022	0.00996091	1
GO:0050519	2.15e-06	0.953875	0.0099711	1
GO:0004584	-3.35e-06	4.48093	0.00997696	1
GO:0033137	-2.31e-09	-3.86865	0.0101995	1
GO:0002099	-2.78e-07	1.04746	0.0102493	1
GO:0008788	6.67e-06	1.44129	0.0103197	1
GO:0004564	2.63e-05	1.48286	0.0103204	1
GO:0033712	1.55e-05	1.71614	0.010321	1
GO:0015407	4.27e-05	1.37224	0.0104248	1
GO:0031235	-5.57e-07	-0.291807	0.0104248	1
GO:0033726	1.12e-07	0.694353	0.0105349	1
GO:0005384	1.61e-05	-4.58516	0.0106763	1
GO:0004345	1.4e-05	5.16258	0.010677	1
GO:0030174	-2.5e-07	0.846673	0.0107712	1
GO:0004477	2.71e-05	-2.35796	0.0107972	1
GO:0009086	5.48e-05	1.81059	0.0107972	1
GO:0050263	2.85e-06	0.890282	0.0108566	1
GO:0006695	-7.01e-06	0.203663	0.0109435	1
GO:0019287	3.91e-06	0.4002	0.0110298	1
GO:0050133	3.91e-07	1.27978	0.0111724	1
GO:0009380	-5.02e-05	1.48135	0.0111811	1
GO:0102131	4.1e-05	2.03317	0.0111811	1
GO:0102132	4.1e-05	2.03317	0.0111811	1
GO:0080146	7.21e-06	-1.62743	0.0114161	1
GO:0004123	9.19e-06	1.30052	0.011419	1
GO:0004742	1.08e-05	0.770019	0.0114204	1
GO:0033608	6.22e-06	0.677681	0.0114204	1
GO:0004725	3.83e-05	22.6659	0.011577	1
GO:0008914	-2.86e-05	2.13298	0.0116125	1
GO:0042282	4.9e-06	0.369229	0.0117213	1
GO:0010501	4.86e-06	0.378617	0.0117464	1
GO:0003854	-3.72e-06	0.305221	0.011936	1
GO:0004107	2.03e-05	-2.46347	0.011985	1
GO:0008982	0.000242709	1.17996	0.011985	1
GO:0009099	5.11e-05	-2.81013	0.011985	1
GO:0051536	-0.000152079	-6.85284	0.011985	1
GO:0008691	8.74e-06	1.47592	0.0121988	1
GO:0004314	1.82e-05	-1.77985	0.0124056	1
GO:0004399	2.08e-05	-3.06797	0.0124056	1
GO:1901135	5.15e-05	1065.58	0.0124056	1
GO:0030694	6.84e-07	0.0111733	0.0126201	1
GO:0008700	1.03e-05	1.22187	0.0128301	1
GO:0044781	-1.68e-05	-2.06335	0.0128309	1
GO:0004747	2.53e-05	97.557	0.0128324	1
GO:0033916	-6.33e-06	0.787372	0.0128381	1
GO:0006415	-2.12e-05	3.89574	0.012839	1
GO:0009253	-0.000181032	4.34737	0.012839	1
GO:0006780	-3.8e-05	1.93012	0.0130423	1
GO:0005315	8.97e-05	-4.41085	0.0132855	1
GO:0006310	-0.000849514	1.76237	0.0132855	1
GO:0008965	3.2e-05	1.78746	0.0132855	1
GO:0046857	-2.51e-05	5.23704	0.0132855	1
GO:0019547	5.7e-06	-0.531852	0.0134835	1
GO:0008655	5.3e-07	0.767801	0.0135932	1
GO:0004322	8.19e-06	1.61319	0.013706	1
GO:0006235	2.92e-05	71.5227	0.0137455	1
GO:0008897	2.01e-05	-1.41774	0.0137455	1
GO:0008912	2.32e-05	-2.01268	0.0137455	1
GO:0010389	9.35e-09	0.328623	0.0137571	1
GO:0060274	-8.76e-07	2.80018	0.0139293	1
GO:0004000	2.97e-06	1.21615	0.0139327	1
GO:0008774	1.69e-05	0.93708	0.0139327	1
GO:0050082	7.38e-06	-2.38929	0.0139327	1
GO:0003954	8.46e-06	1.60529	0.0141584	1
GO:0046797	1.72e-06	1.27239	0.0141626	1
GO:0004751	2.35e-05	-1.56301	0.0142194	1
GO:0042777	4.72e-05	-1.72817	0.0142194	1
GO:0019856	1.32e-05	-9.07744	0.0143951	1
GO:0047669	1.01e-05	1.87282	0.0143968	1
GO:0047727	-2.03e-06	0.905724	0.0145358	1
GO:0003955	7.59e-06	1.4278	0.0146309	1
GO:0008959	3.31e-05	0.855832	0.0146326	1
GO:0048476	-2.69e-07	0.892524	0.0147	1
GO:0071932	-2.69e-07	0.892524	0.0147	1
GO:0000105	0.000119285	6.31247	0.0147074	1
GO:0008442	1.44e-06	0.661515	0.0150995	1
GO:0004775	2.76e-05	1.56197	0.0151154	1
GO:0004648	1.98e-05	-9.68585	0.0152098	1
GO:0009035	-2.87e-05	1.96739	0.0152098	1
GO:0018822	-4.8e-08	0.32762	0.0153438	1
GO:0050332	-2.87e-08	0.278861	0.0153438	1
GO:0008874	7.25e-06	1.76142	0.0156095	1
GO:0015307	5.73e-06	0.615527	0.0156131	1
GO:0004632	1.59e-05	-2.98819	0.0157271	1
GO:0043023	-3.65e-05	-25.1475	0.0157271	1
GO:0045982	6.53e-06	0.556754	0.0158673	1
GO:0000036	-3.48e-05	2.74524	0.0162597	1
GO:0004106	2.44e-05	9.74436	0.0162597	1
GO:0047536	9.2e-07	-0.158009	0.0163867	1
GO:0033951	1.15e-05	0.721253	0.0163876	1
GO:0007059	-4.78e-05	0.432995	0.0168077	1
GO:0004126	-2.03e-05	3.06035	0.0169228	1
GO:0000781	7.68e-09	0.234827	0.0169992	1
GO:0005871	3.47e-08	0.383344	0.0169992	1
GO:0009275	8.66e-08	0.329029	0.0169992	1
GO:0010339	8.66e-08	0.329029	0.0169992	1
GO:0043173	1.04e-07	0.331736	0.0169992	1
GO:0043588	6.3e-09	0.311787	0.0169992	1
GO:0044068	8.66e-08	0.329029	0.0169992	1
GO:0044651	8.66e-08	0.329029	0.0169992	1
GO:0047067	1.41e-07	0.254627	0.0169992	1
GO:2000484	1.62e-07	0.315893	0.0169992	1
GO:0030971	-3.74e-09	0.390068	0.0170696	1
GO:0035091	-9.7e-09	0.520075	0.0170696	1
GO:0000733	-2.47e-07	0.836272	0.0171219	1
GO:0042954	-2.81e-05	-82.6503	0.0171957	1
GO:0036131	1.15e-06	0.40542	0.0172423	1
GO:0047017	1.15e-06	0.40542	0.0172423	1
GO:0008237	-6.62e-05	3.61232	0.0173717	1
GO:0035438	-1.69e-05	4.89719	0.0174713	1
GO:0061605	2.93e-06	1.58969	0.0174723	1
GO:0008801	1.15e-05	24.9789	0.0177469	1
GO:0032217	1.78e-05	1.78478	0.0177509	1
GO:0097110	4.92e-09	0.313765	0.0179471	1
GO:0009052	2.11e-05	1.85416	0.0180354	1
GO:0030292	-2.3e-09	0.420703	0.0180833	1
GO:0042169	-4.84e-09	0.275927	0.0180833	1
GO:0042998	-2.3e-09	0.420703	0.0180833	1
GO:0051343	-2.3e-09	0.420703	0.0180833	1
GO:0051898	-2.3e-09	0.420703	0.0180833	1
GO:1903208	-2.3e-09	0.420703	0.0180833	1
GO:1990630	-2.3e-09	0.420703	0.0180833	1
GO:0004760	-8.92e-07	0.876884	0.0182821	1
GO:0005247	2.07e-05	-1.31876	0.0185489	1
GO:0006541	9.9e-05	-54.2507	0.0185489	1
GO:0043892	2.95e-06	0.342446	0.0190129	1
GO:0102250	3.04e-05	-9.80658	0.0191629	1
GO:0102499	3.04e-05	-9.80658	0.0191629	1
GO:0004789	2.26e-05	5.79593	0.0197944	1
GO:0008882	7.98e-06	1.50797	0.0198276	1
GO:0009038	4.75e-06	-0.500822	0.020141	1
GO:0008888	7.34e-06	25.8979	0.0204554	1
GO:0044038	2.22e-06	-0.0424932	0.0204598	1
GO:0043877	1.39e-07	1.03654	0.0206869	1
GO:0005813	1.78e-08	0.923825	0.0210474	1
GO:0003998	1.83e-05	1.06174	0.0211015	1
GO:0016755	2.78e-06	-0.0607934	0.0211038	1
GO:0015926	-2.26e-05	3.33602	0.0211111	1
GO:0033881	8.89e-08	1.14973	0.0217142	1
GO:0043101	5.05e-07	0.972079	0.0217835	1
GO:0004514	3.84e-05	1.97704	0.0217973	1
GO:0052718	3.16e-07	0.537756	0.0218639	1
GO:0070701	-1.13e-07	1.59237	0.0219661	1
GO:0004021	4.52e-06	1.03307	0.0221099	1
GO:0050308	7.51e-06	1.73671	0.0221099	1
GO:0030267	7.03e-06	1.40638	0.0221146	1
GO:0004806	1.15e-05	1.06304	0.0224568	1
GO:0033892	-4.03e-07	0.885303	0.0224669	1
GO:1901798	1.2e-08	1.38468	0.0227175	1
GO:0019358	3.13e-05	0.548194	0.0228084	1
GO:0046597	-2.38e-08	0.486838	0.023102	1
GO:0015574	3.62e-06	1.15321	0.02316	1
GO:0046167	2.25e-05	1.60314	0.0231636	1
GO:0007165	-7.08e-05	-4.56336	0.0232272	1
GO:0009425	-2.57e-05	-0.775403	0.0232272	1
GO:0050568	-3.62e-06	-0.841501	0.0238809	1
GO:0000225	-9.52e-07	0.413597	0.0239768	1
GO:0047400	-5.62e-07	0.588119	0.0241061	1
GO:0004421	3.94e-06	0.38857	0.024181	1
GO:0044826	5.06e-06	0.393455	0.024625	1
GO:0008254	4e-06	1.56692	0.0246276	1
GO:0004039	1.5e-07	2.7285	0.0246649	1
GO:0032784	-6.27e-05	1.31248	0.0247366	1
GO:0042742	2.09e-05	0.563429	0.0249982	1
GO:0050053	7.44e-07	0.582415	0.025111	1
GO:0031965	7.54e-08	0.295453	0.0253345	1
GO:0047061	2.17e-06	6.68293	0.0253892	1
GO:0004668	-2.47e-05	3.5732	0.0255222	1
GO:0047419	2.49e-05	-2.57706	0.0255222	1
GO:0035591	-1.16e-06	0.814624	0.0257686	1
GO:0004121	1.43e-05	19.5791	0.0257775	1
GO:0018454	1.54e-06	3.11796	0.0260611	1
GO:0051152	2.08e-09	1.06484	0.0260739	1
GO:0003857	1.84e-05	2.19514	0.026154	1
GO:0047473	3e-06	0.364752	0.0261593	1
GO:0050385	4.28e-06	-0.446507	0.0261697	1
GO:0004016	-1.65e-05	1.36281	0.0263291	1
GO:0004609	-2.09e-05	2.35723	0.0263291	1
GO:0102560	6.24e-08	0.654736	0.0263688	1
GO:0102561	6.24e-08	0.654736	0.0263688	1
GO:0015796	4.02e-07	1.08979	0.0264028	1
GO:0090584	4.02e-07	1.08979	0.0264028	1
GO:0015417	1.12e-05	3.58981	0.0265671	1
GO:0046539	-1.68e-07	0.49273	0.0268465	1
GO:0009009	-1.18e-07	0.476149	0.0268797	1
GO:0006066	1.5e-05	0.827648	0.0269656	1
GO:0003939	1.34e-05	2.86473	0.0271575	1
GO:0004822	1.6e-05	-1.3117	0.0271575	1
GO:0030955	2.05e-05	-2.21536	0.0271575	1
GO:0043906	-3.25e-07	0.711713	0.0272334	1
GO:0008866	5.57e-06	2.2513	0.0273775	1
GO:0015774	2.86e-06	0.641384	0.0273802	1
GO:0050188	-1.23e-06	-0.284673	0.0273802	1
GO:0009446	-2.44e-05	3.48099	0.0273815	1
GO:0103111	6.83e-05	0.642278	0.0277974	1
GO:0018423	-2.44e-06	0.471776	0.0278673	1
GO:0019270	2.51e-07	-142.531	0.0279562	1
GO:0004748	3.97e-05	5.39257	0.0280081	1
GO:0044238	-3.84e-05	0.735179	0.0280081	1
GO:0102500	2.79e-05	2.33057	0.0280081	1
GO:0004392	2.91e-07	0.400308	0.0280624	1
GO:0001891	-3.27e-09	0.438514	0.0282061	1
GO:0047733	-3.55e-06	1.12406	0.028216	1
GO:0005787	1.49e-08	1.62518	0.0282431	1
GO:0010469	-1.5e-07	0.364189	0.0283714	1
GO:1990904	8.41e-07	0.130248	0.028608	1
GO:0008108	2.79e-05	1.05905	0.0286414	1
GO:0071160	2.58e-06	1.02192	0.0287229	1
GO:0006616	-3.21e-07	0.766771	0.0287966	1
GO:0015671	-8.68e-07	1.0419	0.0288305	1
GO:0015833	6.94e-05	1.67754	0.0288812	1
GO:0016462	-3.18e-05	15.0709	0.0288812	1
GO:0046183	1.51e-06	0.541409	0.029006	1
GO:0030254	-2.45e-06	-0.67362	0.0290611	1
GO:0039615	1.01e-06	1.14	0.0290639	1
GO:0006788	2.79e-07	0.385722	0.0290718	1
GO:1990397	-1.22e-05	3.28523	0.0290737	1
GO:0004420	5.07e-06	0.394589	0.0295102	1
GO:0003856	1.79e-05	-4.11088	0.0297773	1
GO:0006352	-0.000444862	-3.274	0.0297773	1
GO:0006646	-2.54e-05	2.98766	0.0297773	1
GO:0042834	-4.85e-05	-7.44445	0.0297773	1
GO:0008652	2.65e-05	1.84378	0.0299509	1
GO:0103045	2.03e-05	1.73503	0.0299509	1
GO:0009512	-5.25e-08	0.436287	0.0300438	1
GO:0015513	3.52e-07	0.748276	0.0301813	1
GO:0008860	2.33e-06	1.31929	0.0303944	1
GO:0047022	4.11e-07	-0.190249	0.0303992	1
GO:0004585	2.46e-05	-6.43355	0.0306968	1
GO:0004612	-9.29e-06	0.858418	0.0306968	1
GO:0008961	-2.07e-05	1.83099	0.0306968	1
GO:0015941	1.36e-05	-1.95991	0.0306968	1
GO:0016790	-1.46e-05	11.1208	0.0306968	1
GO:0005089	4.32e-08	0.324985	0.0307212	1
GO:0019061	8.03e-09	0.37536	0.0307212	1
GO:0044764	9.48e-08	0.314383	0.0307212	1
GO:0046812	7.56e-08	0.299236	0.0307212	1
GO:0051281	8.18e-09	0.350203	0.0307212	1
GO:0097038	6.66e-09	0.326949	0.0307212	1
GO:0003959	1.17e-05	1.57436	0.0308493	1
GO:0018548	1.17e-05	1.57359	0.0308493	1
GO:0052690	1.17e-05	1.57359	0.0308493	1
GO:0050565	1.56e-07	1.43101	0.0311847	1
GO:1902208	-3.98e-06	-1.73664	0.0313086	1
GO:0008867	1.23e-05	-75.9081	0.031313	1
GO:0003972	-9.54e-08	0.355417	0.031591	1
GO:0006820	-3.47e-09	0.347383	0.031591	1
GO:0030904	-2.19e-09	0.327167	0.031591	1
GO:0055013	-5.29e-09	0.316729	0.031591	1
GO:0060976	-8.38e-09	0.337649	0.031591	1
GO:0004633	1.52e-05	-3.04999	0.0316403	1
GO:0016987	-0.000428823	-3.00839	0.0316403	1
GO:0034605	-4.12e-05	-4.31969	0.0316403	1
GO:0030975	1.75e-05	2.05833	0.0317752	1
GO:0005179	-1.57e-08	0.437469	0.0318001	1
GO:0036157	-4.35e-09	0.445633	0.0318001	1
GO:0009758	7.18e-07	2.16816	0.0322297	1
GO:0075713	4.86e-06	0.381934	0.0322493	1
GO:0004788	1.77e-05	-2.05344	0.0326083	1
GO:0008184	2.64e-05	-4.11377	0.0326083	1
GO:0009401	0.000416196	1.15142	0.0326083	1
GO:0004802	1.66e-05	2.10291	0.0327234	1
GO:0034228	3.89e-06	75.9598	0.0327249	1
GO:0070821	2.26e-09	0.44815	0.0332007	1
GO:1902857	1.83e-09	0.428471	0.0332007	1
GO:0004798	1.36e-05	8.15502	0.0332095	1
GO:0004888	-2.5e-05	-11.6175	0.0336011	1
GO:0006298	-7.59e-05	-5.53727	0.0336011	1
GO:0008616	-8.03e-05	-2.06831	0.0336011	1
GO:0043190	0.000215595	1.00952	0.0336011	1
GO:0004083	-2.69e-07	0.217102	0.0336438	1
GO:0030257	-2.36e-06	-0.580305	0.0336941	1
GO:0019303	1.98e-05	-5.83783	0.0336956	1
GO:0006040	-2.49e-06	1.35588	0.0336972	1
GO:0047739	3.49e-06	0.891485	0.0336987	1
GO:0018763	3.49e-07	0.747272	0.0338889	1
GO:0047661	2.04e-07	0.594315	0.0340941	1
GO:0070569	-4.46e-06	7.52918	0.0341862	1
GO:0016430	-2.38e-05	29.7361	0.0341941	1
GO:0004338	4.93e-07	0.302148	0.0342328	1
GO:0047553	-2.65e-06	0.708462	0.0344043	1
GO:0016531	-1.31e-08	0.651198	0.0345009	1
GO:0032767	-1.31e-08	0.651198	0.0345009	1
GO:0003848	-3.07e-05	-13.945	0.0346193	1
GO:0102334	4.91e-06	0.458785	0.0352659	1
GO:0003989	5.18e-05	-4.45412	0.0356633	1
GO:0006457	-0.000128508	0.830244	0.0356633	1
GO:0008186	-1.38e-05	1.69024	0.0356633	1
GO:0042450	2.26e-05	-0.956615	0.0356633	1
GO:0072686	1.28e-08	0.379704	0.035845	1
GO:0047310	-2.76e-07	0.899386	0.0361045	1
GO:0080100	-2.76e-07	0.899386	0.0361045	1
GO:0102009	9.07e-06	7.97005	0.0362366	1
GO:0005618	6.18e-05	-2.19188	0.0367338	1
GO:0009082	2.55e-05	2.69854	0.0367338	1
GO:0015991	5.89e-05	-1.39109	0.0367338	1
GO:0004042	1.95e-05	1.54196	0.0367619	1
GO:0015411	1.17e-06	1.45077	0.0372389	1
GO:0008551	2.05e-05	0.947917	0.0372954	1
GO:2001065	-2.07e-07	0.615138	0.0375364	1
GO:0098678	-4.41e-08	0.604811	0.0376066	1
GO:0006064	-3.54e-05	3.07914	0.0378311	1
GO:0006139	-1.54e-05	5.90936	0.0378311	1
GO:0006437	-2.2e-05	0.879045	0.0378311	1
GO:0070063	-6.23e-05	1.18053	0.0378311	1
GO:0015430	1.28e-05	1.18093	0.0378338	1
GO:0004300	1.16e-05	14.0907	0.0378355	1
GO:0050002	6.84e-06	0.534419	0.0378371	1
GO:0003985	1.19e-05	1.27263	0.0378388	1
GO:0008984	1.12e-05	0.86831	0.0378388	1
GO:0044045	1.05e-06	0.632885	0.0381063	1
GO:0071005	1.01e-08	0.56177	0.0381654	1
GO:0102023	1.82e-06	1.07974	0.0383246	1
GO:0046487	4.05e-06	1.02385	0.0383805	1
GO:0043781	4.79e-06	0.615206	0.0383855	1
GO:0004460	3.2e-06	1.06496	0.0389287	1
GO:0004735	1.99e-05	-1.23288	0.038939	1
GO:0009443	2e-05	-7.29917	0.038939	1
GO:0004797	-2.06e-05	28.4604	0.0389557	1
GO:0046538	2.57e-05	5.41179	0.0389557	1
GO:0050515	1.72e-05	-6.04327	0.0389557	1
GO:0003777	-6.1e-06	0.50245	0.03901	1
GO:0033972	-2.09e-07	0.838487	0.0391106	1
GO:0034128	-1.16e-06	0.81123	0.0393955	1
GO:0061579	1.57e-08	0.0746142	0.0397327	1
GO:0043785	2.56e-08	1.14584	0.0397386	1
GO:0006480	8.01e-07	0.221372	0.0400602	1
GO:0003755	-7.55e-05	-2.22706	0.0401083	1
GO:0006004	-3.51e-05	-2.21921	0.0401083	1
GO:0006431	-2.1e-05	2.35155	0.0401083	1
GO:0015937	4.85e-05	-1.64606	0.0401083	1
GO:0031177	-3.38e-05	2.91289	0.0401083	1
GO:0044780	-3.56e-05	-1.6922	0.0401083	1
GO:0039662	-1.24e-08	1.70724	0.0402968	1
GO:0003973	3.41e-07	0.352112	0.0405983	1
GO:0016592	1.44e-08	0.621303	0.040908	1
GO:0008775	3.52e-06	1.38121	0.0412103	1
GO:0004008	1.74e-05	0.713052	0.0412121	1
GO:0043857	-2.36e-05	2.4867	0.0412192	1
GO:0046952	1.1e-05	0.510846	0.0412192	1
GO:0006048	2.75e-05	1.44907	0.041221	1
GO:0004056	2.03e-05	-2.19946	0.0412892	1
GO:0006289	-5.97e-05	0.701714	0.0412892	1
GO:0003721	1.43e-08	-0.0516766	0.0420559	1
GO:0004358	1.79e-05	1.45297	0.0424002	1
GO:0008171	-1.81e-05	-9.49197	0.0424991	1
GO:0008795	1.32e-05	-5.43559	0.0424991	1
GO:0009420	-5.18e-06	-0.632282	0.0430023	1
GO:0050126	-3.31e-06	6.5627	0.0430023	1
GO:0050540	7.94e-08	0.0539315	0.0435251	1
GO:0050446	1.16e-06	0.741095	0.0435509	1
GO:0016459	-1.13e-06	0.904287	0.0435594	1
GO:0004852	-3.01e-05	1.61564	0.0437384	1
GO:0006432	-3.55e-05	1.37374	0.0437384	1
GO:0006865	6.69e-05	1.37481	0.0437384	1
GO:0034480	5.17e-07	0.306819	0.0440445	1
GO:1990837	-1.91e-07	0.808566	0.0440684	1
GO:0002953	-7.52e-06	1.9653	0.0442282	1
GO:0031402	1.72e-05	1.13595	0.0442319	1
GO:0016156	-3.48e-07	1.68803	0.044777	1
GO:0050485	4.4e-06	0.623612	0.0448521	1
GO:0042325	-6.57e-08	0.418794	0.044869	1
GO:0003935	-1.16e-05	-11.3088	0.0450076	1
GO:0004160	1.45e-05	-1.10479	0.0450076	1
GO:0008478	2.05e-05	-6.70303	0.0450076	1
GO:0000956	1.37e-08	1.85068	0.0450618	1
GO:0008863	1.14e-05	1.28171	0.0454815	1
GO:0009421	-5.27e-06	-2.20497	0.0454834	1
GO:0015421	-3.1e-07	1.38235	0.0457107	1
GO:0006482	-1.9e-06	-0.500794	0.0467704	1
GO:0018277	-1.9e-06	-0.500794	0.0467704	1
GO:0015936	4.78e-06	0.362611	0.0474089	1
GO:0008477	4.58e-06	0.402219	0.0474244	1
GO:0003983	2.47e-05	0.606783	0.0474263	1
GO:0005298	1.68e-05	1.06821	0.0474263	1
GO:0015824	1.68e-05	1.06756	0.0474263	1
GO:0050121	3.93e-06	-0.936712	0.0474263	1
GO:0097711	2.52e-09	0.487601	0.047509	1
GO:0004073	1.68e-05	-2.00575	0.0476381	1
GO:0005507	2.51e-05	-3.25836	0.0476381	1
GO:0008987	-1.76e-05	1.74881	0.0476381	1
GO:0015031	-0.000163136	9.21128	0.0476381	1
GO:0047850	-2.21e-05	2.31904	0.0476381	1
GO:0102955	-2.18e-05	18.4201	0.0476381	1
GO:0075509	8.88e-08	2.01796	0.0483876	1
GO:0005913	1.15e-08	0.91689	0.0489836	1
GO:0017070	2.89e-09	0.362116	0.0489836	1
GO:0098641	1.15e-08	0.91689	0.0489836	1
GO:0000725	1.6e-05	-1.84953	0.0490004	1
GO:0016779	-8.24e-05	-8.19697	0.0490004	1
GO:0009000	1.03e-06	1.23281	0.0493907	1
GO:0006596	-4.72e-06	-4.1512	0.0494265	1
GO:0047465	7.09e-06	1.25489	0.0494265	1
GO:0102025	1.41e-05	1.17446	0.0494285	1
GO:0016260	2.94e-05	0.850565	0.0494305	1
GO:0050071	1.86e-05	0.934705	0.0494305	1
GO:0016070	-2.44e-07	-0.102359	0.0494345	1
GO:0006471	2.64e-06	0.927291	0.0495401	1
GO:0033988	5.23e-08	0.38397	0.0500001	1
GO:0004145	5.91e-06	3.96127	0.0501115	1
GO:0042888	-5.13e-07	-0.282695	0.0501115	1
GO:0006527	-2.86e-05	18.8365	0.0501195	1
GO:0004540	-2.78e-05	0.93917	0.0503948	1
GO:0006397	-5.33e-05	2.63444	0.0503948	1
GO:0008643	9.96e-05	1.46809	0.0503948	1
GO:0008706	2.35e-05	1.17945	0.0503948	1
GO:0008880	-1.07e-05	4.61996	0.0503948	1
GO:0030163	-5.51e-05	2.42364	0.0503948	1
GO:0103047	2.35e-05	1.17945	0.0503948	1
GO:0009168	1.34e-06	1.10668	0.0507356	1
GO:0016841	-2.19e-07	4.02364	0.0510695	1
GO:0015097	1.48e-07	0.0693577	0.0513085	1
GO:0031217	-1.3e-07	-0.131895	0.0516321	1
GO:0004831	-2.06e-05	0.817277	0.0518219	1
GO:0006353	-6.15e-05	0.854918	0.0518219	1
GO:0006428	1.42e-05	-1.12618	0.0518219	1
GO:0016757	0.000176483	-17.2316	0.0518219	1
GO:0008900	6.22e-08	0.86474	0.0520668	1
GO:0019888	1.43e-07	0.13777	0.0521476	1
GO:0008820	8.04e-06	1.18359	0.0522144	1
GO:0070568	4.22e-07	0.633123	0.052427	1
GO:0008682	3.42e-07	0.567101	0.0524887	1
GO:0043248	1.89e-08	1.11713	0.0526581	1
GO:0071967	-8.29e-08	0.549609	0.0526963	1
GO:0005986	-1.86e-07	0.901907	0.0527939	1
GO:0009399	1.99e-05	0.959378	0.0529315	1
GO:0003881	1.44e-06	-0.143418	0.0529336	1
GO:0006515	-1.68e-05	-1.38847	0.0532821	1
GO:0008927	-2.35e-05	6.52757	0.0532821	1
GO:0009347	-1.66e-05	0.874669	0.0532821	1
GO:0046537	-2.15e-05	-1.97261	0.0532821	1
GO:0071973	-4.49e-05	-0.400997	0.0532821	1
GO:0008675	7.89e-06	1.09757	0.0536464	1
GO:0043725	7.89e-06	1.09757	0.0536464	1
GO:0006081	5.76e-06	2.32437	0.0543947	1
GO:0004813	1.38e-05	-0.718075	0.0547761	1
GO:0006772	1.52e-05	-1.58734	0.0547761	1
GO:0008236	-0.000196579	-1.96381	0.0547761	1
GO:0009654	-3.18e-07	0.817638	0.054842	1
GO:0030127	-3.8e-08	-0.00798692	0.0550197	1
GO:0106141	3.32e-06	-0.823903	0.0551283	1
GO:0009263	1.66e-05	1.1738	0.055141	1
GO:0000777	5.53e-09	0.281172	0.0554181	1
GO:0001085	7.44e-09	0.322319	0.0554181	1
GO:0001662	6.09e-09	0.300731	0.0554181	1
GO:0001942	6.09e-09	0.300731	0.0554181	1
GO:0006699	4.07e-08	0.227826	0.0554181	1
GO:0007265	5.1e-09	0.286482	0.0554181	1
GO:0007611	6.09e-09	0.300731	0.0554181	1
GO:0008157	3.81e-09	0.213006	0.0554181	1
GO:0008206	4.07e-08	0.227826	0.0554181	1
GO:0010506	1.22e-09	0.297554	0.0554181	1
GO:0010761	4.54e-09	0.311806	0.0554181	1
GO:0016241	2.74e-09	0.244342	0.0554181	1
GO:0019070	6.2e-09	0.328112	0.0554181	1
GO:0021670	6.09e-09	0.300731	0.0554181	1
GO:0030156	6.09e-09	0.300731	0.0554181	1
GO:0030182	4.86e-09	0.308229	0.0554181	1
GO:0030875	1.16e-09	0.325414	0.0554181	1
GO:0030942	5.81e-09	0.340552	0.0554181	1
GO:0031464	1.92e-09	0.275349	0.0554181	1
GO:0031497	4.36e-09	0.188224	0.0554181	1
GO:0031999	6.09e-09	0.300731	0.0554181	1
GO:0032228	6.09e-09	0.300731	0.0554181	1
GO:0036151	6.09e-09	0.300731	0.0554181	1
GO:0045819	4.5e-09	0.187429	0.0554181	1
GO:0047024	2.17e-08	0.277811	0.0554181	1
GO:0048019	2.72e-08	0.323885	0.0554181	1
GO:0050520	1.31e-08	0.320122	0.0554181	1
GO:0050714	1.95e-09	0.275476	0.0554181	1
GO:0055038	2.19e-09	0.329143	0.0554181	1
GO:0060291	6.09e-09	0.300731	0.0554181	1
GO:0070042	2.68e-08	0.331891	0.0554181	1
GO:0075733	6.2e-09	0.328112	0.0554181	1
GO:0090303	6.08e-10	0.317388	0.0554181	1
GO:1900118	2.72e-08	0.323885	0.0554181	1
GO:1903364	3.2e-09	0.262663	0.0554181	1
GO:1903412	4.07e-08	0.227826	0.0554181	1
GO:1990403	5.35e-09	1.07345	0.0557044	1
GO:0008115	1.32e-08	0.009632	0.0558486	1
GO:0015810	4.65e-06	1.67841	0.0558894	1
GO:1902210	6.54e-07	1.26372	0.0560381	1
GO:0046373	-6.26e-05	1.32326	0.0563044	1
GO:0052855	1.6e-05	-1.45295	0.0563044	1
GO:0000786	-6e-05	1.1023	0.056631	1
GO:0022872	6.58e-06	0.719648	0.0566375	1
GO:0004856	1.74e-05	1.12309	0.0566483	1
GO:0006935	-4.97e-05	-4.26583	0.0566505	1
GO:0051921	2.41e-08	0.460335	0.0568525	1
GO:0035690	-8.53e-09	0.450435	0.0572422	1
GO:0004496	3.64e-06	0.387255	0.0573439	1
GO:0031469	7.73e-06	9.41822	0.0574136	1
GO:0070497	-2.48e-07	1.40414	0.0574642	1
GO:0003952	1.37e-05	-25.1992	0.0578675	1
GO:0008176	-2.56e-05	0.965652	0.0578675	1
GO:0009317	3.29e-05	1.95741	0.0578675	1
GO:0018580	2.37e-05	-2.43117	0.0578675	1
GO:0051213	2.25e-05	-1.11719	0.0578675	1
GO:2001295	2.83e-05	-9.664	0.0578675	1
GO:0004620	-2.35e-06	38.3208	0.0580623	1
GO:0015979	-1.36e-06	2.1631	0.0581876	1
GO:0019205	-1.63e-07	0.481171	0.0582613	1
GO:0001649	5.53e-09	-0.504834	0.0585572	1
GO:0070614	-2.2e-07	3.24796	0.0587131	1
GO:0034341	-1.43e-08	0.32252	0.0587491	1
GO:0035455	-1.43e-08	0.32252	0.0587491	1
GO:0035456	-1.43e-08	0.32252	0.0587491	1
GO:0008995	-5.26e-07	-1.72538	0.0589701	1
GO:0019752	1.95e-05	0.805	0.0589746	1
GO:0046392	3.82e-06	0.677064	0.0589746	1
GO:0015813	1.11e-05	-4.92237	0.0589768	1
GO:0000334	-5.87e-08	-0.0724316	0.0590766	1
GO:0004334	5.04e-08	0.421607	0.0594211	1
GO:0039545	2.3e-08	0.639163	0.0594211	1
GO:0009067	-2.05e-05	3.56969	0.059466	1
GO:0010038	3.17e-06	1.17123	0.059466	1
GO:0016410	-1.72e-05	-3.20978	0.059466	1
GO:0005688	8.21e-09	-0.458012	0.0595924	1
GO:0005186	3.19e-06	0.255627	0.0596147	1
GO:0006334	-6e-05	1.10278	0.0597302	1
GO:0016040	9.89e-06	1.37794	0.059757	1
GO:0009159	-2.59e-06	-1.31414	0.0599408	1
GO:0070694	-2.59e-06	-1.31414	0.0599408	1
GO:0016691	-3.54e-07	-0.262836	0.0605255	1
GO:0004530	1.65e-06	1.14894	0.0605706	1
GO:0006513	8.33e-09	0.23975	0.0606931	1
GO:0006606	9.91e-09	0.407345	0.0606931	1
GO:0035721	1.75e-09	0.407212	0.0606931	1
GO:0042326	6.25e-09	0.272594	0.0606931	1
GO:0044458	1.75e-09	0.407212	0.0606931	1
GO:0047234	4.99e-08	0.335571	0.0606931	1
GO:0102943	3.27e-07	0.584019	0.0607242	1
GO:0039694	3.18e-07	-1.14563	0.0607449	1
GO:0008612	-2.8e-07	-0.485192	0.061032	1
GO:0005125	1.37e-08	0.914623	0.0610403	1
GO:0006006	2.13e-05	-2.1757	0.0611005	1
GO:0006096	4.66e-05	1.09275	0.0611005	1
GO:0008855	-5.23e-05	1.00094	0.0611005	1
GO:0008907	3.12e-05	2.05169	0.0611005	1
GO:0030490	-1.73e-05	1.63092	0.0611005	1
GO:0031146	3.8e-09	0.639107	0.0620791	1
GO:0033650	1.58e-08	0.558756	0.0620791	1
GO:0009010	3.89e-06	0.82391	0.0622068	1
GO:0050109	2.11e-06	0.262226	0.0623749	1
GO:0033764	5.79e-07	-0.282577	0.0626513	1
GO:0031201	-1.17e-08	1.15224	0.0627441	1
GO:0003866	1.53e-05	-5.39017	0.0627715	1
GO:0004594	1.73e-05	-15.9141	0.0627715	1
GO:0004823	-1.81e-05	1.19894	0.0627715	1
GO:0044209	-3.17e-05	1.95387	0.0627715	1
GO:0050136	-2.49e-05	-3.31887	0.0627715	1
GO:0043531	4.3e-06	10.4054	0.0630293	1
GO:0003977	1.88e-05	1.08798	0.0630362	1
GO:0030283	6.57e-07	0.886136	0.0633352	1
GO:0051170	6.92e-09	0.443772	0.0634779	1
GO:0090347	4.77e-07	0.644088	0.0635331	1
GO:0017040	1.44e-07	0.106073	0.0638074	1
GO:0102121	1.44e-07	0.106073	0.0638074	1
GO:0019645	5.18e-06	-1.50213	0.0638584	1
GO:0032052	4.19e-08	0.247199	0.0638644	1
GO:0015426	4.02e-06	1.45037	0.0638654	1
GO:0004067	2.34e-05	-1.02428	0.0644796	1
GO:0006370	1.87e-07	0.754552	0.0648347	1
GO:0039540	3.45e-07	0.781527	0.0648347	1
GO:0039580	3.37e-07	0.762103	0.0648347	1
GO:0047112	4.29e-06	0.228337	0.0650008	1
GO:0003279	-5.59e-09	0.28254	0.0651974	1
GO:0004082	-4.32e-09	0.29006	0.0651974	1
GO:0004896	-7.8e-09	0.294077	0.0651974	1
GO:0006821	-4.29e-09	0.260722	0.0651974	1
GO:0010324	-1.66e-09	0.271576	0.0651974	1
GO:0016300	-2.71e-08	0.258803	0.0651974	1
GO:0019054	-2.09e-08	0.263496	0.0651974	1
GO:0022615	-1.66e-09	0.271576	0.0651974	1
GO:0030136	-3.67e-09	0.254396	0.0651974	1
GO:0030660	-6.1e-09	0.308385	0.0651974	1
GO:0031301	-6.1e-09	0.308385	0.0651974	1
GO:0032009	-1.66e-09	0.271576	0.0651974	1
GO:0034663	-9.23e-09	0.250102	0.0651974	1
GO:0035904	-5.59e-09	0.28254	0.0651974	1
GO:0042177	-3.81e-09	0.211403	0.0651974	1
GO:0042985	-6.1e-09	0.308385	0.0651974	1
GO:0045484	-1.34e-08	0.252575	0.0651974	1
GO:0045765	-6.74e-09	0.310295	0.0651974	1
GO:0047153	-4.26e-08	0.287907	0.0651974	1
GO:0047929	-2.96e-08	0.232879	0.0651974	1
GO:0048481	-6.16e-09	0.302354	0.0651974	1
GO:0050790	-4.83e-09	0.310124	0.0651974	1
GO:0050998	-1.1e-08	0.282868	0.0651974	1
GO:1902176	-4.05e-09	0.289626	0.0651974	1
GO:2000642	-1.66e-09	0.271576	0.0651974	1
GO:0050401	3.28e-07	1.02297	0.0655331	1
GO:0080109	-1.01e-07	0.24209	0.0655432	1
GO:0006233	1.28e-05	4.56341	0.0655793	1
GO:0004630	3.57e-07	0.361426	0.0658133	1
GO:0008026	-3.61e-05	1.67378	0.0662254	1
GO:0042586	2.94e-05	2.01913	0.0662254	1
GO:0000256	3.3e-06	1.14684	0.0664361	1
GO:0004131	3.64e-06	0.980426	0.0664361	1
GO:0102480	3.64e-06	0.980426	0.0664361	1
GO:0042981	-1.41e-06	1.55924	0.0664385	1
GO:0030573	7.14e-07	-0.37917	0.066567	1
GO:0006888	-2.46e-08	-0.00516117	0.0673118	1
GO:0006378	-9.1e-07	-2.14013	0.0673142	1
GO:0005351	3.2e-05	1.40861	0.0673213	1
GO:0006367	-2.53e-07	-8.82627	0.0674048	1
GO:0007286	2.6e-09	7.31752	0.0676904	1
GO:0051262	-1.56e-06	-0.347542	0.0681969	1
GO:0016661	3.47e-06	1.07643	0.0682041	1
GO:0043896	1.23e-06	0.616713	0.0684036	1
GO:0000086	4.08e-09	0.854638	0.068786	1
GO:0019073	2.28e-06	0.719052	0.0690721	1
GO:0006225	-2.04e-07	0.548459	0.0690979	1
GO:0050832	-1.67e-08	-1.07992	0.0691516	1
GO:0098024	-3.91e-08	0.587585	0.0691706	1
GO:0030253	-5.11e-07	0.258389	0.069502	1
GO:0030256	-5.11e-07	0.258389	0.069502	1
GO:0046540	2.32e-08	4.04524	0.0696656	1
GO:0000272	-3.53e-05	-0.623942	0.0698321	1
GO:0003743	-4.94e-05	0.769382	0.0698321	1
GO:0017111	-2.01e-05	2.11756	0.0698321	1
GO:0033831	3e-06	0.815468	0.0698321	1
GO:0045893	1.41e-05	2.18435	0.0698321	1
GO:0019271	8.87e-08	0.646053	0.0699735	1
GO:0008672	1.69e-06	0.962418	0.0699958	1
GO:0048027	-3.74e-06	-0.974875	0.0699982	1
GO:0005993	4.62e-06	0.926962	0.0700007	1
GO:0017057	1.42e-05	-2.84239	0.0700056	1
GO:0032026	4.97e-07	0.339696	0.0703503	1
GO:0042577	4.98e-07	0.340246	0.0703503	1
GO:0046839	4.99e-07	0.340844	0.0703528	1
GO:0046275	1.5e-07	0.622393	0.0708099	1
GO:0050180	1.5e-07	0.622393	0.0708099	1
GO:0015888	1.18e-05	1.42738	0.0709147	1
GO:0022885	4.64e-06	4.83156	0.0709171	1
GO:0000107	1.87e-05	11.7686	0.0716943	1
GO:0006168	-2.12e-05	1.03129	0.0716943	1
GO:0006308	-4.92e-05	1.08986	0.0716943	1
GO:0030983	-5.54e-05	-3.71892	0.0716943	1
GO:0006779	3.48e-05	0.728565	0.0718384	1
GO:0015234	1.02e-05	1.45932	0.0718384	1
GO:0006188	1.33e-05	4.01148	0.0718434	1
GO:0034040	5.82e-07	0.165255	0.0718434	1
GO:0048678	-1.14e-06	0.799995	0.0723087	1
GO:0036529	1.55e-07	0.530937	0.072321	1
GO:0106046	1.55e-07	0.530937	0.072321	1
GO:0035429	6.21e-07	0.963947	0.0725692	1
GO:0000721	7.92e-07	0.619111	0.072748	1
GO:0052873	9.85e-06	-2.32935	0.0727745	1
GO:0036422	-2.07e-08	0.0307569	0.0731657	1
GO:0003941	3.27e-05	-35.5084	0.0735963	1
GO:0004527	7.52e-05	-13.5243	0.0735963	1
GO:0004764	1.64e-05	-10.5323	0.0735963	1
GO:0006084	-2.4e-05	5.33131	0.0735963	1
GO:0009088	3.07e-05	1.4718	0.0735963	1
GO:0009318	-5.15e-05	0.990301	0.0735963	1
GO:0019134	1.79e-05	0.998884	0.0735963	1
GO:0015412	-5.92e-07	-0.429915	0.073718	1
GO:0052910	2.45e-05	0.894084	0.073718	1
GO:0004222	-6.91e-05	-2.05241	0.0737206	1
GO:0005815	6.89e-09	0.966801	0.0739125	1
GO:0004103	6.93e-08	0.291151	0.0742081	1
GO:0048487	3.45e-09	0.436283	0.0742081	1
GO:0044686	-4.35e-08	-0.186782	0.074221	1
GO:0042025	1.63e-06	1.20239	0.0742241	1
GO:0033797	5.01e-07	0.588223	0.0745267	1
GO:0016844	5.22e-06	1.1868	0.0746233	1
GO:0004013	1.24e-05	1.54329	0.0746614	1
GO:0019634	5.2e-06	1.89624	0.074669	1
GO:0030430	2.88e-06	1.18293	0.074669	1
GO:0019251	1.1e-05	-0.927838	0.0746741	1
GO:0071793	4.78e-07	0.358449	0.0751724	1
GO:0030334	1.07e-08	0.695808	0.075368	1
GO:0004315	1.93e-05	1.42984	0.0755389	1
GO:0005887	0.000143132	-5.78706	0.0755389	1
GO:0043952	-4.28e-05	18.6078	0.0755389	1
GO:0051259	1.52e-05	-0.353102	0.0755389	1
GO:0051287	0.000104758	-1.13883	0.0755389	1
GO:0006146	1.38e-05	2.8848	0.0756351	1
GO:0061928	2.83e-07	1.53543	0.0758309	1
GO:0006753	4.26e-07	0.889208	0.0761395	1
GO:0019144	4.26e-07	0.889208	0.0761395	1
GO:0019693	4.26e-07	0.889208	0.0761395	1
GO:0060218	-1.54e-09	1.58838	0.0761642	1
GO:0050830	8.7e-07	0.222545	0.0764572	1
GO:0015209	1.11e-05	0.837978	0.076601	1
GO:0004713	-3.77e-06	1.03151	0.0766088	1
GO:0015643	1.62e-05	-2.28988	0.0766088	1
GO:0002248	2.56e-08	0.963986	0.0768768	1
GO:0005811	5.99e-09	0.0912238	0.0769201	1
GO:0018169	9.93e-08	1.10583	0.07745	1
GO:0018410	9.93e-08	1.10583	0.07745	1
GO:0004602	-9.8e-06	-1.0932	0.0775225	1
GO:0008448	2.7e-05	-1.73244	0.0775225	1
GO:0009037	-2.83e-05	2.37764	0.0775225	1
GO:0016226	-5.05e-05	1.333	0.0775225	1
GO:0045148	-1.51e-05	1.10913	0.0775225	1
GO:0009288	-7.95e-06	-1.01044	0.07759	1
GO:0006470	3.72e-06	0.48323	0.0775926	1
GO:0031522	-3.01e-07	0.825966	0.077802	1
GO:0018112	1.29e-06	0.545166	0.0785789	1
GO:0016652	2.01e-06	0.487621	0.0785841	1
GO:0016852	1.1e-05	-0.925486	0.0785894	1
GO:0003677	-0.0020132	1.41473	0.0795478	1
GO:0008835	-2.39e-05	1.18305	0.0795478	1
GO:0009307	-4.16e-05	1.86111	0.0795478	1
GO:0043039	1.59e-05	-6.30058	0.0795478	1
GO:0065002	-5.48e-05	4.89366	0.0795478	1
GO:0008967	9.91e-06	2.36936	0.0795912	1
GO:0004459	3.09e-05	0.881759	0.0795939	1
GO:0070733	-1.36e-07	-0.140529	0.0796405	1
GO:0005985	1.39e-05	0.95046	0.0806008	1
GO:0039526	4.2e-08	1.17358	0.0808182	1
GO:2000435	1.43e-08	2.74836	0.0809266	1
GO:0003850	1.44e-06	0.659802	0.0814475	1
GO:0006534	-1.64e-05	1.57731	0.0816154	1
GO:0016998	-6.37e-05	1.26698	0.0816154	1
GO:0009025	7.6e-06	1.17332	0.0816181	1
GO:0016668	1.37e-05	2.53492	0.0816208	1
GO:0061598	6.88e-06	3.34079	0.0816235	1
GO:2001061	-1.06e-06	-0.184203	0.0816288	1
GO:0005976	-1.01e-05	0.950916	0.0816341	1
GO:0018818	6.24e-07	0.574863	0.0817201	1
GO:0051272	1.72e-09	-3.70204	0.0818263	1
GO:0070417	-4.46e-07	7.12333	0.082224	1
GO:0009059	1.21e-07	0.38218	0.0822253	1
GO:0004985	-1.52e-07	0.388983	0.0822427	1
GO:0019594	6.36e-06	1.59536	0.0826593	1
GO:0097428	-9.82e-07	-0.191349	0.0826647	1
GO:0004492	-2.25e-05	1.09559	0.0826674	1
GO:0009152	-1.2e-06	-2.31027	0.0826674	1
GO:0008960	1.93e-06	1.73	0.0826701	1
GO:0016631	-2.03e-05	1.20101	0.0826701	1
GO:1901796	1.48e-08	2.30983	0.0830501	1
GO:0050044	2.5e-06	0.885414	0.0837113	1
GO:0004017	-1.57e-05	1.70325	0.0837257	1
GO:0004825	-2e-05	2.0746	0.0837257	1
GO:0008745	-0.000101107	8.30432	0.0837257	1
GO:0042274	-3.68e-05	0.691317	0.0837257	1
GO:0047355	-1.4e-05	2.70202	0.0837257	1
GO:0070981	-1.43e-05	3.00108	0.0837257	1
GO:0046527	2.6e-06	0.501246	0.0839744	1
GO:0005622	1.84e-08	0.818652	0.0840525	1
GO:0046474	1.09e-06	0.71609	0.0845479	1
GO:0016152	8.43e-06	0.417129	0.0847576	1
GO:0004970	4.34e-05	0.775495	0.0847658	1
GO:0004135	-1.84e-05	102.051	0.0847712	1
GO:0008191	1.08e-07	0.73655	0.0854322	1
GO:0000776	1.59e-08	0.214741	0.0855411	1
GO:0003863	4.13e-06	0.393416	0.0856912	1
GO:0051205	-3.62e-06	2.18957	0.0858283	1
GO:0003924	-0.000139186	-4.09461	0.0858793	1
GO:0004749	1.96e-05	0.823392	0.0858793	1
GO:0008765	-1.29e-05	1.15086	0.0858793	1
GO:0008998	-2.1e-05	0.733882	0.0858793	1
GO:0016311	-1.29e-05	1.65605	0.0858793	1
GO:0046168	6.13e-06	-5.68894	0.0858793	1
GO:0047952	7.12e-06	-7.91077	0.0858793	1
GO:0106029	1.93e-05	-0.880241	0.0858793	1
GO:0000034	1.48e-05	3.09409	0.0869181	1
GO:0000224	2.83e-06	0.728975	0.0878523	1
GO:0004452	1.26e-05	0.843614	0.0879857	1
GO:0009424	-9e-06	-2.19023	0.0880079	1
GO:0052832	1.18e-05	15.7826	0.0880107	1
GO:0052833	1.18e-05	15.7826	0.0880107	1
GO:0006429	-1.76e-05	1.14803	0.088077	1
GO:0030014	5.43e-08	0.192913	0.0886837	1
GO:0045340	-6.1e-08	-0.0629719	0.0889487	1
GO:0120159	1.41e-05	6.51587	0.0891003	1
GO:0099018	-1.7e-07	0.401577	0.0896863	1
GO:0045881	9.41e-10	0.0788981	0.0898434	1
GO:0006797	1.21e-05	0.95771	0.0902206	1
GO:0030788	8.44e-06	-2.45694	0.0902234	1
GO:0047429	-1.93e-05	2.67985	0.0903191	1
GO:0050992	-1.26e-05	1.22651	0.0903191	1
GO:0015668	2.55e-06	0.337296	0.0903322	1
GO:0034504	1.1e-08	1.14161	0.0909442	1
GO:0005300	3.25e-07	0.928815	0.0912028	1
GO:0022804	3.25e-07	0.928815	0.0912028	1
GO:0102971	6.21e-06	2.19116	0.0913323	1
GO:0030973	2.16e-07	0.394114	0.0914307	1
GO:0046687	2.16e-07	0.394114	0.0914307	1
GO:1901359	2.16e-07	0.394114	0.0914307	1
GO:0097225	-1.72e-08	1.01337	0.0924579	1
GO:0009073	8.46e-05	3.22511	0.0926063	1
GO:0019904	1.11e-06	0.942436	0.0926063	1
GO:0039654	1.03e-07	0.662271	0.0931626	1
GO:0050500	9.64e-06	0.907771	0.0936089	1
GO:0004114	9.16e-07	1.52199	0.0936118	1
GO:0006740	-2.61e-07	2.15526	0.0939735	1
GO:0047432	1.67e-06	0.391648	0.0944383	1
GO:0033989	1.58e-07	0.663443	0.0944728	1
GO:0009404	1.17e-07	-0.0397451	0.0944759	1
GO:0050174	-4.27e-08	0.671768	0.0945691	1
GO:0019028	1.25e-06	0.665631	0.0947715	1
GO:0004819	-1.08e-05	4.41539	0.0949391	1
GO:0008094	5.7e-07	-0.00489802	0.0949391	1
GO:0015321	-1.92e-05	-2.35843	0.0949391	1
GO:0008807	-6.85e-08	0.905575	0.0950146	1
GO:0050347	2.55e-06	-0.333963	0.0959077	1
GO:0052923	2.55e-06	-0.333963	0.0959077	1
GO:0051144	5.6e-06	2.05622	0.0959339	1
GO:0050270	8.37e-06	1.0408	0.0959426	1
GO:0004837	-7.83e-08	-0.758305	0.096098	1
GO:0047710	3.66e-07	0.736024	0.0964488	1
GO:0005681	1.2e-08	-0.296216	0.0965423	1
GO:0043750	3.61e-06	2.1883	0.0971194	1
GO:0008653	-6.19e-07	-0.335982	0.0971223	1
GO:0015658	3.36e-05	1.28348	0.0971223	1
GO:0047200	8.83e-06	0.856299	0.0971252	1
GO:0075512	6.55e-08	0.640354	0.0971727	1
GO:0005886	0.000723948	-3.9188	0.0973182	1
GO:0008810	-2.97e-05	-5.29667	0.0973182	1
GO:0008934	1.16e-05	21.45	0.0973182	1
GO:0017150	-1.02e-05	1.05116	0.0973182	1
GO:2001070	-3.42e-05	-42.7116	0.0973182	1
GO:0009226	-1.38e-07	0.622196	0.0974603	1
GO:0032464	-6.67e-10	0.216962	0.0977529	1
GO:0018662	-4.5e-09	-0.050373	0.0980747	1
GO:1904841	-9.8e-09	0.752092	0.0988455	1
GO:0046177	1.53e-06	0.618572	0.0992796	1
GO:0047916	2.21e-07	0.502262	0.0992841	1
GO:0050086	2.77e-06	2.30888	0.0995165	1
GO:0033918	-2.25e-06	2.25092	0.0995225	1
GO:0003938	1.1e-05	-1.7816	0.099744	1
GO:0006508	-2.15e-05	-5.37667	0.099744	1
GO:0008762	1.21e-05	-1.34158	0.099744	1
GO:0071522	2.3e-07	0.94226	0.0997762	1
GO:0000132	7.69e-09	0.283706	0.100435	1
GO:0000372	3.27e-08	0.197956	0.100435	1
GO:0000439	5.86e-09	0.253407	0.100435	1
GO:0001502	4.91e-09	0.284826	0.100435	1
GO:0001773	6.47e-10	0.276525	0.100435	1
GO:0001935	5.49e-10	0.289191	0.100435	1
GO:0002270	6.47e-10	0.276525	0.100435	1
GO:0002281	5.49e-10	0.289191	0.100435	1
GO:0002479	4.64e-09	0.226302	0.100435	1
GO:0002643	6.49e-10	0.276128	0.100435	1
GO:0002840	6.47e-10	0.276525	0.100435	1
GO:0003016	2.61e-09	0.283408	0.100435	1
GO:0003720	7.08e-10	0.292423	0.100435	1
GO:0004408	6.57e-09	0.290301	0.100435	1
GO:0004549	1.27e-07	0.236848	0.100435	1
GO:0004865	5.4e-09	0.265993	0.100435	1
GO:0005199	3.28e-08	0.252809	0.100435	1
GO:0005832	4.07e-09	0.281757	0.100435	1
GO:0005956	4.62e-09	0.268972	0.100435	1
GO:0006891	3.02e-09	0.233131	0.100435	1
GO:0006893	1.03e-08	0.201423	0.100435	1
GO:0007031	4.66e-09	0.290195	0.100435	1
GO:0008147	4.91e-09	0.284826	0.100435	1
GO:0010125	1.02e-08	0.271719	0.100435	1
GO:0010858	5.49e-10	0.289191	0.100435	1
GO:0016461	1.18e-09	0.28753	0.100435	1
GO:0019647	3.05e-08	0.259192	0.100435	1
GO:0030139	4.11e-09	0.261877	0.100435	1
GO:0030659	3.65e-09	0.245105	0.100435	1
GO:0030898	7.61e-10	0.288267	0.100435	1
GO:0031465	1.17e-09	0.214976	0.100435	1
GO:0031975	1.14e-08	0.292002	0.100435	1
GO:0032727	4.54e-10	0.289105	0.100435	1
GO:0032728	5.49e-10	0.289191	0.100435	1
GO:0032940	3.33e-08	0.239455	0.100435	1
GO:0034137	5.49e-10	0.289191	0.100435	1
GO:0034145	5.49e-10	0.289191	0.100435	1
GO:0034389	1.88e-09	0.265379	0.100435	1
GO:0035767	5.49e-10	0.289191	0.100435	1
GO:0043153	3.2e-09	0.213752	0.100435	1
GO:0043951	2.41e-09	0.290618	0.100435	1
GO:0044284	6.97e-09	0.273958	0.100435	1
GO:0045040	2.53e-09	0.238063	0.100435	1
GO:0045069	1.88e-09	0.265379	0.100435	1
GO:0045070	1.88e-09	0.265379	0.100435	1
GO:0045639	5.49e-10	0.289191	0.100435	1
GO:0045773	3.21e-09	0.288451	0.100435	1
GO:0046907	7.73e-09	0.274215	0.100435	1
GO:0047274	6.36e-09	0.283688	0.100435	1
GO:0050220	9.13e-10	0.285952	0.100435	1
GO:0050684	6.89e-09	0.274269	0.100435	1
GO:0050718	6.47e-10	0.276525	0.100435	1
GO:0050796	4.82e-09	0.247851	0.100435	1
GO:0050840	7.44e-09	0.250595	0.100435	1
GO:0051489	7.18e-10	0.241429	0.100435	1
GO:0070317	4.87e-08	0.176487	0.100435	1
GO:0090615	4.03e-08	0.190991	0.100435	1
GO:0097431	1.99e-09	0.19482	0.100435	1
GO:2000134	3.3e-09	0.205155	0.100435	1
GO:2000503	3.03e-09	0.253495	0.100435	1
GO:2000819	5.49e-10	0.289191	0.100435	1
GO:2001241	3.02e-09	0.229194	0.100435	1
GO:0001843	3.43e-09	-0.554554	0.100726	1
GO:0006725	2.48e-05	0.783683	0.100728	1
GO:0042633	1.34e-09	0.45017	0.10132	1
GO:0003886	-2.44e-05	2.69394	0.102217	1
GO:0004783	5.18e-06	1.29123	0.102217	1
GO:0008743	8.14e-06	-0.932589	0.102217	1
GO:0008963	1.25e-05	-0.763618	0.102217	1
GO:0071897	-2.36e-05	-1.13659	0.102217	1
GO:0019058	2.46e-06	0.776129	0.103193	1
GO:0046026	9.28e-06	-0.793411	0.103202	1
GO:0052547	-1.89e-06	-2.85513	0.103202	1
GO:0039707	6.54e-07	0.675081	0.103436	1
GO:0044385	6.54e-07	0.675081	0.103436	1
GO:0004339	1.93e-06	-0.755837	0.10444	1
GO:0004467	1.74e-05	-5.68904	0.104452	1
GO:0003918	-4.74e-05	0.752765	0.104738	1
GO:0004385	-1.93e-05	1.63006	0.104738	1
GO:0009982	-5.65e-05	1.01456	0.104738	1
GO:0043908	-1.91e-05	0.782134	0.104738	1
GO:0106026	-1.91e-05	0.782134	0.104738	1
GO:0018730	1.38e-07	0.652859	0.104891	1
GO:0050058	1.06e-07	0.968188	0.105188	1
GO:0000245	6.76e-09	0.639228	0.105192	1
GO:0039523	1.84e-07	0.683815	0.105606	1
GO:0039524	3.71e-07	0.747654	0.105606	1
GO:0039675	8.71e-08	0.691305	0.105606	1
GO:0075526	1.84e-07	0.683815	0.105606	1
GO:0046523	-1.63e-06	-0.290937	0.10569	1
GO:0080030	1.43e-06	1.65071	0.105711	1
GO:0003727	-1.89e-05	-2.54801	0.105718	1
GO:0004726	8.85e-07	0.182965	0.106173	1
GO:0006570	-2.16e-07	1.03856	0.106246	1
GO:0019882	2.37e-08	0.242085	0.106853	1
GO:0006001	3.81e-07	0.48317	0.106856	1
GO:0004413	1.06e-05	0.906676	0.106977	1
GO:0008417	8.28e-06	0.765766	0.10698	1
GO:0051060	6.27e-06	-2.12856	0.106986	1
GO:0006631	2.53e-05	1.51814	0.106992	1
GO:0015143	1.93e-07	0.645939	0.107113	1
GO:0015747	1.93e-07	0.645939	0.107113	1
GO:0004140	1.35e-05	-1.37868	0.107308	1
GO:0004618	-1.25e-05	0.714541	0.107308	1
GO:0009146	-1.98e-05	2.07822	0.107308	1
GO:0009338	-7.01e-07	-0.547954	0.107308	1
GO:0009349	-1.32e-05	3.13008	0.107308	1
GO:0015419	2.49e-05	1.34665	0.107308	1
GO:0019478	-1.91e-05	0.78256	0.107308	1
GO:0042254	-4.54e-05	1.4279	0.107308	1
GO:0102391	1.74e-05	-5.7223	0.107308	1
GO:0032218	1.52e-06	0.556149	0.107599	1
GO:0003834	5.22e-07	0.430386	0.107718	1
GO:0051099	-4.96e-09	-0.681872	0.107861	1
GO:0050371	1.87e-07	0.0665624	0.108022	1
GO:0015408	7.91e-06	1.28616	0.108263	1
GO:0016624	5.32e-06	-11.951	0.108266	1
GO:0016879	-1.34e-05	2.65817	0.108278	1
GO:0019835	1.24e-05	6.48761	0.108278	1
GO:0098719	2.02e-07	1.45084	0.108446	1
GO:0042931	3.27e-07	0.596989	0.108668	1
GO:2000059	2.64e-08	1.23351	0.109243	1
GO:0001570	-4.33e-08	1.07576	0.109481	1
GO:0008783	4.81e-06	1.37054	0.109552	1
GO:0047348	-4.37e-06	1.2019	0.109555	1
GO:0006576	2.58e-06	-8.97039	0.109562	1
GO:0016994	9.29e-06	-1.01244	0.109571	1
GO:0000986	1.48e-05	-5.76306	0.109577	1
GO:0012507	5.07e-09	0.270149	0.10977	1
GO:0000906	-1.32e-05	3.04439	0.109926	1
GO:0004326	2.78e-05	3.22404	0.109926	1
GO:0006526	6.64e-05	2.37529	0.109926	1
GO:0008685	1.28e-05	-1.59255	0.109926	1
GO:0008878	2.83e-05	1.95451	0.109926	1
GO:0018801	1.66e-05	3.00875	0.109926	1
GO:0008266	1.78e-09	-0.166246	0.110007	1
GO:0001837	5.62e-09	0.781857	0.110036	1
GO:0120115	4.31e-09	0.331479	0.110036	1
GO:0051495	1.3e-06	1.42205	0.110782	1
GO:0035774	2.15e-09	-3.7878	0.110805	1
GO:0043751	-2.73e-06	-4.75151	0.110876	1
GO:0015068	9.14e-08	-34.2468	0.111315	1
GO:0050144	2.11e-06	0.215173	0.111568	1
GO:0044163	-2.17e-08	1.01351	0.111774	1
GO:0004048	1.12e-05	-15.7301	0.112594	1
GO:0008686	-1.16e-05	-2.39073	0.112594	1
GO:0046025	7.92e-06	-20.8805	0.112594	1
GO:0061634	2.62e-05	1.58048	0.112594	1
GO:0005989	3.13e-07	0.518937	0.113346	1
GO:0018160	6.06e-06	0.805886	0.113525	1
GO:0006011	2.56e-05	0.650151	0.113541	1
GO:0004032	1.4e-06	-1.84935	0.113547	1
GO:0035735	8.95e-10	-1.00409	0.11461	1
GO:0097542	8.95e-10	-1.00409	0.11461	1
GO:1990948	2.64e-08	1.23566	0.114635	1
GO:0008990	7.21e-06	0.917712	0.114873	1
GO:0070040	3.19e-06	-0.105714	0.114886	1
GO:0047849	4.63e-06	0.39678	0.114892	1
GO:0048029	1.41e-05	-0.539749	0.114895	1
GO:0031467	2.26e-09	0.385353	0.115257	1
GO:0004427	1.52e-05	-2.89651	0.115312	1
GO:0008935	-1.75e-05	1.84006	0.115312	1
GO:0030170	0.0001616	-1.06929	0.115312	1
GO:0071949	4.87e-05	1.91443	0.115312	1
GO:0019165	1.35e-06	0.954081	0.115866	1
GO:0071013	1.49e-08	0.64793	0.115919	1
GO:0033178	9.38e-06	2.95158	0.11625	1
GO:0003957	3.85e-06	1.13289	0.116253	1
GO:0009220	5.05e-06	-0.718668	0.116253	1
GO:0019299	-1.07e-05	2.19005	0.116253	1
GO:0033362	-2.12e-05	2.23836	0.116256	1
GO:0007015	2.69e-08	1.49657	0.116473	1
GO:0004535	5.5e-08	0.197012	0.117042	1
GO:0033927	-7.06e-07	1.67408	0.117598	1
GO:0009898	-1.83e-05	2.18122	0.117626	1
GO:0015225	3.14e-05	0.870814	0.11763	1
GO:0050583	1.52e-07	-0.276754	0.117916	1
GO:0009116	-5.11e-05	20.8862	0.118081	1
GO:0030699	3.87e-06	2.00662	0.118081	1
GO:0032300	-1.08e-05	0.609071	0.118081	1
GO:0043171	-1.95e-05	-4.42171	0.118081	1
GO:0018697	6.3e-06	1.94846	0.118983	1
GO:0016163	6.25e-06	2.02539	0.11899	1
GO:0061599	1.26e-06	-4.21146	0.119006	1
GO:0004848	2.37e-06	1.02076	0.119009	1
GO:0000164	1.11e-08	0.453071	0.119334	1
GO:0007050	6.59e-09	0.568911	0.119334	1
GO:0045430	1.11e-07	0.578737	0.119558	1
GO:0015179	-8.77e-08	0.718662	0.120022	1
GO:1901281	-8.77e-08	0.718662	0.120022	1
GO:0006182	-1.09e-08	0.44034	0.120035	1
GO:0007168	-1.09e-08	0.44034	0.120035	1
GO:0010753	-1.09e-08	0.44034	0.120035	1
GO:0050880	-1.09e-08	0.44034	0.120035	1
GO:0051103	-1.67e-06	1.77173	0.12029	1
GO:0097163	-3.95e-07	-0.16032	0.120398	1
GO:0044010	1.37e-05	-2.31216	0.120415	1
GO:0097421	1.63e-08	0.649793	0.120882	1
GO:0004639	-1.29e-05	4.64623	0.120901	1
GO:0008800	-2.58e-05	1.60005	0.120901	1
GO:0016628	-4.71e-06	-0.148058	0.120901	1
GO:0006658	6.59e-09	0.502385	0.120958	1
GO:0006965	1.57e-07	0.220437	0.120958	1
GO:0009743	1.28e-08	0.350241	0.120958	1
GO:0019788	1.95e-09	0.362946	0.120958	1
GO:0042601	-3.02e-07	0.467659	0.121203	1
GO:0051484	2.55e-06	-1.89115	0.121813	1
GO:0016763	-1.97e-05	3.75791	0.121826	1
GO:0050100	1.49e-06	0.692218	0.122854	1
GO:0030532	3.17e-09	1.33988	0.122899	1
GO:0006528	6.75e-06	-1.55242	0.123248	1
GO:0050440	1.55e-06	1.25028	0.123251	1
GO:0018858	1.16e-07	0.325479	0.123329	1
GO:0043846	1.87e-07	0.469918	0.123713	1
GO:0007155	4.98e-05	1.56393	0.123773	1
GO:0006405	5.71e-07	0.845263	0.124208	1
GO:0043236	1.26e-07	0.405379	0.124623	1
GO:0102223	2.85e-07	0.290167	0.124633	1
GO:0008968	-9.5e-07	-0.166385	0.124682	1
GO:0009395	-8.38e-07	-1.58348	0.124682	1
GO:0016993	9.64e-06	-1.43625	0.124682	1
GO:0019048	5.78e-07	0.848905	0.126126	1
GO:0042277	-4.5e-07	-0.322627	0.126129	1
GO:0019290	2.46e-06	1.11158	0.126139	1
GO:0005672	-9.05e-09	0.417906	0.126444	1
GO:0017124	-1.08e-08	0.37393	0.126444	1
GO:0031588	-1.65e-07	0.298135	0.126444	1
GO:0039653	-3.66e-08	0.321745	0.126444	1
GO:0000723	-1.99e-05	-21.3178	0.126697	1
GO:0004826	-2.85e-05	-9.82244	0.126697	1
GO:0006799	2.07e-05	-1.76517	0.126697	1
GO:0009165	1.87e-05	0.804761	0.126697	1
GO:0009358	2.07e-05	-1.76467	0.126697	1
GO:0015846	1.2e-05	-1.72535	0.126697	1
GO:0019538	2.1e-05	-32.0043	0.126697	1
GO:0019808	1.2e-05	-1.72535	0.126697	1
GO:0070006	-2.26e-05	-18.3103	0.126697	1
GO:0052890	5.54e-07	1.14534	0.126795	1
GO:0030414	1.01e-08	-0.84506	0.127481	1
GO:0005683	2.59e-09	4.2823	0.127508	1
GO:0000967	6.73e-06	-0.368824	0.127603	1
GO:0047154	6.77e-06	0.516449	0.127603	1
GO:0015707	3.9e-07	1.16048	0.128277	1
GO:0052912	6.82e-07	0.607288	0.128787	1
GO:0006824	2.6e-06	-1.22146	0.129037	1
GO:0045947	-2.86e-06	-1.23677	0.129073	1
GO:0072357	6.26e-09	0.955753	0.129236	1
GO:0003796	-5.91e-05	1.27535	0.129674	1
GO:0004812	1.64e-05	1.55433	0.129674	1
GO:0006012	3.17e-05	0.996159	0.129674	1
GO:0008295	-1.12e-05	-0.637634	0.129674	1
GO:0016853	5.15e-05	4.73977	0.129674	1
GO:0051499	-1.62e-05	0.647434	0.129674	1
GO:0004071	-1.31e-05	2.66072	0.13057	1
GO:0030515	-1.05e-07	2.02059	0.131541	1
GO:0009143	-1.27e-05	0.416364	0.13205	1
GO:0035598	-5.1e-07	-0.0502982	0.132057	1
GO:0039684	5.33e-07	0.977563	0.13206	1
GO:0003988	5.65e-06	1.0586	0.132064	1
GO:0003774	-1.11e-05	-0.618794	0.132071	1
GO:0001671	-1.24e-06	-3.98702	0.132074	1
GO:0003937	-2.24e-05	1.23206	0.132704	1
GO:0102478	1.84e-05	0.396007	0.132704	1
GO:0032456	3.38e-09	0.45109	0.133018	1
GO:0044164	7.82e-09	0.376447	0.133018	1
GO:0044192	7.46e-09	0.378726	0.133018	1
GO:0008885	-1.78e-07	-0.380827	0.13302	1
GO:0042178	-8.18e-09	0.421243	0.133116	1
GO:0047702	-5.2e-08	0.226011	0.133116	1
GO:0018522	2.31e-06	1.02132	0.133581	1
GO:0016463	6.5e-06	0.331989	0.133591	1
GO:0052874	3.79e-06	-0.491945	0.133591	1
GO:0008361	2.37e-09	1.67624	0.134421	1
GO:0033962	-1.44e-08	0.136447	0.134421	1
GO:0071007	4.87e-09	1.3512	0.135068	1
GO:0015920	-2.55e-06	0.764246	0.135094	1
GO:0008756	6.13e-06	0.510965	0.135097	1
GO:0008758	-2.06e-07	-0.125371	0.135121	1
GO:0019148	2.96e-06	0.753719	0.135121	1
GO:0006696	-3.55e-07	0.234548	0.135297	1
GO:0003725	2.42e-05	-1.41831	0.135787	1
GO:0004075	1.84e-05	-4.52648	0.135787	1
GO:0006265	-9.8e-05	1.46876	0.135787	1
GO:0008976	2.04e-05	-2.04769	0.135787	1
GO:0009236	0.00019987	-7.39784	0.135787	1
GO:0015074	-0.00045668	0.860262	0.135787	1
GO:0016743	1.94e-05	1.53374	0.135787	1
GO:0019673	-1.64e-05	-2.52128	0.135787	1
GO:0004320	1.86e-06	0.607088	0.136627	1
GO:0016295	1.86e-06	0.607088	0.136627	1
GO:0016296	1.86e-06	0.607088	0.136627	1
GO:0006825	1.9e-06	1.74421	0.136662	1
GO:0001306	-3.42e-09	0.250122	0.136777	1
GO:0001315	-3.42e-09	0.250122	0.136777	1
GO:0001961	-6.4e-09	0.249643	0.136777	1
GO:0002606	-6.4e-09	0.249643	0.136777	1
GO:0002830	-6.4e-09	0.249643	0.136777	1
GO:0003032	-3.42e-09	0.250122	0.136777	1
GO:0003069	-3.42e-09	0.250122	0.136777	1
GO:0003143	-1.53e-09	0.245079	0.136777	1
GO:0003846	-4.79e-09	0.249255	0.136777	1
GO:0004144	-4.79e-09	0.249255	0.136777	1
GO:0004383	-2.01e-08	0.249902	0.136777	1
GO:0005922	-4.08e-09	0.241545	0.136777	1
GO:0005927	-2.98e-09	0.250121	0.136777	1
GO:0006656	-4.68e-09	0.244004	0.136777	1
GO:0007498	-4.24e-09	0.242313	0.136777	1
GO:0008594	-4.95e-09	0.227213	0.136777	1
GO:0008626	-5.89e-09	0.250118	0.136777	1
GO:0010183	-5.88e-09	0.241682	0.136777	1
GO:0014850	-2.21e-09	0.191686	0.136777	1
GO:0017127	-6.05e-09	0.248156	0.136777	1
GO:0019348	-5e-09	0.245857	0.136777	1
GO:0019483	-3.1e-09	0.240389	0.136777	1
GO:0019529	-1.74e-08	0.193658	0.136777	1
GO:0019862	-2.89e-08	0.20358	0.136777	1
GO:0030285	-4.94e-09	0.245708	0.136777	1
GO:0030705	-3.73e-10	0.249996	0.136777	1
GO:0030908	-4.18e-08	0.234172	0.136777	1
GO:0031398	-8.26e-09	0.223226	0.136777	1
GO:0031594	-6.74e-09	0.241644	0.136777	1
GO:0031731	-2.97e-09	0.244692	0.136777	1
GO:0032364	-3.42e-09	0.250122	0.136777	1
GO:0033185	-4.11e-09	0.228147	0.136777	1
GO:0033189	-2.89e-09	0.244835	0.136777	1
GO:0034021	-3.42e-09	0.250122	0.136777	1
GO:0034553	-4.7e-09	0.250108	0.136777	1
GO:0035336	-4.79e-09	0.249255	0.136777	1
GO:0035356	-4.79e-09	0.249255	0.136777	1
GO:0035520	-3.27e-09	0.250081	0.136777	1
GO:0035640	-3.27e-09	0.250081	0.136777	1
GO:0035691	-6.4e-09	0.249643	0.136777	1
GO:0035692	-6.4e-09	0.249643	0.136777	1
GO:0035693	-6.4e-09	0.249643	0.136777	1
GO:0039505	-5.71e-09	0.24444	0.136777	1
GO:0039657	-4.15e-09	0.248256	0.136777	1
GO:0039667	-7.45e-09	0.246675	0.136777	1
GO:0042311	-3.42e-09	0.250122	0.136777	1
GO:0042405	-3.27e-09	0.250081	0.136777	1
GO:0042609	-5.71e-09	0.24444	0.136777	1
GO:0042795	-9.11e-10	0.201784	0.136777	1
GO:0043034	-2.98e-09	0.250121	0.136777	1
GO:0043269	-2.92e-09	0.240698	0.136777	1
GO:0043880	-1.27e-08	0.249487	0.136777	1
GO:0044178	-5.71e-09	0.24444	0.136777	1
GO:0045059	-6.4e-09	0.249643	0.136777	1
GO:0045060	-6.4e-09	0.249643	0.136777	1
GO:0045225	-5.71e-09	0.24444	0.136777	1
GO:0045582	-6.4e-09	0.249643	0.136777	1
GO:0045599	-3.42e-09	0.250122	0.136777	1
GO:0046339	-4.79e-09	0.249255	0.136777	1
GO:0047507	-1.09e-08	0.241031	0.136777	1
GO:0047588	-2.76e-08	0.208689	0.136777	1
GO:0047653	-2.44e-08	0.221239	0.136777	1
GO:0047860	-9.97e-10	0.249474	0.136777	1
GO:0047878	-9.2e-09	0.208093	0.136777	1
GO:0047918	-3.89e-09	0.250012	0.136777	1
GO:0047955	-2.52e-08	0.19835	0.136777	1
GO:0048773	-3.42e-09	0.250122	0.136777	1
GO:0050009	-8.88e-09	0.248026	0.136777	1
GO:0050777	-2.89e-08	0.20358	0.136777	1
GO:0050804	-7.12e-09	0.247538	0.136777	1
GO:0051001	-4.6e-09	0.249168	0.136777	1
GO:0052085	-5.71e-09	0.24444	0.136777	1
GO:0055113	-3.69e-09	0.24799	0.136777	1
GO:0060253	-1.8e-09	0.250059	0.136777	1
GO:0060372	-6.04e-09	0.242533	0.136777	1
GO:0060452	-6.04e-09	0.242533	0.136777	1
GO:0060702	-1.33e-08	0.220577	0.136777	1
GO:0060914	-1.53e-09	0.245079	0.136777	1
GO:0061049	-6.04e-09	0.242533	0.136777	1
GO:0071000	-3.42e-09	0.250122	0.136777	1
GO:0071354	-3.32e-09	0.238566	0.136777	1
GO:0071361	-3.42e-09	0.250122	0.136777	1
GO:0071400	-4.79e-09	0.249255	0.136777	1
GO:0071494	-2.86e-09	0.248433	0.136777	1
GO:0071816	-3.83e-09	0.247193	0.136777	1
GO:0071818	-3.83e-09	0.247193	0.136777	1
GO:0071819	-3.04e-09	0.24595	0.136777	1
GO:0071855	-6.04e-09	0.242533	0.136777	1
GO:0090074	-3.08e-09	0.249419	0.136777	1
GO:0099055	-4.38e-09	0.231542	0.136777	1
GO:0102100	-6.1e-09	0.233587	0.136777	1
GO:1901006	-6.32e-09	0.239244	0.136777	1
GO:1901218	-1.97e-08	0.212609	0.136777	1
GO:1901380	-4.6e-09	0.249168	0.136777	1
GO:1901841	-6.04e-09	0.242533	0.136777	1
GO:1901843	-2.16e-09	0.249307	0.136777	1
GO:1902261	-6.04e-09	0.242533	0.136777	1
GO:1902514	-6.04e-09	0.242533	0.136777	1
GO:1902564	-2.89e-08	0.20358	0.136777	1
GO:1903146	-9.79e-10	0.248204	0.136777	1
GO:1903595	-6.04e-09	0.242533	0.136777	1
GO:1903766	-6.04e-09	0.242533	0.136777	1
GO:1903815	-6.04e-09	0.242533	0.136777	1
GO:1903895	-3.08e-09	0.249419	0.136777	1
GO:1903976	-1.8e-09	0.250059	0.136777	1
GO:1904153	-2.02e-09	0.249464	0.136777	1
GO:1904465	-1.8e-09	0.250059	0.136777	1
GO:1905461	-3.42e-09	0.250122	0.136777	1
GO:1905932	-3.42e-09	0.250122	0.136777	1
GO:2000008	-8.11e-09	0.222774	0.136777	1
GO:0005184	-3.48e-08	-8.53088	0.136898	1
GO:0005689	1.26e-08	0.710231	0.136953	1
GO:0008979	2.03e-07	0.468378	0.136962	1
GO:0021762	1.3e-08	0.767524	0.136995	1
GO:0001727	6.17e-07	0.461893	0.137432	1
GO:0102335	3.27e-06	0.412175	0.137435	1
GO:0039502	3.05e-07	-19.4698	0.137648	1
GO:0009431	-8.04e-07	-0.15003	0.138143	1
GO:0008241	-5.06e-08	-0.200287	0.138149	1
GO:0008674	2.08e-06	0.612583	0.138188	1
GO:0008446	-1.65e-05	-2.49932	0.138222	1
GO:0009117	-1.79e-05	1.70649	0.138222	1
GO:0060041	9.78e-09	8.4674	0.138443	1
GO:1901565	-1.63e-07	0.433901	0.138745	1
GO:0004518	-8.26e-05	0.467739	0.138925	1
GO:0006523	-1.33e-05	12.2158	0.138925	1
GO:0015424	6.98e-05	0.928393	0.138925	1
GO:0016740	0.000179864	1.31456	0.138925	1
GO:0016817	1.34e-05	-4.25469	0.138925	1
GO:0042121	-2.2e-05	0.653869	0.138925	1
GO:0046496	1.41e-05	-1.63587	0.138925	1
GO:0051301	8.13e-05	-0.321414	0.138925	1
GO:0015044	8.78e-07	0.501781	0.138973	1
GO:0000257	1e-08	-0.390827	0.139388	1
GO:0050182	2.8e-06	0.699179	0.139773	1
GO:0008235	5.45e-06	1.80538	0.139783	1
GO:0008752	2.76e-06	0.501718	0.139794	1
GO:0009274	-2.02e-05	3.27766	0.139794	1
GO:0007632	-1.93e-09	0.452414	0.14004	1
GO:0019684	-4.83e-08	0.197976	0.140058	1
GO:0046279	-1.4e-08	0.33621	0.140058	1
GO:0070973	-1.04e-08	0.544803	0.140058	1
GO:0098671	-1.53e-08	0.787803	0.140058	1
GO:0008746	-2.56e-07	1.02698	0.140593	1
GO:0047489	-4.78e-07	-0.579705	0.140594	1
GO:0102573	-3.51e-07	-0.422289	0.140597	1
GO:0019568	1.03e-06	0.653556	0.141086	1
GO:0003746	-7.6e-05	1.63667	0.142118	1
GO:0004068	-1.37e-05	22.6057	0.142118	1
GO:0004152	1.84e-05	-28.4063	0.142118	1
GO:0004807	-8.48e-06	33.5394	0.142118	1
GO:0006164	-2.42e-05	1.10238	0.142118	1
GO:0006425	-9.5e-06	27.7136	0.142118	1
GO:0009229	3.58e-05	-1.85063	0.142118	1
GO:0009408	1.54e-05	-2.36246	0.142118	1
GO:0010285	-2.22e-05	1.43508	0.142118	1
GO:0102265	7.54e-07	0.8715	0.142238	1
GO:0034707	2.24e-07	0.608472	0.142303	1
GO:0034765	2.24e-07	0.608472	0.142303	1
GO:0061798	7.21e-06	1.25835	0.142963	1
GO:0004739	3.93e-06	0.494766	0.142966	1
GO:0052911	1.8e-06	3.67692	0.142966	1
GO:1990663	2.66e-06	-0.495867	0.142966	1
GO:0019402	4.02e-06	1.52347	0.14297	1
GO:0036402	-1.96e-08	1.01658	0.143294	1
GO:1902255	7.26e-09	-1.8526	0.143993	1
GO:0098657	3.37e-08	0.133611	0.144233	1
GO:0043392	1.02e-08	0.579815	0.145187	1
GO:0016832	2.23e-05	2.44311	0.145367	1
GO:0042026	1.2e-05	2.83737	0.145367	1
GO:0008727	2.94e-07	1.06371	0.14587	1
GO:0016436	2.75e-07	-15.2225	0.14587	1
GO:0016799	5.75e-06	1.09562	0.146212	1
GO:0030151	1.27e-05	2.15091	0.146212	1
GO:0009372	-1.67e-05	-1.51192	0.146216	1
GO:0009085	2.06e-07	0.334996	0.146745	1
GO:0047068	-2.42e-08	-0.179444	0.147257	1
GO:0097327	6.04e-09	0.919606	0.147268	1
GO:0000178	-2.08e-07	-0.599242	0.147274	1
GO:0000403	-4.11e-08	-3.03099	0.147274	1
GO:0002134	-9.89e-10	1.04325	0.147274	1
GO:0002135	-9.89e-10	1.04325	0.147274	1
GO:0003689	-9.76e-08	-1.08311	0.147274	1
GO:0005663	-4.04e-08	-0.46138	0.147274	1
GO:0005757	-1.37e-09	-0.496849	0.147274	1
GO:0016323	-9.98e-10	-0.570995	0.147274	1
GO:0017098	-9.89e-10	1.04325	0.147274	1
GO:0019298	-5.55e-08	-6.57316	0.147274	1
GO:0022623	-6.01e-08	3.62549	0.147274	1
GO:0032564	-9.89e-10	1.04325	0.147274	1
GO:0033160	-9.89e-10	1.04325	0.147274	1
GO:0042147	-4.43e-09	0.678735	0.147274	1
GO:0045027	-4.11e-08	-3.03099	0.147274	1
GO:0045793	-9.89e-10	1.04325	0.147274	1
GO:0051248	-9.89e-10	1.04325	0.147274	1
GO:0090613	-3.95e-08	-0.395468	0.147274	1
GO:1901285	-1.28e-08	-0.0563309	0.147274	1
GO:1903660	-9.89e-10	1.04325	0.147274	1
GO:1990913	-9.89e-10	1.04325	0.147274	1
GO:1990917	-9.89e-10	1.04325	0.147274	1
GO:2001118	-8.77e-08	-2.30038	0.147274	1
GO:0000784	2.14e-09	0.248779	0.147424	1
GO:0044667	8.54e-08	-0.60854	0.147508	1
GO:1900751	8.54e-08	-0.60854	0.147508	1
GO:0008791	1.65e-06	0.588271	0.147558	1
GO:0017000	-1.54e-06	0.529514	0.147842	1
GO:0046405	2.76e-06	1.42138	0.147849	1
GO:0009305	1.48e-05	1.28537	0.147852	1
GO:0033890	2.54e-06	1.58767	0.147852	1
GO:0050343	-7.74e-07	-0.520184	0.147852	1
GO:0046854	2.46e-05	-5.17247	0.147856	1
GO:0050574	-3.55e-07	-0.652661	0.148254	1
GO:0006401	7e-05	-19.2782	0.14867	1
GO:0006419	9.83e-06	-0.554136	0.14867	1
GO:0016829	0.000144399	-2.38994	0.14867	1
GO:0000226	-9.35e-07	1.91431	0.149503	1
GO:0005520	2.61e-08	0.613759	0.149983	1
GO:0101003	1.71e-09	0.55735	0.149983	1
GO:0034719	6.81e-09	1.27391	0.150316	1
GO:0007420	1.68e-08	1.62283	0.150422	1
GO:1990063	6.14e-07	3.36525	0.150749	1
GO:0009015	2.44e-06	0.779415	0.150874	1
GO:0009992	7.96e-07	-0.185614	0.151111	1
GO:0004659	-1.38e-05	3.85961	0.152031	1
GO:0004853	2.85e-05	0.586986	0.152031	1
GO:0006605	-4.13e-05	3.8976	0.152031	1
GO:0019305	-1.65e-05	-4.26194	0.152031	1
GO:0016854	1e-06	-0.247362	0.15285	1
GO:0050127	1.25e-07	0.902955	0.154207	1
GO:0008813	2.03e-06	0.798659	0.154428	1
GO:0070008	6.98e-06	0.888366	0.154558	1
GO:1904667	1.49e-08	0.667351	0.154698	1
GO:0009970	2e-07	2.67797	0.154843	1
GO:0003948	7.14e-08	9.81666	0.154909	1
GO:0003995	2.08e-05	1.39658	0.155448	1
GO:0004151	1.47e-05	-1.64826	0.155448	1
GO:0004818	-1.4e-05	1.3033	0.155448	1
GO:0006434	-1.89e-05	1.06743	0.155448	1
GO:0016209	-6.41e-05	-15.9582	0.155448	1
GO:0045727	-1.14e-05	1.09942	0.155448	1
GO:0033904	1.08e-06	0.459758	0.155804	1
GO:0020002	2.76e-06	0.433523	0.155964	1
GO:0008980	1.61e-06	0.868255	0.156193	1
GO:1990481	1.41e-06	-0.275007	0.156258	1
GO:0015990	4.1e-06	-0.367145	0.156265	1
GO:0015221	-1.52e-05	2.80767	0.156269	1
GO:0004310	-3.59e-07	0.237509	0.15631	1
GO:0051996	-3.59e-07	0.237509	0.15631	1
GO:0052861	-1.69e-06	0.785836	0.156668	1
GO:0004596	-1.05e-07	16.1231	0.157285	1
GO:0018551	-2.19e-06	3.65061	0.157976	1
GO:0008559	1.8e-05	0.988186	0.15799	1
GO:0009156	1.63e-05	1.04421	0.157994	1
GO:0044211	-1.32e-05	1.35619	0.157994	1
GO:0019005	4.78e-09	0.381624	0.158084	1
GO:0051901	-3.83e-10	-0.151618	0.158132	1
GO:0050787	5.75e-08	0.122968	0.158718	1
GO:0004400	1.04e-05	3.47766	0.158922	1
GO:0004828	-1.91e-05	1.0766	0.158922	1
GO:0006108	-3.15e-05	17.0319	0.158922	1
GO:0006747	-1.83e-05	1.10731	0.158922	1
GO:0008409	-7.44e-06	1.98037	0.158922	1
GO:0009398	-1.84e-05	1.10677	0.158922	1
GO:0009423	5.88e-05	4.103	0.158922	1
GO:0032153	-2.73e-05	1.2995	0.158922	1
GO:0051453	2.05e-07	1.35734	0.159254	1
GO:0015757	3.45e-06	0.982982	0.159712	1
GO:0047488	2.11e-06	-0.390963	0.159719	1
GO:0001141	8.6e-07	0.400661	0.160438	1
GO:0004528	1.21e-07	0.676528	0.160803	1
GO:0033946	1.58e-06	-1.3646	0.16104	1
GO:0015036	-8e-07	157.708	0.161462	1
GO:0009033	1.03e-06	0.975266	0.161477	1
GO:0051188	3.46e-06	-0.807874	0.161477	1
GO:0033920	4.18e-06	0.386462	0.161481	1
GO:0006043	4.91e-06	-0.699025	0.161484	1
GO:0010033	-1.79e-06	0.953391	0.161484	1
GO:0004558	5.46e-06	4.62744	0.161488	1
GO:0008872	1.97e-06	0.995399	0.161488	1
GO:0047681	1.8e-06	0.427433	0.162012	1
GO:0004523	-2.31e-05	1.94816	0.162454	1
GO:0006633	5.54e-05	-3.18169	0.162454	1
GO:0009295	1.74e-05	-2.8341	0.162454	1
GO:0017038	-1.22e-05	1.04903	0.162454	1
GO:0047134	-1.71e-05	-7.43515	0.162454	1
GO:0070038	-1.9e-05	0.795377	0.162454	1
GO:0070929	-1.53e-05	0.770372	0.162454	1
GO:0004854	8.85e-06	0.383778	0.163253	1
GO:0046140	8.35e-06	-0.974701	0.163257	1
GO:0006369	1.44e-09	-71.9163	0.163506	1
GO:0008334	1.44e-09	-71.9163	0.163506	1
GO:0019221	7.41e-09	0.933427	0.163628	1
GO:0071363	1.94e-09	0.130172	0.163908	1
GO:0004015	1.29e-05	-1.11548	0.165029	1
GO:0052913	1.05e-05	0.708404	0.165029	1
GO:0102008	1.4e-05	1.03894	0.16504	1
GO:0103046	1.4e-05	1.03894	0.16504	1
GO:0090483	-6.64e-10	0.00313943	0.165617	1
GO:0047129	-2.86e-07	1.10333	0.16589	1
GO:0004560	-8.48e-05	-3.44584	0.166044	1
GO:0004643	-2.51e-05	1.20602	0.166044	1
GO:0006614	-2.96e-05	0.996564	0.166044	1
GO:0009316	-1.05e-05	1.581	0.166044	1
GO:0097367	2.94e-05	3.21839	0.166044	1
GO:0050023	2.13e-06	0.460159	0.166392	1
GO:0032359	7.33e-06	0.300041	0.166819	1
GO:0008777	6.83e-06	1.63867	0.16683	1
GO:0004363	3.21e-06	-4.49604	0.166838	1
GO:0006145	2.61e-07	2.73898	0.166951	1
GO:0039693	7.34e-07	0.222291	0.167703	1
GO:0047004	8.84e-06	0.49294	0.168031	1
GO:0046990	1.74e-06	0.735043	0.168605	1
GO:0018729	2.25e-06	0.653654	0.16862	1
GO:0008833	6.31e-06	-0.669217	0.16865	1
GO:0018775	4.67e-08	0.966285	0.169318	1
GO:0015481	1.11e-06	0.522593	0.16941	1
GO:0034361	9.13e-09	0.454025	0.169559	1
GO:0060741	4.22e-09	0.370508	0.169559	1
GO:0004045	8.3e-06	-0.807969	0.169692	1
GO:0004654	-1.49e-05	1.20449	0.169692	1
GO:0005945	8.81e-06	-0.357274	0.169692	1
GO:0006284	8.14e-06	-0.636195	0.169692	1
GO:0043022	-3.48e-05	0.982461	0.169692	1
GO:0050662	-2.84e-05	-325.022	0.169692	1
GO:0061621	8.8e-06	-0.357058	0.169692	1
GO:0070095	8.81e-06	-0.357274	0.169692	1
GO:0071705	0.000101039	0.742358	0.169692	1
GO:0046176	3.92e-07	1.43088	0.169707	1
GO:0004031	8.58e-07	0.580314	0.169739	1
GO:0102797	8.58e-07	0.580314	0.169739	1
GO:0102798	8.58e-07	0.580314	0.169739	1
GO:0030165	1.97e-08	1.86771	0.169895	1
GO:0019512	6.3e-06	0.360625	0.170474	1
GO:2000143	1.13e-06	-0.26361	0.170474	1
GO:0008193	-7.98e-07	0.995962	0.171642	1
GO:0030091	9.08e-06	8.96743	0.172316	1
GO:0006438	-2.61e-05	2.29228	0.1734	1
GO:0008818	1.11e-05	-1.21434	0.1734	1
GO:0009291	-4.51e-05	1.43885	0.1734	1
GO:0017101	3.85e-06	-0.505213	0.1734	1
GO:0051073	1.11e-05	-1.22078	0.1734	1
GO:0017053	2.19e-07	1.54869	0.173583	1
GO:0043434	6.14e-09	-3.6831	0.173664	1
GO:0003779	-6.43e-07	0.613269	0.174158	1
GO:0097510	5.73e-06	0.583841	0.174169	1
GO:0015821	2.59e-05	0.654153	0.174173	1
GO:0031514	-1.37e-06	0.544851	0.174316	1
GO:0008688	5.77e-07	0.419378	0.174926	1
GO:0019622	5.77e-07	0.419378	0.174926	1
GO:0044384	-3.61e-08	0.77487	0.175116	1
GO:0002250	-9.48e-09	0.0731168	0.175154	1
GO:1901530	6.96e-07	0.527911	0.175345	1
GO:0006580	6.02e-07	0.55912	0.176029	1
GO:0043815	-1.56e-05	1.07668	0.176044	1
GO:0004859	6.47e-09	0.500638	0.176271	1
GO:0016605	4.48e-09	0.327798	0.176271	1
GO:0014704	-1.53e-08	0.726347	0.176484	1
GO:0017198	-1.16e-07	4.86504	0.176635	1
GO:1990189	-1.16e-07	4.86504	0.176635	1
GO:0000049	-0.000155433	0.815807	0.177167	1
GO:0000976	1.26e-06	-0.337414	0.177167	1
GO:0002935	1.64e-06	-0.0549459	0.177167	1
GO:0004066	-1.05e-05	-56.3452	0.177167	1
GO:0006662	-2.5e-05	-0.88155	0.177167	1
GO:0052865	-1.47e-05	3.58198	0.177167	1
GO:0046459	2.65e-07	23.3877	0.177304	1
GO:0004157	7.81e-07	0.093864	0.177912	1
GO:0008902	8.38e-06	2.06438	0.17792	1
GO:0006223	1.66e-05	0.979348	0.177935	1
GO:0022877	1.55e-05	1.11672	0.177935	1
GO:0046930	-1.83e-06	-0.127983	0.177935	1
GO:0050262	3.2e-06	-105.422	0.177935	1
GO:0042906	2.73e-07	0.501583	0.178749	1
GO:0042907	2.73e-07	0.501583	0.178749	1
GO:0051726	4.12e-08	1.08897	0.179623	1
GO:0006046	5.08e-06	-0.747572	0.179829	1
GO:0008083	1.3e-08	-2.2426	0.180213	1
GO:0019003	4.62e-07	0.769635	0.18036	1
GO:0004141	1.18e-05	-1.2605	0.180993	1
GO:0006094	3.59e-05	1.68817	0.180993	1
GO:0006426	-1.56e-05	2.70883	0.180993	1
GO:0008659	1.56e-05	-4.29021	0.180993	1
GO:0016798	9.47e-05	-22.9884	0.180993	1
GO:0047451	1.56e-05	-4.29021	0.180993	1
GO:0005761	1.44e-08	0.272526	0.18114	1
GO:0043824	1.59e-06	0.530382	0.181295	1
GO:0047971	1.37e-06	0.44751	0.181536	1
GO:0001525	8.5e-09	0.290469	0.181539	1
GO:0036524	1.12e-06	1.31605	0.181616	1
GO:0019827	1.93e-08	0.663998	0.181704	1
GO:0018786	-4.12e-07	0.330116	0.181705	1
GO:0030245	-6.14e-06	1.41498	0.181731	1
GO:0008670	2.92e-06	6.11017	0.181734	1
GO:0009522	-8.82e-07	1.38344	0.181738	1
GO:0015501	6.38e-06	-2.08339	0.181742	1
GO:0046040	4.39e-06	-0.609389	0.181754	1
GO:0047656	-7.32e-08	0.28707	0.182418	1
GO:0061418	-1.55e-09	0.684854	0.182418	1
GO:0042995	1.06e-08	0.309598	0.183179	1
GO:0070534	5.13e-09	0.324746	0.183179	1
GO:0005385	6.56e-07	1.53917	0.183363	1
GO:0005536	7.77e-06	0.72479	0.183666	1
GO:0030956	1.58e-05	0.753036	0.183686	1
GO:0050421	-1.54e-07	0.705737	0.183894	1
GO:0003934	-6.01e-06	-3.65647	0.18488	1
GO:0004820	-1.56e-05	2.63927	0.18488	1
GO:0006423	-1.86e-05	1.09916	0.18488	1
GO:0008289	6.39e-05	1.42806	0.18488	1
GO:0055072	-1.16e-05	1.62016	0.18488	1
GO:0047577	7.66e-07	0.797866	0.18496	1
GO:0072332	2.13e-09	0.239025	0.185067	1
GO:0000054	4.74e-09	0.223849	0.185223	1
GO:0000079	4.32e-09	0.231042	0.185223	1
GO:0000148	4.34e-09	0.227234	0.185223	1
GO:0000177	5.89e-09	0.180591	0.185223	1
GO:0000185	1.65e-09	0.235766	0.185223	1
GO:0000243	1.95e-09	0.23463	0.185223	1
GO:0000290	3.67e-09	0.223263	0.185223	1
GO:0000407	9.51e-09	0.19135	0.185223	1
GO:0000812	6.63e-09	0.197084	0.185223	1
GO:0000814	3.31e-09	0.194743	0.185223	1
GO:0001158	1.01e-09	0.193655	0.185223	1
GO:0001405	2.96e-09	0.206301	0.185223	1
GO:0001656	2.43e-09	0.217772	0.185223	1
GO:0001786	2.81e-09	0.176641	0.185223	1
GO:0001974	2.82e-09	0.210917	0.185223	1
GO:0004168	4.3e-09	0.221369	0.185223	1
GO:0005539	1.92e-09	0.206328	0.185223	1
GO:0005589	1.92e-09	0.206328	0.185223	1
GO:0005952	2.96e-09	0.23579	0.185223	1
GO:0005979	3.14e-10	0.235277	0.185223	1
GO:0005981	3.14e-10	0.235277	0.185223	1
GO:0006073	3.17e-09	0.229995	0.185223	1
GO:0006342	8.49e-09	0.168356	0.185223	1
GO:0006621	6.73e-09	0.232794	0.185223	1
GO:0006693	2.1e-10	0.230741	0.185223	1
GO:0007088	2.81e-09	0.179736	0.185223	1
GO:0007097	3.27e-09	0.177502	0.185223	1
GO:0007163	4.92e-10	0.234011	0.185223	1
GO:0007224	2.22e-09	0.188817	0.185223	1
GO:0007585	2.87e-09	0.220548	0.185223	1
GO:0008447	1.97e-09	0.235454	0.185223	1
GO:0008469	3.36e-09	0.235453	0.185223	1
GO:0008603	2.96e-09	0.23579	0.185223	1
GO:0008608	7.23e-09	0.207422	0.185223	1
GO:0009486	5.34e-09	0.232898	0.185223	1
GO:0009538	1.42e-08	0.179587	0.185223	1
GO:0009717	3.8e-09	0.224139	0.185223	1
GO:0009773	4.18e-09	0.207358	0.185223	1
GO:0010458	5.02e-10	0.232951	0.185223	1
GO:0010592	5.92e-10	0.227271	0.185223	1
GO:0010595	4.41e-09	0.2351	0.185223	1
GO:0010596	1.92e-09	0.206328	0.185223	1
GO:0010667	8.43e-09	0.234932	0.185223	1
GO:0010793	5.07e-09	0.220843	0.185223	1
GO:0010820	2.36e-09	0.200046	0.185223	1
GO:0016476	1.48e-10	0.230648	0.185223	1
GO:0016996	5.03e-09	0.234086	0.185223	1
GO:0017112	4.32e-09	0.218002	0.185223	1
GO:0018105	7.67e-09	0.219529	0.185223	1
GO:0018706	4.68e-09	0.235572	0.185223	1
GO:0019233	2.1e-10	0.230741	0.185223	1
GO:0019551	6.24e-09	0.235604	0.185223	1
GO:0019800	1.92e-09	0.206328	0.185223	1
GO:0019919	3.36e-09	0.235453	0.185223	1
GO:0021554	5.02e-10	0.232951	0.185223	1
GO:0030021	1.92e-09	0.206328	0.185223	1
GO:0030073	5.13e-09	0.23489	0.185223	1
GO:0030148	4.85e-09	0.208205	0.185223	1
GO:0030216	2.94e-09	0.225741	0.185223	1
GO:0030217	2.95e-10	0.233993	0.185223	1
GO:0030742	5e-09	0.172871	0.185223	1
GO:0030769	4.84e-09	0.234689	0.185223	1
GO:0030866	5.02e-10	0.185214	0.185223	1
GO:0030890	6.83e-09	0.219845	0.185223	1
GO:0031053	2.07e-09	0.191891	0.185223	1
GO:0031091	3.46e-09	0.230694	0.185223	1
GO:0031175	1.27e-09	0.177685	0.185223	1
GO:0031290	5.02e-10	0.232951	0.185223	1
GO:0031417	5.43e-09	0.216985	0.185223	1
GO:0031666	3.11e-09	0.220572	0.185223	1
GO:0031681	4.59e-09	0.224778	0.185223	1
GO:0031726	7.41e-10	0.228057	0.185223	1
GO:0031730	7.41e-10	0.228057	0.185223	1
GO:0032273	8.89e-10	0.220551	0.185223	1
GO:0032391	2.22e-09	0.188817	0.185223	1
GO:0032447	3.69e-09	0.231815	0.185223	1
GO:0032480	2.65e-09	0.234214	0.185223	1
GO:0032515	3.33e-09	0.186554	0.185223	1
GO:0033148	2.34e-05	0.219895	0.185223	1
GO:0033947	1.24e-08	0.235721	0.185223	1
GO:0034063	2.84e-09	0.171333	0.185223	1
GO:0034236	5.11e-09	0.233623	0.185223	1
GO:0034622	3.3e-09	0.19245	0.185223	1
GO:0034969	3.36e-09	0.235453	0.185223	1
GO:0034975	7.57e-09	0.178252	0.185223	1
GO:0035242	3.36e-09	0.235453	0.185223	1
GO:0035446	2.99e-09	0.229672	0.185223	1
GO:0035970	3.14e-10	0.235277	0.185223	1
GO:0036010	2.36e-09	0.198393	0.185223	1
GO:0036459	3.6e-08	0.172504	0.185223	1
GO:0036496	3.14e-10	0.235277	0.185223	1
GO:0038128	8.89e-10	0.220551	0.185223	1
GO:0042059	1.57e-09	0.189068	0.185223	1
GO:0042073	2.22e-09	0.188817	0.185223	1
GO:0042150	3.98e-08	0.197965	0.185223	1
GO:0042162	4.04e-09	0.227596	0.185223	1
GO:0042587	3.14e-10	0.235277	0.185223	1
GO:0042729	7.23e-09	0.207422	0.185223	1
GO:0042921	2.1e-10	0.230741	0.185223	1
GO:0043048	4.3e-09	0.221369	0.185223	1
GO:0043128	3.9e-09	0.235045	0.185223	1
GO:0043254	8.89e-10	0.220551	0.185223	1
GO:0043537	1.23e-09	0.19329	0.185223	1
GO:0043922	7.41e-10	0.228057	0.185223	1
GO:0044229	6.45e-07	0.166364	0.185223	1
GO:0045165	2.65e-09	0.213741	0.185223	1
GO:0045664	1.84e-09	0.219375	0.185223	1
GO:0045860	3.8e-09	0.221001	0.185223	1
GO:0046330	2.1e-09	0.18267	0.185223	1
GO:0046695	1.06e-08	0.196389	0.185223	1
GO:0046856	3.77e-09	0.219169	0.185223	1
GO:0046950	3.12e-09	0.228418	0.185223	1
GO:0047046	4.69e-09	0.219496	0.185223	1
GO:0047100	5.89e-09	0.235125	0.185223	1
GO:0047297	4.24e-09	0.233734	0.185223	1
GO:0047508	8.22e-09	0.202709	0.185223	1
GO:0048366	3.5e-09	0.235543	0.185223	1
GO:0050690	8.45e-10	0.178902	0.185223	1
GO:0050768	4.27e-09	0.217741	0.185223	1
GO:0050999	8.89e-10	0.220551	0.185223	1
GO:0051010	5.34e-09	0.221305	0.185223	1
GO:0051151	5.59e-09	0.235721	0.185223	1
GO:0051346	6.18e-09	0.212374	0.185223	1
GO:0051491	2.5e-09	0.19784	0.185223	1
GO:0051786	3.19e-09	0.225795	0.185223	1
GO:0051882	6.18e-09	0.212374	0.185223	1
GO:0051928	7.41e-10	0.228057	0.185223	1
GO:0051987	7.23e-09	0.207422	0.185223	1
GO:0055001	5.69e-09	0.208764	0.185223	1
GO:0060037	2.75e-09	0.212095	0.185223	1
GO:0060348	4.24e-09	0.195282	0.185223	1
GO:0060430	2.1e-10	0.230741	0.185223	1
GO:0060612	3.12e-09	0.228418	0.185223	1
GO:0060828	6.17e-10	0.207615	0.185223	1
GO:0060999	1.88e-09	0.170786	0.185223	1
GO:0061608	4.15e-09	0.222503	0.185223	1
GO:0061684	8.89e-10	0.220551	0.185223	1
GO:0070262	3.14e-10	0.235277	0.185223	1
GO:0071438	1.07e-08	0.185635	0.185223	1
GO:0071465	1.56e-09	0.221902	0.185223	1
GO:0071565	2.64e-09	0.234059	0.185223	1
GO:0071985	3.31e-09	0.194743	0.185223	1
GO:0090382	1.72e-09	0.229256	0.185223	1
GO:0098609	2.08e-09	0.235792	0.185223	1
GO:0098932	5.72e-07	0.166441	0.185223	1
GO:0120029	4.59e-09	0.235337	0.185223	1
GO:0140260	6.18e-09	0.212374	0.185223	1
GO:1900153	3.14e-09	0.234561	0.185223	1
GO:1900747	1.92e-09	0.206328	0.185223	1
GO:1901030	6.18e-09	0.212374	0.185223	1
GO:1903052	6.18e-09	0.212374	0.185223	1
GO:1903214	6.18e-09	0.212374	0.185223	1
GO:1903475	2.31e-09	0.168741	0.185223	1
GO:1903578	6.18e-09	0.212374	0.185223	1
GO:1904886	3.14e-10	0.235277	0.185223	1
GO:1904925	6.18e-09	0.212374	0.185223	1
GO:1990758	4.36e-09	0.18116	0.185223	1
GO:1990782	8.89e-10	0.220551	0.185223	1
GO:2000251	2.26e-09	0.181355	0.185223	1
GO:2000676	4.46e-09	0.223899	0.185223	1
GO:2001014	4.35e-09	0.225086	0.185223	1
GO:2001253	5.07e-09	0.220843	0.185223	1
GO:0046892	4.08e-08	-0.220492	0.185282	1
GO:0046210	7.26e-08	-1.63379	0.185593	1
GO:0071500	7.26e-08	-1.63379	0.185593	1
GO:0046729	2.69e-07	0.937679	0.185598	1
GO:0046806	2.69e-07	0.937679	0.185598	1
GO:0046807	2.69e-07	0.937679	0.185598	1
GO:0015716	2.76e-06	4.1468	0.185621	1
GO:0004161	5e-06	2.666	0.185625	1
GO:0006486	2.97e-06	-0.327172	0.185625	1
GO:0004746	1.04e-05	0.99717	0.185629	1
GO:0036383	1.72e-07	0.146189	0.186138	1
GO:0006672	-2.49e-07	0.547741	0.186151	1
GO:0080019	-7.1e-08	0.415746	0.186154	1
GO:0015751	1.99e-07	2.50301	0.186351	1
GO:0031410	-2.48e-08	0.895378	0.186584	1
GO:0008922	-3.32e-07	5.73147	0.18746	1
GO:0009040	3.27e-06	0.288965	0.187583	1
GO:0050492	-6.5e-07	-0.289046	0.187587	1
[truncated: 7,080 more rows]

## Sheet: KO
ID	logFC	effect size	p.value	FDR
K10007	3.9195e-05	0.765928	3.67413e-06	0.0215304
K08300	7.68842e-05	0.82633	1.07467e-05	0.0629651
K08168	0.000181273	1.05098	1.17974e-05	0.0691089
K12554	7.58075e-05	0.899848	1.17974e-05	0.0691089
K21672	6.38444e-05	0.901286	1.23863e-05	0.072534
K11615	1.1996e-05	0.691941	1.24192e-05	0.0727142
K09118	0.000157034	1.15079	1.25901e-05	0.0737024
K00851	0.000118104	1.14573	1.74177e-05	0.101946
K08986	1.7482e-05	0.456813	1.8077e-05	0.105787
K02851	8.47371e-05	0.957582	2.05166e-05	0.120042
K00919	0.000299379	2.6343	2.55328e-05	0.149367
K13829	6.22142e-05	0.889691	2.56321e-05	0.149922
K17331	7.17776e-05	0.860211	3.09386e-05	0.180929
K03727	5.40387e-05	0.86237	3.23879e-05	0.189372
K02119	-4.35435e-05	2.36441	3.27648e-05	0.191543
K02036	0.000284343	2.50321	3.41697e-05	0.199722
K08281	9.94033e-05	1.21558	3.77411e-05	0.220559
K06950	0.000301014	1.35414	3.83346e-05	0.223989
K07216	-0.000119061	33.0552	3.83346e-05	0.223989
K12452	-1.78407e-05	1.63519	3.90087e-05	0.22785
K01494	0.000238215	1.11731	4.02341e-05	0.234967
K01802	0.000199643	1.04963	4.44046e-05	0.259278
K16147	3.39873e-05	0.932313	4.57097e-05	0.266853
K13059	6.42593e-05	0.805095	4.81101e-05	0.280819
K03762	0.000108209	0.857349	7.14039e-05	0.416713
K07442	4.5343e-05	0.883755	7.19265e-05	0.419691
K06411	-3.10076e-05	3.00079	7.41706e-05	0.432711
K01689	0.000238945	-16.8693	7.50713e-05	0.437891
K01807	0.000252928	1.83886	7.50713e-05	0.437891
K18205	0.000174413	1.07074	7.52959e-05	0.43905
K08972	0.000115871	0.945395	7.71859e-05	0.449994
K07503	0.000176945	1.17914	8.7828e-05	0.511949
K02652	-3.96373e-05	14.6746	0.000100018	0.582906
K06187	0.000326127	2.36343	0.000103874	0.605276
K10119	0.000473741	1.02218	0.000103874	0.605276
K10008	0.000139589	1.18667	0.000106686	0.621449
K13571	0.000144884	1.14998	0.000106686	0.621449
K18955	0.000324215	1.9755	0.000107642	0.6268
K01875	0.000204568	1.26449	0.000115561	0.672795
K13288	0.000194725	1.34701	0.000134549	0.783212
K02315	-0.000259694	1.16169	0.000150326	0.874897
K03799	0.00029239	1.08204	0.000150326	0.874897
K22606	3.36567e-06	0.667286	0.000152199	0.885497
K10805	7.40565e-05	0.956143	0.000162456	0.945007
K02410	-9.35469e-05	3.70825	0.000184866	1
K01739	0.000182589	1.1926	0.000194581	1
K01697	0.00014564	1.07838	0.000197848	1
K17076	1.2362e-06	-0.0422847	0.000198986	1
K01626	0.000399288	1.35449	0.000204766	1
K07062	9.3536e-05	0.871181	0.000205549	1
K19116	-3.61129e-05	0.684635	0.000207059	1
K03149	0.000266185	6.68385	0.000226631	1
K09859	-4.02155e-05	0.755341	0.000238728	1
K22757	-3.43428e-05	1.40996	0.000241548	1
K16789	4.72276e-05	0.310405	0.000262344	1
K00111	-0.000100524	1.49177	0.0002635	1
K10118	0.000342229	0.968306	0.000276971	1
K18830	2.94556e-06	0.720008	0.000323153	1
K09770	-1.01523e-05	0.693149	0.000326418	1
K02074	6.95487e-05	0.686698	0.000329899	1
K00824	3.36779e-05	0.218413	0.000330171	1
K18011	7.15936e-06	0.73121	0.000334038	1
K03800	0.000166651	3.25573	0.00033746	1
K21399	6.76456e-06	0.676402	0.000349052	1
K00016	0.000353066	0.861253	0.000354376	1
K06987	-4.65142e-05	-1.83388	0.000363964	1
K01214	0.000137312	1.04147	0.000372069	1
K01938	0.000221998	-483.276	0.000372069	1
K00324	0.000146233	1.10024	0.00037217	1
K01848	6.95122e-06	0.66264	0.000384614	1
K00948	0.000397497	25.1215	0.000390572	1
K02109	0.00021279	-8.35265	0.000409919	1
K02115	0.000279122	1.854	0.000409919	1
K08296	8.92904e-05	1.05268	0.000415226	1
K14088	2.10409e-06	0.952583	0.000415238	1
K08724	3.10966e-05	0.265041	0.000423768	1
K00215	0.000231039	1.8666	0.000451283	1
K09817	-0.000157945	1.87412	0.000454733	1
K07652	1.34286e-05	0.397192	0.000457629	1
K16926	0.000101026	0.865455	0.000468809	1
K07033	1.76735e-06	1.24013	0.000468845	1
K06603	-2.88526e-05	-2.36	0.000468981	1
K00575	-4.06659e-05	1.86195	0.000475199	1
K08224	-3.53088e-05	0.939034	0.000481986	1
K17318	-8.50879e-05	-1.33696	0.000518385	1
K07035	-5.70543e-05	1.12895	0.000530397	1
K03758	3.17128e-05	0.472919	0.000540545	1
K07045	-9.38934e-05	0.607297	0.000541692	1
K03549	0.00014136	1.05161	0.00055408	1
K01304	0.000127726	1.46993	0.000578165	1
K19577	2.60024e-05	1.05782	0.000586028	1
K07717	-8.89224e-06	0.85883	0.000632202	1
K02221	0.00024899	1.01558	0.000659007	1
K18122	-3.42052e-05	6.75143	0.000663572	1
K03628	-9.7157e-05	3.71585	0.000689242	1
K09138	1.5137e-06	0.640631	0.00069279	1
K16148	9.68881e-05	0.900801	0.000716405	1
K06397	-5.76227e-05	3.36094	0.000733518	1
K13527	8.60232e-05	0.973509	0.00078554	1
K00003	-3.45597e-05	-0.307823	0.000791151	1
K20492	-0.000362271	1.72329	0.000791151	1
K01060	1.19577e-05	0.421984	0.000811715	1
K01421	0.000445568	0.967167	0.000828069	1
K01439	0.000253328	1.18855	0.000828069	1
K04061	-2.54056e-05	1.39681	0.000838629	1
K12132	0.000239663	1.12726	0.000866555	1
K08659	0.000126433	1.65139	0.000926429	1
K03424	0.000355283	4.66098	0.00094847	1
K09890	-2.57832e-05	1.09815	0.000950902	1
K18672	-4.26338e-05	-4.10969	0.000984689	1
K01420	-1.88448e-05	2.65615	0.000992023	1
K14731	1.05341e-05	1.28569	0.00103433	1
K06330	0.000105721	0.875495	0.00115873	1
K06610	7.16482e-05	0.618543	0.00115994	1
K00931	0.000250686	1.8574	0.00118509	1
K01567	-4.4341e-05	2.28858	0.00121157	1
K09740	-3.07077e-05	0.902688	0.0012656	1
K04092	0.000154818	1.12679	0.00127078	1
K05351	0.000125386	0.879475	0.00127194	1
K00185	4.06832e-06	0.647821	0.001272	1
K16209	9.32944e-05	0.643976	0.00130009	1
K01208	-2.64921e-05	-0.946427	0.00135468	1
K11145	-5.67748e-05	1.49288	0.00137335	1
K00611	0.000174931	0.942199	0.00140151	1
K21473	-5.19611e-06	1.00896	0.00145224	1
K03652	2.89729e-05	0.336185	0.00147259	1
K15582	0.000131983	1.11929	0.0014743	1
K03407	-1.67246e-05	-0.260689	0.0014898	1
K15527	-3.51692e-05	0.756838	0.00152126	1
K01496	0.000186747	0.722062	0.00155137	1
K09009	7.46313e-05	0.64045	0.00155357	1
K11104	-1.67222e-05	3.34445	0.00156049	1
K22906	1.15474e-05	0.881172	0.00157043	1
K04748	-3.48759e-05	0.761953	0.00159447	1
K03313	0.00018907	-10.9885	0.00160692	1
K02417	-2.93384e-05	0.910073	0.00161239	1
K00147	0.000238878	27.0207	0.00167721	1
K18012	1.29036e-05	0.638682	0.00168704	1
K08981	6.8898e-06	0.260799	0.00174777	1
K00053	0.000479098	1.58749	0.00175027	1
K01750	-3.09146e-05	0.82064	0.00176504	1
K06013	-3.52069e-05	0.702077	0.00177341	1
K01523	0.00024838	0.743351	0.00178581	1
K18206	3.15699e-05	0.770255	0.0018137	1
K02040	0.000231963	4.47323	0.00182621	1
K06117	5.93174e-05	0.687426	0.00188656	1
K14260	8.92274e-05	0.79128	0.00189574	1
K01902	0.000108322	0.988486	0.0019722	1
K07777	-2.02915e-05	-1.99028	0.00200646	1
K06334	-7.06445e-05	0.925004	0.00201204	1
K15532	-3.6672e-05	0.983026	0.00201281	1
K00982	3.78232e-05	1.35626	0.00203037	1
K02992	-0.00193863	0.615833	0.00207226	1
K03687	0.000261538	1.84354	0.00207226	1
K00989	7.0464e-05	1.97153	0.0021314	1
K03294	0.00022938	1.85357	0.0021607	1
K17074	9.39205e-06	0.914119	0.00216428	1
K01482	-1.93901e-06	0.108279	0.002202	1
K01858	0.000134678	0.944883	0.00220428	1
K16925	0.000140921	0.77641	0.0022406	1
K02032	0.000117235	1.2079	0.00225254	1
K03686	0.000269349	1.85073	0.00225254	1
K15868	2.7082e-06	0.446748	0.00230547	1
K17235	-1.42204e-05	20.8256	0.00233092	1
K03488	0.000203504	1.30674	0.0023479	1
K06404	-3.43289e-05	-1.03953	0.00244452	1
K01354	8.30547e-05	0.654171	0.00246107	1
K22227	-1.11906e-05	0.583773	0.00253095	1
K02970	-0.000558725	3.63694	0.0025496	1
K08884	1.24682e-06	0.69516	0.00256773	1
K10190	1.9588e-06	-8.93631	0.00256773	1
K02654	-5.45829e-05	-6.89009	0.00259555	1
K15921	1.06166e-05	-0.287783	0.0026448	1
K02038	0.00026341	2.24442	0.0026562	1
K17236	-1.51419e-05	2.48587	0.00267431	1
K06877	-4.60396e-06	0.711993	0.00269454	1
K02409	-3.33317e-05	9.97247	0.00269516	1
K01574	3.49832e-05	0.213821	0.00275542	1
K11144	2.90225e-05	0.237554	0.00275604	1
K01057	0.000105684	-7.05635	0.00276679	1
K04487	-8.91243e-05	2.79844	0.00276679	1
K00878	0.000219727	1.82578	0.00288152	1
K01776	0.000214554	1.33671	0.00288152	1
K07099	1.24887e-05	0.415708	0.00288871	1
K00394	-3.45058e-05	1.1708	0.00290056	1
K00831	0.000190072	3.78066	0.0030005	1
K18136	-9.20726e-06	0.493632	0.00302047	1
K06438	-2.32062e-05	-3.34014	0.0030339	1
K09181	-3.37074e-05	0.860766	0.00307051	1
K18118	5.67267e-06	0.668336	0.0031121	1
K06374	-4.96041e-05	6.48937	0.00314553	1
K02077	0.00010794	0.709816	0.00314777	1
K00184	3.03526e-06	0.963449	0.00323742	1
K00817	0.000157363	-3.33522	0.00325182	1
K00943	0.000247133	1.13237	0.00325182	1
K07009	0.000222871	0.929743	0.00338443	1
K02397	-2.6705e-05	-0.628681	0.00339158	1
K10441	-4.3073e-05	4.45106	0.0033941	1
K22604	1.59477e-06	1.31621	0.00344136	1
K09749	-6.95397e-05	3.73298	0.00350898	1
K20993	-1.8403e-06	0.351893	0.00355366	1
K22230	-4.51629e-05	0.771475	0.00361084	1
K14205	-3.78817e-06	1.0602	0.00361622	1
K05989	0.00010827	2.57671	0.0036643	1
K07316	-2.17433e-05	1.25836	0.0036738	1
K13678	3.31024e-05	0.26315	0.00369766	1
K09766	-2.18891e-05	0.715297	0.00375834	1
K07243	9.8878e-05	0.693384	0.00379401	1
K01937	0.000174719	-0.731166	0.00381187	1
K09760	-6.60927e-05	1.72586	0.00387194	1
K04844	-1.0443e-05	0.709909	0.00387474	1
K10979	1.00444e-06	0.592826	0.0039193	1
K00567	0.000159224	1.05609	0.00396474	1
K01609	-6.88203e-05	4.07216	0.00396474	1
K19091	-2.68109e-05	-1.97501	0.0039661	1
K07071	-3.54945e-05	0.982925	0.00399208	1
K07315	-3.33558e-05	0.765997	0.00411747	1
K06910	0.000145895	1.17086	0.00424681	1
K07120	4.84213e-06	0.692922	0.00427966	1
K02073	0.000199974	1.09618	0.00428704	1
K07813	-0.000123998	7.06694	0.00440357	1
K10006	0.000147393	0.958596	0.00440909	1
K00549	0.000131408	1.92058	0.00441013	1
K01869	0.000197231	-5.1701	0.00441013	1
K00537	-3.24859e-05	-0.756464	0.00445681	1
K20112	6.76082e-06	0.413604	0.00450115	1
K01457	-1.24523e-05	-7.26576	0.00455372	1
K06879	-2.8097e-05	3.26446	0.0045631	1
K15772	-6.10307e-05	-1.10579	0.00457589	1
K19165	-1.45474e-05	-0.425295	0.00462591	1
K06379	-4.66263e-05	2.61209	0.00465978	1
K10540	-3.59132e-05	3.83684	0.0047469	1
K02113	0.000212769	1.29539	0.00474727	1
K00604	0.000177367	2.60203	0.00481447	1
K03100	-0.000133866	2.67453	0.00481447	1
K16235	5.82645e-05	0.960294	0.00487974	1
K06967	-3.60617e-05	-1.93173	0.00490338	1
K03647	0.000104218	0.848992	0.00492331	1
K10193	-7.3831e-06	0.645	0.00496501	1
K05845	1.9991e-05	1.02829	0.00499922	1
K07090	9.07675e-05	1.87497	0.00500272	1
K01608	3.91664e-06	0.449684	0.00505811	1
K18331	-4.06252e-05	0.844788	0.00516354	1
K02371	-1.69781e-05	-0.699184	0.00518807	1
K11928	0.000178619	1.71877	0.00519751	1
K02398	-3.75949e-05	-0.758437	0.00519985	1
K02387	-1.61262e-05	-0.256431	0.00528926	1
K09705	1.11807e-05	0.306413	0.00533718	1
K06016	-3.60334e-05	1.31999	0.0053599	1
K03386	-9.15773e-05	-2.41782	0.00539903	1
K08177	0.000101173	0.768444	0.00547847	1
K09765	-8.10518e-05	-4.10812	0.00549241	1
K07559	-2.77008e-05	1.39066	0.00554235	1
K01814	0.000217094	3.01713	0.00560747	1
K15551	4.74411e-06	0.445438	0.00565857	1
K17810	4.17346e-05	0.740766	0.00568562	1
K08974	-6.20262e-05	3.01091	0.00590194	1
K06861	-5.06838e-05	1.10193	0.00593818	1
K00098	8.09612e-06	0.705234	0.00594744	1
K00690	0.000197512	1.10711	0.00604593	1
K05366	-7.58955e-05	1.91223	0.00604593	1
K05833	-4.06189e-05	-0.570688	0.00604593	1
K11751	-3.72023e-05	0.829363	0.00611842	1
K06215	0.000175781	0.995892	0.00611886	1
K07016	-4.16414e-06	-0.40998	0.00626075	1
K03705	0.000163169	1.14304	0.00627638	1
K22301	-2.44487e-06	0.345194	0.00631778	1
K06999	6.33029e-05	0.652515	0.00632316	1
K19050	-8.55031e-06	0.527961	0.00636733	1
K00620	0.000158574	0.835305	0.00651459	1
K02528	0.000197691	-2.05523	0.00651459	1
K15372	6.12295e-05	1.44559	0.00655453	1
K21023	-3.55638e-06	0.6878	0.00656144	1
K00183	1.44952e-06	1.16044	0.00682203	1
K13570	0.000159353	0.795189	0.00684049	1
K17899	8.04068e-06	0.955978	0.00697961	1
K03466	0.000235562	1.01957	0.00701517	1
K10117	0.000708532	1.03871	0.00701517	1
K03415	-5.52064e-05	-3.26139	0.00704958	1
K10541	-2.62326e-05	7.79641	0.00704958	1
K20490	-0.000259449	1.86091	0.00705407	1
K02404	-1.34373e-05	0.906082	0.00712676	1
K15771	-2.07073e-05	-2.96086	0.00713128	1
K21140	-2.88439e-05	-3.55737	0.00727602	1
K01756	0.000181871	0.802198	0.00727801	1
K16092	-4.68047e-05	1.50716	0.00727891	1
K03813	6.61924e-06	0.675116	0.00729667	1
K02416	-1.4505e-05	-0.36442	0.00730707	1
K15533	4.03662e-05	0.931002	0.0073925	1
K03200	-5.30606e-07	0.420275	0.0074175	1
K07488	-2.58212e-06	0.347972	0.0074175	1
K08688	-1.69485e-06	0.385382	0.0074175	1
K12542	-9.21212e-07	0.395748	0.0074175	1
K09967	-1.79561e-05	-0.460618	0.00742156	1
K07776	1.86396e-06	1.22323	0.00742551	1
K02046	-3.33516e-05	-7.42941	0.00743609	1
K01489	-7.75311e-05	1.71436	0.00754952	1
K21011	5.69426e-05	0.972739	0.00765655	1
K03789	-6.80625e-05	4.28109	0.00782995	1
K07003	-6.4648e-05	-3.86154	0.008114	1
K06966	0.000108385	1.68261	0.00811567	1
K04042	0.00021162	1.00908	0.00811953	1
K13927	-5.82411e-06	0.874499	0.0082615	1
K10536	-1.29678e-05	3.10582	0.00828813	1
K05823	4.96863e-05	0.386389	0.00834003	1
K01239	8.59551e-05	0.562016	0.00842249	1
K00702	-2.77311e-05	-0.212285	0.00845294	1
K01960	-4.36745e-05	1.68364	0.00846996	1
K02282	2.29645e-05	0.174498	0.00860861	1
K00820	0.000170039	-0.840857	0.0087272	1
K01685	-3.63268e-05	1.6918	0.0087272	1
K02474	-3.73441e-05	0.938307	0.00873176	1
K06902	0.000111752	1.58736	0.00884971	1
K00634	-2.80187e-05	1.08229	0.00885742	1
K13019	-1.46478e-05	0.60855	0.00898745	1
K02407	-6.43574e-05	-30.5439	0.00900345	1
K13252	3.09216e-06	0.846088	0.00917668	1
K20830	-6.01035e-05	0.757795	0.00918753	1
K03412	-3.59034e-06	-0.0587105	0.00919337	1
K01847	-8.69035e-05	1.21323	0.00926628	1
K13626	-2.88058e-05	-9.4982	0.00931562	1
K06994	4.97108e-06	0.223731	0.00935242	1
K00099	0.000191318	6.97299	0.00937458	1
K03075	0.000314487	0.931438	0.00937458	1
K03101	0.000193719	1.92976	0.00937458	1
K07704	1.13156e-06	2.73588	0.0094844	1
K20609	4.62302e-06	0.428177	0.00956003	1
K05350	5.3586e-06	0.106002	0.00968481	1
K02946	-0.00239334	0.645715	0.00971383	1
K05569	3.1276e-06	2.8135	0.00975759	1
K01649	0.000176906	1.61271	0.0100638	1
K01155	-8.37519e-05	0.671927	0.010176	1
K12541	-1.31579e-06	1.81533	0.0101995	1
K00002	-8.58206e-06	-4.57271	0.0103084	1
K06971	1.03529e-05	0.822347	0.0104236	1
K01693	0.000169221	1.09559	0.0104248	1
K06199	0.000221584	1.272	0.0104248	1
K07391	0.000132733	1.38505	0.0104248	1
K02396	-2.3677e-05	-1.20859	0.0104973	1
K14742	-4.01729e-05	0.801258	0.010638	1
K00526	7.2776e-05	1.09927	0.010677	1
K06157	1.0111e-05	0.646818	0.0107599	1
K09769	-1.01107e-05	0.887914	0.0107702	1
K01924	0.000204679	-62.3794	0.0107972	1
K03536	0.000266986	1.72374	0.0107972	1
K06941	0.000125525	-4.75558	0.0107972	1
K22900	-2.12155e-05	-0.982515	0.0108573	1
K05809	-1.21503e-05	0.70641	0.0110329	1
K06179	-2.92959e-05	0.905341	0.0110417	1
K09894	-1.49071e-05	1.18005	0.011143	1
K02986	-0.00185251	0.568621	0.0111811	1
K06400	-3.97759e-05	0.84011	0.0112137	1
K03609	-7.78282e-06	-0.0609791	0.0112304	1
K10671	3.56576e-06	0.64849	0.0112543	1
K04749	-5.53916e-05	0.586241	0.0112881	1
K03980	9.30602e-06	-1.57193	0.0114925	1
K01356	0.000211924	1.77996	0.011577	1
K08483	0.000199094	1.27528	0.011577	1
K03741	-3.42428e-05	0.976613	0.0115885	1
K02471	-1.31419e-05	0.828402	0.0115996	1
K04518	-4.90545e-05	1.83712	0.0115996	1
K02080	3.23695e-06	1.22809	0.0116177	1
K12295	2.85688e-06	0.479268	0.011905	1
K16214	1.77903e-06	0.403678	0.011905	1
K03816	0.000171931	-124.728	0.011985	1
K07080	-3.685e-05	1.42982	0.0120062	1
K02893	-5.28017e-07	0.607836	0.012164	1
K11051	-3.11405e-06	-0.0352693	0.0122433	1
K04773	-5.83445e-05	3.621	0.0123711	1
K02018	-3.13727e-05	3.97828	0.0124056	1
K07675	3.42791e-06	0.641137	0.0124998	1
K14587	5.31322e-06	0.484069	0.0125438	1
K02843	-6.54174e-05	-2.30658	0.0126194	1
K18910	-7.91201e-06	-4.43379	0.0127583	1
K01181	-4.11912e-06	0.394348	0.0128183	1
K01607	0.000147667	1.03921	0.0128324	1
K10112	-6.03346e-05	2.27906	0.0132855	1
K00158	3.48106e-05	0.259546	0.0132874	1
K17363	1.18893e-06	0.844021	0.0133819	1
K06407	-5.98772e-05	-1.49306	0.0134835	1
K15531	0.000127089	0.87717	0.0134835	1
K00936	3.41378e-05	0.4843	0.0135089	1
K09779	-3.42178e-05	1.42173	0.013678	1
K01266	1.78789e-05	0.634871	0.0136821	1
K02203	-6.44837e-05	2.76199	0.0136994	1
K00826	-0.00148448	0.491399	0.0137455	1
K02880	8.88829e-08	0.581235	0.0137813	1
K22373	-1.54326e-05	0.898611	0.0138318	1
K06391	-3.34393e-05	1.18006	0.0139243	1
K16927	-2.22146e-05	1.24358	0.0140861	1
K03284	-4.43254e-05	-0.43097	0.0142194	1
K21741	7.55662e-06	0.647076	0.0142617	1
K07186	-9.80775e-06	3.57833	0.0143038	1
K18138	-3.49749e-05	1.08053	0.0143806	1
K03406	-0.000190228	-2.08147	0.0143891	1
K08316	6.65854e-05	1.00252	0.0143934	1
K02443	-1.54995e-05	-2.22855	0.014473	1
K07502	-2.30163e-05	2.33731	0.014624	1
K03501	0.000179241	16.2408	0.0147074	1
K03565	0.000157578	-3.02984	0.0147074	1
K04567	0.000168895	-0.703183	0.0147074	1
K07447	0.000151135	-5.91264	0.0147074	1
K09951	0.000161707	1.39711	0.0147074	1
K22132	-7.90401e-05	-2.16542	0.0147074	1
K14534	4.78805e-06	0.50844	0.0147657	1
K00290	-1.77838e-05	1.29328	0.014843	1
K06209	-4.74155e-05	1.66688	0.014871	1
K09974	-4.15712e-05	1.65615	0.0148727	1
K02598	3.84229e-05	0.471231	0.0149106	1
K02044	-1.25721e-05	-0.725723	0.0151163	1
K07032	-2.28437e-06	0.399311	0.0151908	1
K17398	-2.10121e-06	0.308053	0.0153438	1
K06395	-1.44466e-05	-6.51414	0.0153563	1
K19540	-3.71865e-06	0.997701	0.0154729	1
K02860	0.000157634	82.9702	0.0157271	1
K16786	0.000314146	1.00328	0.0157271	1
K03089	-9.62717e-06	0.776425	0.0157316	1
K00970	9.86512e-06	0.781914	0.0159659	1
K07405	-5.2558e-05	-7.99941	0.0160263	1
K03271	-3.153e-05	-0.511325	0.016127	1
K03325	4.88956e-05	0.671655	0.0161832	1
K02278	-2.52936e-05	1.8884	0.0162328	1
K03925	0.000155941	-3.80701	0.0162597	1
K06392	-6.23194e-05	-1.52891	0.0162597	1
K02042	-2.4728e-05	-1.06929	0.0163097	1
K02198	-1.38347e-05	1.33773	0.0163547	1
K12140	-2.25312e-05	6.1525	0.0163707	1
K01903	8.80257e-05	0.73311	0.0163886	1
K15635	-2.32281e-05	0.997051	0.0166348	1
K09759	-2.95023e-05	-0.848987	0.0169045	1
K05339	2.03903e-06	0.217795	0.0169992	1
K08728	1.90811e-06	0.317838	0.0169992	1
K15383	3.46432e-06	0.346464	0.0169992	1
K19130	1.50757e-06	0.373743	0.0169992	1
K22393	2.32892e-06	0.354654	0.0169992	1
K22394	2.33459e-06	0.317495	0.0169992	1
K01179	-0.000165622	0.66383	0.0171247	1
K03613	-5.57765e-05	1.58509	0.0171937	1
K00287	0.000155611	8.88482	0.0173717	1
K02401	-2.4955e-05	0.724965	0.0173717	1
K03612	-8.74427e-05	1.52463	0.0173717	1
K06310	-3.62336e-05	1.4626	0.0174684	1
K09703	9.63374e-07	2.10707	0.0179133	1
K03522	-6.5793e-05	-6.23092	0.017952	1
K18697	5.13994e-06	0.65049	0.018152	1
K11074	3.67955e-06	0.700169	0.0182076	1
K18892	1.20802e-05	0.139515	0.0183041	1
K02453	-2.32312e-05	0.552839	0.0184163	1
K00766	0.000164039	2.75393	0.0185489	1
K09704	0.000141123	1.23085	0.0185489	1
K04045	-6.09024e-06	1.4099	0.018578	1
K08641	-3.05282e-05	-0.558003	0.0186153	1
K06406	-3.59447e-05	-1.13793	0.018914	1
K02530	7.29166e-06	0.34558	0.0190548	1
K00806	0.000172358	1.29645	0.0191629	1
K01462	0.00027727	2.64679	0.0191629	1
K01673	0.000133535	1.32184	0.0191629	1
K02034	0.000170247	1.53931	0.0191629	1
K02037	0.000100262	2.52496	0.0191629	1
K02874	-0.00208538	0.586377	0.0191629	1
K06396	-2.79884e-05	-1.97384	0.0191629	1
K06960	-0.000111166	5.11687	0.0191629	1
K03411	-1.17385e-05	-0.873044	0.0194972	1
K05952	-1.55949e-05	0.611112	0.0195135	1
K14761	-5.0046e-05	1.42949	0.0195196	1
K08384	-4.3294e-05	-2.51621	0.0195207	1
K01911	-6.51629e-06	-0.0495029	0.0197684	1
K02669	-3.93513e-05	-0.349153	0.0197944	1
K07814	-2.01827e-05	-2.86259	0.0198093	1
K16323	4.31805e-05	0.254352	0.0198824	1
K02666	-3.08355e-06	-3.40183	0.020117	1
K03738	1.34746e-06	0.669289	0.0203254	1
K01647	-0.000305944	-6.61898	0.0204436	1
K00627	2.06862e-05	1.15421	0.0207161	1
K03293	0.000137842	0.698719	0.0207205	1
K02245	8.11463e-06	0.389029	0.0210623	1
K01580	-2.90913e-05	0.713954	0.0210981	1
K02053	6.49838e-05	0.633878	0.0211083	1
K18214	1.1562e-05	0.257099	0.0211094	1
K02314	9.03382e-05	-3.02636	0.0211111	1
K02600	0.000339749	2.37307	0.0211111	1
K07574	0.000202082	0.999234	0.0211111	1
K06295	-2.3922e-05	0.859489	0.0214086	1
K02120	-3.93606e-05	1.63603	0.0214403	1
K03616	-6.00508e-05	1.39812	0.0214403	1
K00928	-0.000136282	0.975783	0.0217973	1
K06412	-5.65903e-05	-0.792155	0.0217973	1
K02106	3.35504e-06	-0.155483	0.0224945	1
K00172	-9.3175e-06	-0.340422	0.0228903	1
K09952	1.44685e-05	0.898838	0.0231987	1
K12065	1.77424e-06	0.403496	0.0234232	1
K02445	-4.18536e-05	5.8824	0.0235223	1
K07719	-5.93209e-06	1.16477	0.023567	1
K22431	6.06961e-06	0.782151	0.0235865	1
K05942	-3.81081e-05	-0.972567	0.0238822	1
K01998	0.000104321	1.12112	0.0238858	1
K01887	0.000151864	-3.37241	0.0239717	1
K02025	0.000240716	0.918461	0.0239717	1
K03767	4.70052e-05	2.47991	0.0239717	1
K03778	-7.2089e-05	-3.42065	0.0239717	1
K09936	0.000130307	1.06571	0.0239717	1
K00533	-6.16122e-06	0.618486	0.0239768	1
K08299	-8.06723e-06	1.28148	0.0241569	1
K00180	-7.13069e-05	0.603165	0.0242269	1
K01198	-4.68106e-05	-0.256214	0.0242542	1
K01703	0.000178797	1.04412	0.0247366	1
K01961	-5.53853e-05	4.31854	0.0247366	1
K02500	0.000133721	-8.5334	0.0247366	1
K02950	-0.00188058	0.540852	0.0247366	1
K03768	-0.000155671	2.09725	0.0247366	1
K08602	-1.76499e-05	-244.222	0.0249792	1
K04030	1.42235e-05	0.781146	0.0251765	1
K09697	-9.2317e-06	-1.66884	0.0252335	1
K03388	-3.42949e-05	-1.62577	0.0252991	1
K01571	-4.63305e-05	-2.04529	0.0253853	1
K02419	-1.84211e-05	-0.374247	0.0253853	1
K01811	-1.02857e-05	-0.209256	0.0253892	1
K06320	-1.60464e-05	-0.993867	0.0254834	1
K00852	7.20598e-05	-12.1938	0.0255222	1
K01736	0.000146826	-444.794	0.0255222	1
K07139	-0.000116516	4.37269	0.0255222	1
K02960	8.98763e-08	1.69666	0.0257059	1
K03894	1.43613e-06	1.98695	0.0257059	1
K01706	-4.08102e-06	0.12714	0.0257204	1
K06399	-8.95858e-06	-0.275462	0.0261671	1
K02027	0.000254189	0.995028	0.0263291	1
K02033	0.00010548	1.86434	0.0263291	1
K03608	-0.00010832	-8.72325	0.0263291	1
K06287	0.000164204	17.6414	0.0263291	1
K13016	-1.39826e-05	0.503806	0.0266004	1
K03410	-2.34824e-05	-0.706985	0.026967	1
K00651	0.000148209	-5.71602	0.0271575	1
K01915	0.000268268	-2.364	0.0271575	1
K02014	-0.000122943	-2.18345	0.0271575	1
K09702	-0.00102802	0.477994	0.0271575	1
K15738	-5.65155e-05	1.83039	0.0271575	1
K15051	4.67592e-05	0.828081	0.0273707	1
K22432	4.1267e-06	3.78883	0.0274433	1
K05764	1.07576e-08	-0.0313803	0.0274625	1
K03735	1.54242e-05	1.0679	0.0277154	1
K19167	-1.0676e-05	-1.45906	0.0279254	1
K07133	-0.000414817	1.71659	0.0280081	1
K02467	5.51073e-06	0.445586	0.0280474	1
K10670	4.19135e-06	0.829571	0.0280624	1
K20257	4.03619e-06	0.638243	0.028355	1
K00161	3.51894e-05	0.210915	0.028573	1
K01751	7.97426e-05	0.911743	0.0288812	1
K10831	1.76422e-06	4.777	0.02898	1
K12992	-1.79062e-05	2.30709	0.0289907	1
K03923	-1.41277e-05	1.09314	0.0291951	1
K11181	-1.34962e-05	0.582146	0.0295961	1
K02031	0.000147287	1.0991	0.0297773	1
K21088	-1.28421e-06	-24.67	0.0305484	1
K00886	3.65027e-07	0.315629	0.0307212	1
K01602	8.49216e-07	0.20849	0.0307212	1
K07018	1.34249e-06	0.202471	0.0307212	1
K11606	3.86081e-06	0.231598	0.0307212	1
K05346	-1.27689e-05	1.955	0.0307742	1
K05862	-6.33333e-08	0.352643	0.031591	1
K17737	-1.09455e-06	0.32179	0.031591	1
K21578	-5.13939e-07	0.33886	0.031591	1
K22013	-5.16576e-07	0.314776	0.031591	1
K22063	-5.70909e-07	0.30969	0.031591	1
K22550	-6.05758e-07	0.342177	0.031591	1
K01625	-5.40266e-05	3.46181	0.0316403	1
K02469	-4.70111e-05	-0.547318	0.0316403	1
K07040	0.000136874	1.17398	0.0316403	1
K07171	-9.83514e-05	-15.415	0.0316403	1
K07979	-6.94764e-05	5.23439	0.0316403	1
K12308	0.000134367	0.918503	0.0316403	1
K07010	-1.33341e-05	-5.37122	0.0317027	1
K16850	-3.50003e-06	0.794538	0.0317042	1
K05995	-4.13323e-05	1.36136	0.0317767	1
K01674	-1.47905e-06	0.465938	0.0318001	1
K10419	-1.40426e-07	0.44159	0.0318001	1
K01156	0.000111988	0.745187	0.0321633	1
K08369	0.000106781	2.77673	0.0322478	1
K06866	-1.73639e-05	7.96468	0.03239	1
K02412	-3.3215e-05	1.47722	0.0326083	1
K02864	0.000212086	1.16706	0.0326083	1
K09772	0.000198722	1.01858	0.0326083	1
K01512	0.000128348	0.568787	0.0327264	1
K02552	-5.29769e-06	-18.4819	0.0329185	1
K01615	-5.43823e-06	1.03323	0.0329437	1
K03752	-1.88005e-05	-2.44281	0.0331233	1
K01082	-2.05979e-05	4.25503	0.0332034	1
K05934	-2.28353e-05	-0.579135	0.0332065	1
K06191	7.73811e-05	0.644991	0.033208	1
K19055	-4.83566e-05	1.27305	0.033208	1
K01101	4.63548e-05	0.388634	0.0333389	1
K06196	-1.78722e-06	0.115712	0.0334343	1
K01243	0.000154381	0.950839	0.0336011	1
K01810	0.000165966	-1.06325	0.0336011	1
K03563	-9.18514e-05	9.54522	0.0336011	1
K12573	-0.000154142	10.6033	0.0336011	1
K06403	-2.4727e-05	-0.602814	0.0336925	1
K09516	7.10644e-06	0.167857	0.0340013	1
K02291	1.12559e-06	0.924195	0.0341549	1
K21472	-7.94531e-06	16.0641	0.0345364	1
K03091	-0.00013445	-5.55476	0.0346193	1
K04075	0.000163671	1.20112	0.0346193	1
K05606	9.45778e-06	0.77217	0.0346239	1
K02405	-1.44343e-05	7.69111	0.0346893	1
K01534	-5.87786e-05	2.64137	0.0346956	1
K08298	3.13707e-06	-1.3316	0.0347608	1
K09692	-1.67167e-05	4.52313	0.0349009	1
K21467	1.1717e-06	0.388349	0.0350007	1
K02435	0.000217931	0.872074	0.0352035	1
K03525	0.000131027	3.28783	0.0356633	1
K01487	5.47731e-05	0.737735	0.035716	1
K05566	2.7306e-06	0.989035	0.0361065	1
K16013	2.67638e-05	0.25819	0.0366738	1
K02558	-3.49409e-05	0.880623	0.0367026	1
K01804	0.000109759	-4.68314	0.0367338	1
K03671	-0.000127853	-3.86528	0.0367338	1
K03635	-9.11969e-06	1.22561	0.037079	1
K01611	4.61362e-05	0.922961	0.0372073	1
K03783	-2.28046e-05	-45.0964	0.0372073	1
K01843	-1.25544e-05	-1.65358	0.0374075	1
K03462	-6.94808e-07	1.14302	0.0376066	1
K01921	0.000146427	-23.7485	0.0378311	1
K01715	-3.33596e-05	-1.96085	0.0378388	1
K19265	4.12152e-05	-8.38398	0.0383855	1
K00941	-1.57112e-05	-0.121842	0.0389557	1
K00997	0.000124634	0.651057	0.0389557	1
K07496	-4.64912e-05	-0.216577	0.0389557	1
K19123	1.06575e-05	0.53008	0.0391119	1
K03337	1.99859e-06	1.58612	0.0392998	1
K20342	7.36584e-06	0.661773	0.0393758	1
K19355	-2.20093e-05	0.738962	0.0394623	1
K03408	-9.94919e-06	-0.0940532	0.0394957	1
K09163	1.66862e-05	0.407566	0.0395107	1
K17326	1.46769e-05	0.330841	0.0395761	1
K22605	2.83411e-05	0.282291	0.0396926	1
K16924	-9.24114e-06	-1.58992	0.0398422	1
K06286	3.48749e-05	0.376649	0.0399264	1
K00674	9.64724e-05	1.43745	0.0401083	1
K01883	0.00021271	7.63306	0.0401083	1
K10974	4.34733e-05	0.776582	0.0405751	1
K13794	-2.26444e-06	0.392504	0.041047	1
K00703	-5.04346e-05	-1.97099	0.0412192	1
K01755	0.000134543	-0.47829	0.0412892	1
K07027	-5.86321e-05	-1.64037	0.0412892	1
K21567	5.67207e-05	0.48122	0.0412941	1
K05781	6.23002e-06	-1.96435	0.0415227	1
K06880	-7.90815e-06	4.76365	0.0416826	1
K07684	2.57073e-06	0.416457	0.041829	1
K21993	-2.4517e-05	1.87521	0.0418431	1
K06899	-1.10478e-05	1.09246	0.0418861	1
K14155	0.000147635	1.07332	0.0424991	1
K14654	4.87762e-06	0.594067	0.0425151	1
K09930	-5.274e-06	0.45013	0.04255	1
K01637	1.26947e-05	1.28877	0.0426004	1
K02388	-2.05841e-05	-0.958263	0.0430041	1
K06283	-2.93824e-05	-1.7647	0.0430041	1
K07321	-2.36393e-05	2.87484	0.043006	1
K01308	-1.00606e-05	1.48899	0.0430588	1
K03221	-3.91877e-06	0.427219	0.043091	1
K02556	-2.33891e-05	0.835291	0.0431972	1
K21471	0.000226947	1.02684	0.0437384	1
K01046	-1.79455e-05	0.750366	0.0446083	1
K20859	1.39446e-06	0.601342	0.044746	1
K11041	3.71493e-06	0.47863	0.0447519	1
K22607	3.3097e-05	0.329961	0.0447791	1
K04094	4.68351e-05	0.476087	0.0448007	1
K09773	4.5224e-05	0.660778	0.044839	1
K01653	0.00014591	2.18097	0.0450076	1
K05567	2.38853e-06	1.33049	0.0453069	1
K01250	4.24342e-05	0.80235	0.0454211	1
K01191	0.000101066	0.676794	0.0454872	1
K10906	-9.66634e-07	0.678945	0.0456449	1
K04757	-5.89229e-05	0.671328	0.0460756	1
K13542	-2.69305e-05	-1.16797	0.046126	1
K03657	0.000212794	1.39999	0.0463073	1
K07816	-4.64771e-05	-2.72418	0.0463073	1
K07307	6.53455e-06	0.949151	0.046339	1
K12145	-1.06181e-05	0.926979	0.0465911	1
K02406	-3.29701e-05	-1.88508	0.0467704	1
K00534	-6.71021e-06	0.5246	0.0468883	1
K03316	4.66038e-05	1.22038	0.0473875	1
K02527	-2.66678e-05	-0.871913	0.0474263	1
K02594	-1.22269e-06	0.536502	0.0474378	1
K02531	2.23973e-06	0.469328	0.0480111	1
K02413	-3.07085e-05	-1.50494	0.0480801	1
K01668	-7.33399e-06	0.589873	0.0481464	1
K14392	-2.40582e-05	1.04581	0.0486883	1
K01035	1.1713e-05	-2.67341	0.0487396	1
K13953	1.91177e-05	0.47392	0.0492098	1
K01241	-3.71168e-05	0.753502	0.0493648	1
K10972	6.48503e-06	0.591212	0.049379	1
K00786	-2.77239e-06	-0.0746902	0.0496504	1
K06894	1.66486e-05	0.124956	0.0500072	1
K00757	-6.13861e-05	1.26292	0.0501195	1
K19701	-2.3961e-06	1.76049	0.0502453	1
K03709	3.19032e-05	0.527282	0.0503675	1
K03322	5.59847e-05	2.00169	0.0503948	1
K08289	0.000132122	-0.63503	0.0503948	1
K16787	0.000277507	0.908308	0.0503948	1
K02506	-3.62294e-06	0.466736	0.0508532	1
K02127	-8.39713e-07	0.575841	0.0511568	1
K09897	-2.73503e-05	0.850883	0.0511728	1
K03148	-1.44237e-05	1.07254	0.0512504	1
K03656	-1.09722e-05	-8430.16	0.05147	1
K01531	0.000104974	0.586062	0.0515135	1
K03583	-1.26118e-05	1.57698	0.0517794	1
K00800	0.000112752	-8.5428	0.0518219	1
K03154	-0.000146708	2.53158	0.0518219	1
K03733	0.000113458	1.41245	0.0518219	1
K06958	0.000183152	1.09879	0.0518219	1
K10254	0.000121385	1.14323	0.0518219	1
K03632	-1.01843e-05	1.48984	0.0518771	1
K19239	-5.23102e-06	0.377757	0.0520668	1
K21947	-7.9549e-06	0.547052	0.0520668	1
K03320	-5.27424e-05	-1.51008	0.0522226	1
K01941	-5.06657e-06	-0.281772	0.052732	1
K17234	-1.11636e-05	3.85614	0.0527608	1
K01265	-0.000115134	2.85168	0.0532821	1
K02340	-7.19206e-05	4.24281	0.0532821	1
K03975	0.000117835	4.66941	0.0532821	1
K03895	1.78792e-06	1.13291	0.0533212	1
K07122	-6.01814e-06	-1.37343	0.0534108	1
K03645	-1.28706e-05	1.86608	0.0534853	1
K00001	4.2587e-05	0.501731	0.0536305	1
K03212	-1.13948e-05	0.682525	0.0537714	1
K11085	-6.10712e-05	0.605983	0.054399	1
K02647	-7.62968e-05	11.2567	0.0547761	1
K03897	-1.13022e-06	0.10194	0.0549256	1
K01118	3.03719e-06	0.0743517	0.0550219	1
K11184	-3.34228e-05	1.75495	0.0551176	1
K17723	-1.56668e-05	0.902634	0.055141	1
K00689	2.89043e-05	0.171455	0.0554181	1
K00897	1.23784e-06	0.229107	0.0554181	1
K02905	3.31162e-07	0.257729	0.0554181	1
K03404	1.64154e-06	0.227598	0.0554181	1
K03541	3.05135e-07	0.233732	0.0554181	1
K07670	2.28649e-07	0.299207	0.0554181	1
K08762	1.16243e-07	0.324304	0.0554181	1
K10353	1.67838e-06	0.313625	0.0554181	1
K12056	1.12089e-06	0.230991	0.0554181	1
K12292	4.29189e-07	0.325754	0.0554181	1
K12627	1.45703e-08	0.335687	0.0554181	1
K13930	1.59432e-06	0.219734	0.0554181	1
K16324	9.32432e-07	0.234051	0.0554181	1
K16906	5.19189e-07	0.260181	0.0554181	1
K19390	1.68054e-07	0.294621	0.0554181	1
K19423	4.84324e-07	0.273109	0.0554181	1
K20459	6.62432e-07	0.295827	0.0554181	1
K00395	-2.2124e-05	1.24095	0.0556298	1
K07456	-0.000138055	2.93524	0.0563044	1
K11927	-2.84857e-06	-0.0409917	0.0565315	1
K07469	-1.96531e-05	2.21161	0.0566267	1
K19049	-2.25258e-05	6.06372	0.0573968	1
K02385	-3.45081e-05	0.873101	0.0574093	1
K03446	-2.68305e-06	-0.182651	0.0577063	1
K07462	-6.00082e-05	-6.06098	0.0578675	1
K07014	-3.06407e-05	0.898741	0.0581876	1
K02440	1.0289e-05	0.0409125	0.058192	1
K05303	-4.46793e-06	-1.32807	0.0587527	1
K06566	-4.67804e-07	0.286596	0.0587585	1
K19587	-3.3002e-06	0.256302	0.0587585	1
K21528	-1.11885e-06	0.330309	0.0587585	1
K18369	-3.01169e-06	2.21877	0.0587991	1
K07448	-4.66227e-05	0.111572	0.0588904	1
K00656	9.77516e-05	3.67341	0.059466	1
K02056	0.000121248	0.817069	0.059466	1
K02952	-0.00203374	0.575759	0.059466	1
K06384	-8.47924e-06	-0.776987	0.0596079	1
K01845	-2.32607e-05	-2.99973	0.0597704	1
K02011	-2.65996e-05	0.637864	0.0603435	1
K18349	-5.91484e-05	0.772263	0.0605751	1
K03740	2.5329e-05	0.327195	0.060932	1
K07017	-3.34727e-06	-0.298728	0.060932	1
K00278	-2.92939e-05	-1.75734	0.0611005	1
K01870	8.75637e-05	5.54647	0.0611005	1
K09747	-0.000111833	-3.91664	0.0611005	1
K11050	-4.24616e-05	6.30548	0.0611005	1
K02194	-1.32649e-05	1.08005	0.0611164	1
K08744	2.80975e-05	3.09215	0.0611164	1
K13497	-1.5003e-05	1.55906	0.0611693	1
K02426	-3.90895e-05	2.74432	0.0612616	1
K04027	8.52342e-06	-13.2256	0.0619324	1
K07286	-1.00061e-05	0.796938	0.0620545	1
K04056	-2.08722e-06	0.465956	0.0620742	1
K18673	-1.39337e-06	0.36425	0.0620742	1
K13636	-3.54727e-06	-0.471514	0.0624496	1
K06410	-2.63877e-05	1.38018	0.0625315	1
K03535	3.91945e-05	0.635726	0.0625727	1
K19118	-2.91452e-05	1.51483	0.0627573	1
K01704	0.000129949	3.37034	0.0627715	1
K02047	-2.93955e-05	-0.875345	0.0627715	1
K02529	0.000358055	1.06815	0.0627715	1
K02563	0.000150565	-2.7797	0.0627715	1
K03088	-0.00162581	-2.48143	0.0627715	1
K07483	0.00015582	1.69808	0.0627715	1
K03620	3.49165e-06	2.25539	0.0628953	1
K15555	-1.92026e-05	0.547585	0.0629048	1
K20340	6.63776e-06	0.207451	0.0638644	1
K15256	-1.31569e-05	2.51936	0.0643362	1
K15024	-9.16826e-06	1.30901	0.0644368	1
K05364	9.83334e-05	0.594578	0.0644438	1
K00942	0.00013505	3.00782	0.0644796	1
K03673	1.11573e-05	0.640824	0.0650008	1
K15984	1.16519e-05	0.845294	0.065064	1
K00446	-3.27576e-07	0.284599	0.0651974	1
K01031	-3.06667e-07	0.275947	0.0651974	1
K01844	-8.20909e-07	0.228017	0.0651974	1
K02591	-7.19697e-07	0.255713	0.0651974	1
K03409	-1.49241e-05	0.220609	0.0651974	1
K04562	-1.10242e-05	0.203823	0.0651974	1
K05580	-2.09697e-07	0.27792	0.0651974	1
K05826	-6.63939e-07	0.268662	0.0651974	1
K06139	-3.88485e-07	0.242048	0.0651974	1
K06331	-1.38378e-05	0.199142	0.0651974	1
K08503	-2.30061e-07	0.28055	0.0651974	1
K09958	-6.77879e-07	0.278793	0.0651974	1
K10218	-3.5697e-07	0.301358	0.0651974	1
K11384	-1.15939e-06	0.288482	0.0651974	1
K11900	-4.80303e-07	0.301836	0.0651974	1
K13005	-1.6703e-06	0.216123	0.0651974	1
K15520	-1.01606e-06	0.253213	0.0651974	1
K18123	-1.20545e-06	0.233058	0.0651974	1
K18942	-8.3303e-07	0.302679	0.0651974	1
K18943	-9.23939e-07	0.290715	0.0651974	1
K18944	-7.21515e-07	0.301092	0.0651974	1
K19419	-1.27152e-06	0.225612	0.0651974	1
K19427	-8.67273e-07	0.282919	0.0651974	1
K19715	-7.12424e-07	0.273729	0.0651974	1
K19954	-2.04242e-07	0.293441	0.0651974	1
K20038	-8.96061e-07	0.30661	0.0651974	1
K21499	-7.63333e-07	0.289241	0.0651974	1
K21523	-5.48788e-07	0.310139	0.0651974	1
K21524	-1.04091e-06	0.306986	0.0651974	1
K21530	-4.29394e-07	0.287633	0.0651974	1
K21531	-4.83333e-07	0.305594	0.0651974	1
K16153	-2.53767e-05	-60.6722	0.0652636	1
K02941	-3.20426e-08	0.522698	0.0655432	1
K01579	-0.00136035	0.473742	0.0662254	1
K02408	-1.65476e-05	-0.308044	0.0662254	1
K02965	-0.000718522	0.920217	0.0662254	1
K03790	-4.28337e-05	-0.787806	0.0662254	1
K06346	0.000174308	0.892713	0.0662254	1
K07641	2.47756e-06	0.646853	0.0663301	1
K02066	-5.13945e-05	1.85385	0.0664456	1
K01207	-2.32851e-05	-10.4787	0.0673165	1
K18234	-1.52492e-05	-13.9474	0.0676348	1
K02948	-0.000478891	4.80235	0.0680093	1
K03770	-7.87745e-05	-1.80498	0.0680093	1
K12343	-9.28099e-06	-0.450958	0.0680853	1
K07149	-8.08517e-05	0.724721	0.068122	1
K00355	-3.14586e-05	0.591018	0.0681607	1
K07800	-0.000122628	0.294897	0.068736	1
K04074	-1.21838e-05	2.25622	0.0688071	1
K02481	-0.000100417	2.60309	0.0690793	1
K01507	-1.79561e-05	2.87155	0.0690939	1
K01281	4.44111e-05	0.320844	0.0691167	1
K07219	-4.13227e-06	-0.815728	0.0692428	1
K08363	-8.06888e-06	1.0094	0.0693353	1
K03636	-2.08633e-05	0.757509	0.0697116	1
K07278	-1.0926e-05	0.806235	0.0698191	1
K01270	-7.03304e-05	-4.91174	0.0698321	1
K01591	0.000164322	-1.46009	0.0698321	1
K01740	-3.58999e-05	-3.2376	0.0698321	1
K02601	0.000254701	6.06267	0.0698321	1
K02919	-0.00116719	1.42646	0.0698321	1
K10563	7.85863e-05	0.769522	0.0698321	1
K15581	6.61938e-05	1.04114	0.0700056	1
K02953	2.03492e-07	0.488043	0.0706178	1
K07084	2.74224e-07	-0.21512	0.0706488	1
K02655	-2.93131e-06	-14.8168	0.0713259	1
K03718	-1.76411e-05	1.19542	0.0716321	1
K07305	5.49322e-05	0.31447	0.0716406	1
K15584	-1.0096e-05	0.705593	0.0717489	1
K02585	-2.17846e-06	1.36338	0.0719298	1
K00883	-3.3687e-06	-1.97926	0.0722326	1
K05571	2.85967e-06	0.804338	0.0724108	1
K00528	7.37309e-05	1.20083	0.0735963	1
K03438	0.000142029	-2.21165	0.0735963	1
K07075	-0.000158636	1.64944	0.0735963	1
K11096	6.85283e-08	0.562093	0.0737124	1
K09824	-1.75335e-05	0.661831	0.0741127	1
K06216	1.25192e-06	0.400924	0.0742081	1
K02951	2.28643e-07	16.6541	0.0742241	1
K10747	-6.72435e-06	0.704079	0.0746262	1
K09802	-2.04256e-05	0.991752	0.0748621	1
K11527	-7.3878e-06	-0.11564	0.0750841	1
K01023	7.85088e-06	1.03498	0.0751126	1
K00013	0.000166014	1.05211	0.0755389	1
K01409	0.000192652	-2.07993	0.0755389	1
K03070	0.000162757	-1.27984	0.0755389	1
K07642	1.60121e-06	0.750484	0.0763544	1
K03190	-2.95598e-05	1.18903	0.0763974	1
K08323	-7.4636e-06	0.954368	0.0774447	1
K00927	0.000131691	1.93368	0.0775225	1
K01933	0.000202151	2.3067	0.0775225	1
K03775	-4.85009e-05	-10.2455	0.0775225	1
K17722	-8.30028e-06	-3.16886	0.0775381	1
K03883	-4.22407e-06	0.504237	0.0775636	1
K18922	6.99554e-05	0.72747	0.0778761	1
K03578	-9.28132e-06	2.15847	0.0781555	1
K01048	-3.59584e-06	-0.157479	0.0783672	1
K05919	-1.07279e-05	15.1201	0.078524	1
K00641	-1.0923e-05	2.82671	0.0787836	1
K00917	-1.4456e-06	0.122061	0.0788671	1
K09799	-1.68794e-06	0.336061	0.0789248	1
K06015	-1.27491e-05	0.274169	0.0790743	1
K01173	-4.37102e-05	1.90034	0.0792806	1
K02072	0.000121292	0.738706	0.0795478	1
K02871	0.000103802	-1.1387	0.0795478	1
K03823	0.000218516	0.75783	0.0795478	1
K09710	0.000121914	4.23961	0.0795478	1
K16511	-4.51461e-05	17.6092	0.0795478	1
K08307	-4.66031e-05	3.96694	0.0795675	1
K01995	-2.49625e-05	-0.602828	0.0795939	1
K16203	1.55582e-06	-2.80099	0.0799528	1
K08153	-2.46582e-06	4.43573	0.0800403	1
K07452	7.93577e-06	0.464063	0.0804264	1
K13280	-1.46598e-05	-0.801848	0.0805955	1
K05595	-7.8448e-05	1.05995	0.0816101	1
K05807	-4.55476e-06	-0.0453003	0.0816315	1
K09962	5.96555e-06	0.723734	0.0819802	1
K22902	8.4136e-06	0.329194	0.0822253	1
K00666	2.19839e-05	0.881395	0.0822267	1
K16299	-2.53529e-06	0.373066	0.0826235	1
K01628	-1.94583e-05	2.92434	0.0826674	1
K22278	-2.03755e-05	2.50097	0.0826674	1
K04761	-4.06508e-05	-0.981995	0.0826701	1
K01849	5.60243e-06	0.653582	0.082846	1
K00958	-6.48308e-06	0.547511	0.0835155	1
K04751	-7.32341e-05	1.63428	0.0837086	1
K17992	-4.14592e-05	0.962397	0.083714	1
K02455	-9.04112e-06	0.851533	0.0839414	1
K06928	-6.19742e-06	-0.8867	0.0844416	1
K09693	1.32609e-05	0.116464	0.0846759	1
K13049	-4.79301e-06	1.01609	0.0850578	1
K22024	7.45572e-06	0.649635	0.0852363	1
K01709	-7.62481e-06	1.05529	0.0856647	1
K01159	0.000108782	-0.439048	0.0858793	1
K01834	0.000165262	-1.44862	0.0858793	1
K03711	-9.56399e-05	1.92737	0.0858793	1
K11991	9.93483e-05	1.4352	0.0858793	1
K07664	2.08327e-06	1.26694	0.0860128	1
K03611	-8.75016e-06	-37.9407	0.0868905	1
K10716	-8.78871e-06	-0.127393	0.0869209	1
K09778	2.45987e-06	0.229248	0.0870703	1
K02584	-4.26716e-06	0.496855	0.0870732	1
K02866	1.27274e-07	1.95814	0.0873039	1
K09789	-3.94779e-05	-0.723106	0.0880052	1
K06385	-3.172e-05	-1.02451	0.088077	1
K02910	-1.07648e-06	-0.505659	0.0884223	1
K03756	-1.28124e-05	0.703821	0.0886491	1
K02243	4.9912e-05	0.397677	0.0886837	1
K22424	-7.84808e-06	0.423152	0.0888695	1
K00813	-7.61945e-06	28.5851	0.0894181	1
K07712	-3.52614e-07	0.0288645	0.0895495	1
K08222	1.45296e-05	-0.281049	0.0896068	1
K19780	-6.97447e-06	0.493539	0.0898434	1
K00128	4.03695e-05	2.21583	0.090215	1
K00937	-3.27409e-05	-0.343206	0.0902206	1
K10542	-5.27289e-05	-703.677	0.0902206	1
K00058	8.21711e-05	2.61544	0.0903191	1
K00655	-6.03691e-05	-0.904921	0.0903191	1
K03106	0.000199293	1.2894	0.0903191	1
K11103	7.6681e-06	1.15792	0.0908429	1
K06957	-7.97468e-06	0.931967	0.0912826	1
K18013	-6.85758e-07	0.0783181	0.0912859	1
K07213	-3.82868e-07	87.2236	0.0912893	1
K05352	1.1473e-06	0.520254	0.0921492	1
K10009	4.64905e-05	0.371058	0.0922411	1
K03693	2.33461e-06	0.443318	0.0924579	1
K00847	0.000101984	1.62321	0.0926063	1
K01945	-8.50139e-05	-1.43691	0.0926063	1
K02110	0.000166775	-0.821639	0.0926063	1
K02587	2.00286e-05	17.7534	0.0926063	1
K02888	0.000188975	10.2417	0.0926063	1
K03701	-0.0001141	97.4939	0.0926063	1
K08301	6.82823e-05	4.17007	0.0926063	1
K21975	-4.08321e-06	1.29357	0.0933193	1
K18979	-1.61532e-05	1.92916	0.093563	1
K02071	0.000140362	0.59445	0.0936262	1
K06383	-1.32621e-05	-0.491443	0.0936262	1
K07074	1.19446e-05	0.46654	0.0939491	1
K12370	1.00022e-05	0.54112	0.094351	1
K04784	1.35655e-06	-1.60308	0.0946898	1
K01012	-7.35138e-05	-2.90511	0.0949391	1
K02392	-7.06266e-06	-0.0678039	0.0949391	1
K11069	7.60192e-05	1.92677	0.0949391	1
K05803	-8.47282e-06	-2.46075	0.0954629	1
K05796	3.83139e-05	0.435518	0.0954658	1
K12543	1.92488e-06	0.367458	0.0956634	1
K05967	-5.18676e-06	9.04127	0.0957938	1
K05708	1.7103e-06	1.76868	0.0963092	1
K09774	3.77783e-05	0.596227	0.0966733	1
K12941	-1.60085e-05	1.85393	0.0968854	1
K13652	1.76018e-05	0.14537	0.0970258	1
K09125	-3.6513e-05	0.719232	0.0970697	1
K06993	-4.46332e-06	1.22623	0.0970849	1
K07404	-8.81654e-06	-0.190517	0.0971311	1
K00104	-3.73477e-05	2.42222	0.0973182	1
K01928	0.000140347	2.20235	0.0973182	1
K02916	0.000230303	-0.989978	0.0973182	1
K01708	5.33301e-06	1.01765	0.097339	1
K06908	-3.56087e-06	-0.581248	0.0975948	1
K04770	-8.16879e-06	0.860575	0.0978497	1
K01379	-5.54363e-07	0.848385	0.0984225	1
K03389	-1.09795e-05	-0.278998	0.0985445	1
K17214	-3.64111e-07	-0.241252	0.0988455	1
K04024	1.18756e-05	0.583956	0.0990706	1
K00938	3.0378e-05	0.272435	0.099199	1
K12685	-1.18311e-06	1.88279	0.0994091	1
K04026	1.61624e-05	0.717833	0.0994632	1
K00805	-2.54987e-05	-0.680538	0.099744	1
K02028	0.000189451	0.862348	0.099744	1
K02217	-0.000206216	1.7407	0.099744	1
K02400	-1.95224e-05	-0.469337	0.099744	1
K03439	0.000125982	6.43594	0.099744	1
K00527	7.58108e-07	0.239058	0.100435	1
K02828	2.98919e-07	0.275528	0.100435	1
K04478	1.66216e-07	0.28359	0.100435	1
K04756	2.12162e-07	0.291502	0.100435	1
K06269	2.28108e-08	0.228302	0.100435	1
K07504	4.44786e-06	0.177444	0.100435	1
K09822	1.8973e-07	0.267915	0.100435	1
K11607	2.95535e-06	0.174379	0.100435	1
K12623	5.64865e-08	0.207443	0.100435	1
K12751	1.69459e-08	0.284448	0.100435	1
K13732	3.47027e-07	0.267919	0.100435	1
K13818	1.53921e-05	0.185046	0.100435	1
K14267	9.65946e-07	0.189189	0.100435	1
K14443	5.72162e-08	0.233719	0.100435	1
K15730	1.59189e-08	0.286379	0.100435	1
K15860	3.23703e-07	0.222634	0.100435	1
K15873	7.51892e-07	0.197846	0.100435	1
K19077	2.77568e-07	0.27779	0.100435	1
K19424	4.08649e-06	0.247902	0.100435	1
K20322	5.63514e-07	0.264467	0.100435	1
K22255	1.92162e-07	0.278166	0.100435	1
K12141	-1.12774e-05	-9.40036	0.100599	1
K02246	3.5968e-05	0.300958	0.100718	1
K20534	2.69156e-05	0.1777	0.100737	1
K08717	-2.64972e-05	1.17578	0.100994	1
K08282	-4.35423e-06	0.544639	0.101135	1
K03214	-1.0518e-05	0.68013	0.101153	1
K02853	4.07446e-06	0.961998	0.101182	1
K09011	-3.73302e-05	0.511373	0.101708	1
K02532	2.75903e-05	0.578201	0.101799	1
K19804	-1.06265e-05	0.742835	0.101826	1
K01963	-4.2153e-05	-0.437542	0.101967	1
K00821	0.000126227	3.86694	0.102217	1
K00858	0.000146942	0.851087	0.102217	1
K00882	-1.79041e-05	-0.282714	0.102217	1
K09128	-3.53985e-06	0.601967	0.102348	1
K03782	2.13804e-06	-0.400073	0.102409	1
K07023	-2.5172e-05	2.3941	0.103202	1
K05838	-9.32214e-06	0.870941	0.10348	1
K11537	-3.05608e-06	0.622201	0.1036	1
K15736	5.2134e-06	0.427746	0.103675	1
K01295	-2.31754e-05	0.592249	0.103791	1
K04014	-9.3475e-06	33.2696	0.103949	1
K15587	-5.1916e-06	-0.247036	0.104197	1
K03274	-1.56708e-05	0.555369	0.10436	1
K04087	-2.78658e-06	-0.166071	0.104422	1
K08217	7.59079e-05	0.68987	0.104455	1
K22597	-2.67593e-06	0.703969	0.104496	1
K22405	-4.84864e-06	0.190058	0.104571	1
K07700	4.46671e-06	0.314754	0.10523	1
K01259	5.6807e-05	0.275917	0.105338	1
K08312	1.51925e-06	-0.146329	0.105594	1
K03839	-0.000104187	6.14695	0.106983	1
K11175	7.41602e-07	0.00518873	0.106992	1
K01610	-0.000220798	2.76116	0.107308	1
K02909	8.50177e-05	-0.526393	0.107308	1
K09762	9.53891e-05	1.22042	0.107308	1
K18581	-9.35233e-06	2.82387	0.107344	1
K07217	-8.31982e-07	0.343077	0.107861	1
K00248	-1.16075e-05	3.72512	0.108251	1
K02010	-1.47528e-05	-0.313458	0.108278	1
K03048	2.59847e-05	0.449611	0.108449	1
K05568	8.53767e-06	0.701776	0.108711	1
K11740	8.83481e-07	3.08274	0.109137	1
K02922	-1.75707e-06	-0.544425	0.10931	1
K02509	6.60302e-06	0.218139	0.10977	1
K07002	3.37241e-06	0.220042	0.10977	1
K09569	8.30164e-08	0.35539	0.10977	1
K11057	7.57671e-06	0.214179	0.10977	1
K00595	3.79716e-05	1.02432	0.109926	1
K01588	0.000105808	1.21417	0.109926	1
K01962	-4.3658e-05	-1.4491	0.109926	1
K03217	8.52327e-05	3.61796	0.109926	1
K12410	6.78102e-05	-0.297538	0.109926	1
K06148	-1.96928e-05	0.750731	0.110084	1
K09921	-8.81119e-06	1.46986	0.110373	1
K01667	-3.24765e-05	-1.801	0.110779	1
K12574	4.95432e-05	0.52807	0.11086	1
K00209	-4.04203e-06	-0.269187	0.110872	1
K03932	-6.98464e-06	-1.24522	0.110904	1
K01932	-1.08443e-06	3.7156	0.111774	1
K14393	1.21583e-05	0.605573	0.111993	1
K05540	-1.42889e-05	1.30014	0.112105	1
K01916	5.9442e-05	0.576431	0.112199	1
K03546	-2.03351e-05	-0.343979	0.112208	1
K00075	0.000130303	0.78188	0.112594	1
K00700	0.000144694	2.11887	0.112594	1
K01424	0.000140657	1.73157	0.112594	1
K03310	-7.58173e-05	-1.39442	0.112594	1
K07263	-7.08955e-05	-1.18884	0.112594	1
K20265	-2.94016e-05	-0.909905	0.112594	1
K01002	8.91996e-06	0.533111	0.11337	1
K11617	8.99618e-06	0.967175	0.114466	1
K03697	9.08524e-06	0.317729	0.114584	1
K03480	7.8724e-06	0.206362	0.11461	1
K01466	-4.28418e-06	1.30018	0.114995	1
K00020	8.02312e-06	0.411273	0.115047	1
K12064	2.36676e-06	0.270297	0.115257	1
K19171	-6.50167e-05	0.297748	0.115308	1
K00561	-0.000724003	-3.63264	0.115312	1
K02067	-0.000128076	1.9482	0.115312	1
K03060	0.000197526	0.927256	0.115312	1
K06158	-9.42593e-05	1.72916	0.115312	1
K08234	4.24554e-06	0.0360974	0.115312	1
K03299	-1.70845e-05	-3.12442	0.116227	1
K15257	-1.28586e-05	1.13344	0.116923	1
K02063	3.82998e-07	-0.0473512	0.117612	1
K02411	-1.9497e-05	-0.600587	0.11763	1
K03930	2.61681e-06	0.475484	0.117841	1
K11903	-3.66474e-06	-4.20483	0.118014	1
K02911	-0.00243431	0.456637	0.118081	1
K09906	-5.06537e-06	-0.691116	0.118305	1
K15598	-9.64315e-06	-3.3728	0.118619	1
K06176	-2.28314e-05	1.18993	0.118745	1
K03820	-1.9773e-05	2.93268	0.11898	1
K02640	-1.17544e-06	0.301504	0.120035	1
K12877	-4.64578e-08	0.391323	0.120035	1
K21416	-9.20565e-07	0.364522	0.120035	1
K00939	0.000131905	1.93149	0.120901	1
K00385	7.21417e-06	0.192103	0.120958	1
K21746	7.54428e-06	0.708811	0.121076	1
K04082	-9.25441e-06	-2.5904	0.121709	1
K02418	-2.92902e-05	-2.42719	0.121807	1
K04765	4.17788e-06	0.897903	0.122544	1
K06890	7.01443e-05	0.752477	0.123251	1
K06206	-1.73731e-05	-0.178054	0.123773	1
K09458	-9.59377e-05	12.1302	0.123773	1
K14623	2.95348e-05	1.03467	0.123773	1
K01322	-1.18735e-05	1.9936	0.124033	1
K00980	-1.36579e-05	0.664669	0.124366	1
K08311	-7.8909e-06	-0.959812	0.124666	1
K01284	-0.000177578	2.22447	0.124689	1
K20627	4.51885e-06	0.594428	0.12493	1
K07306	1.83176e-06	42.8441	0.125194	1
K06298	2.06712e-05	0.922161	0.125403	1
K10194	-5.68048e-06	0.660917	0.125438	1
K07221	-6.37166e-05	1.93857	0.126076	1
K07580	-1.30836e-05	0.522902	0.126444	1
K11004	-1.33844e-06	0.823247	0.126665	1
K02914	-0.00186755	0.915278	0.126697	1
K03076	0.000151151	8.06045	0.126697	1
K03665	7.62996e-05	-3.00853	0.126697	1
K10773	0.000113827	-0.787901	0.126697	1
K20074	7.1848e-05	3.69312	0.126697	1
K06926	-4.28666e-06	-0.107937	0.126866	1
K13625	1.32087e-07	0.456156	0.126877	1
K12369	-1.33397e-05	0.831697	0.127053	1
K22396	-4.68567e-08	0.00357188	0.127211	1
K02195	2.18589e-06	-0.6669	0.12786	1
K10037	4.34217e-07	-0.041601	0.128166	1
K06726	1.8432e-05	2.24241	0.128963	1
K06284	-3.27157e-05	1.0028	0.129063	1
K15540	-2.26067e-06	1.91889	0.129672	1
K01719	-0.000118876	2.10669	0.129674	1
K03308	-0.000113785	-1.43391	0.129674	1
K11068	0.000108238	6.6345	0.129674	1
K03761	-8.75868e-06	0.621642	0.129841	1
K01085	-5.00904e-06	1.18106	0.130214	1
K12368	-6.88911e-06	-0.96868	0.130284	1
K10710	-2.09189e-05	0.723008	0.130442	1
K02978	-2.5469e-06	-0.647271	0.130543	1
K15924	-5.63012e-06	0.372891	0.130998	1
K00694	2.16905e-05	0.250052	0.131329	1
K07175	1.29926e-05	0.115686	0.131333	1
K10708	-3.20531e-06	1.48301	0.13176	1
K00869	6.28656e-06	0.23876	0.132476	1
K08094	7.2486e-06	0.22987	0.132476	1
K01749	-2.99035e-05	10.3296	0.132704	1
K07164	-0.000246792	1.31381	0.132704	1
K07375	5.77273e-08	0.298137	0.133018	1
K07746	3.43158e-06	0.181133	0.133018	1
K15872	8.14447e-07	0.246676	0.133018	1
K17432	9.37748e-08	0.476468	0.133018	1
K03562	-1.01788e-05	-8.97403	0.133302	1
K08364	-3.56439e-05	1.30941	0.134557	1
K02230	4.22813e-05	0.186855	0.135002	1
K00975	0.000140155	1.16413	0.135787	1
K03431	0.000207398	0.98753	0.135787	1
K03624	-9.79742e-05	19.5496	0.135787	1
K03664	8.69916e-05	-0.681659	0.135787	1
K09157	0.000169282	0.933168	0.135787	1
K11065	-1.59404e-05	2.46156	0.135787	1
K14652	-0.000237864	4.87362	0.135787	1
K02786	1.50641e-05	3.45349	0.136098	1
K21828	1.71443e-06	0.386883	0.136112	1
K17734	-9.40738e-06	36.7985	0.136239	1
K00243	-4.48094e-05	12.8639	0.136665	1
K00025	-1.84545e-08	0.244005	0.136777	1
K00293	-3.52121e-07	0.242325	0.136777	1
K00302	-4.27576e-07	0.243972	0.136777	1
K01032	-2.31515e-07	0.233955	0.136777	1
K01039	-4.22424e-07	0.209161	0.136777	1
K02689	-5.79394e-07	0.195031	0.136777	1
K02690	-7.81212e-08	0.209795	0.136777	1
K02703	-3.42121e-08	0.249597	0.136777	1
K02802	-1.86364e-07	0.245593	0.136777	1
K03194	-2.55758e-07	0.249105	0.136777	1
K03381	-3.67273e-07	0.245848	0.136777	1
K03937	-1.87273e-07	0.23164	0.136777	1
K03953	-2.75758e-07	0.240208	0.136777	1
K05360	-2.56061e-07	0.206353	0.136777	1
K05563	-1.45455e-07	0.217537	0.136777	1
K05577	-1.55455e-07	0.217378	0.136777	1
K05581	-2.70909e-07	0.202524	0.136777	1
K05830	-3.58788e-07	0.248854	0.136777	1
K05910	-4.30303e-07	0.199555	0.136777	1
K06120	-2.50303e-07	0.227477	0.136777	1
K06505	-2.81515e-07	0.249837	0.136777	1
K06605	-2.14545e-07	0.229909	0.136777	1
K07241	-2.85152e-07	0.199574	0.136777	1
K09129	-4.09091e-07	0.229692	0.136777	1
K09688	-4.73939e-07	0.221447	0.136777	1
K09928	-3.20303e-07	0.234285	0.136777	1
K09932	-3.72121e-07	0.217019	0.136777	1
K11910	-2.38485e-06	0.2442	0.136777	1
K11962	-2.40303e-07	0.229289	0.136777	1
K12334	-1.39091e-07	0.247494	0.136777	1
K12991	-1.7e-07	0.222868	0.136777	1
K12998	-1.52121e-07	0.249709	0.136777	1
K14821	-1.27273e-07	0.242338	0.136777	1
K15915	-4.46061e-07	0.212349	0.136777	1
K16011	-3.8e-07	0.222659	0.136777	1
K16958	-5.4303e-07	0.241508	0.136777	1
K17208	-5.57273e-07	0.249976	0.136777	1
K17829	-5.51818e-07	0.249394	0.136777	1
K19333	-3.45152e-07	0.249812	0.136777	1
K19543	-3.30606e-07	0.213353	0.136777	1
K20368	-3.32424e-08	0.192419	0.136777	1
K20485	-2.22424e-07	0.245673	0.136777	1
K20489	-1.82242e-06	0.183705	0.136777	1
K21405	-8.25758e-07	0.219777	0.136777	1
K22068	-1.95182e-07	0.196462	0.136777	1
K22474	-2.79697e-07	0.200092	0.136777	1
K22616	-3.65758e-07	0.214066	0.136777	1
K19124	1.13689e-05	0.597054	0.13679	1
K00841	1.66289e-06	0.386132	0.136832	1
K04772	-3.92551e-06	3.70174	0.137228	1
K16066	1.70141e-06	-1.08074	0.137428	1
K00364	4.444e-05	0.452145	0.137435	1
K05367	-1.4145e-05	4.55343	0.137467	1
K00169	-1.74449e-05	0.819669	0.137657	1
K00425	-3.04304e-05	1.29307	0.138191	1
K13894	1.61242e-06	-0.334886	0.138529	1
K01590	5.61806e-05	0.446291	0.138978	1
K02613	-2.3928e-06	0.796395	0.139348	1
K08151	-6.74038e-09	0.00240091	0.139388	1
K19426	-1.9941e-08	0.0174475	0.139388	1
K15866	-6.02625e-06	0.635145	0.139455	1
K02760	-2.04977e-05	-1.17849	0.139724	1
K02422	-2.33005e-05	-1.14296	0.139794	1
K03413	-2.34452e-05	1.00186	0.139794	1
K05343	-2.35561e-05	0.612442	0.140119	1
K07685	-1.04967e-05	0.890983	0.140589	1
K00105	-4.53293e-07	0.0795352	0.140593	1
K01635	-3.65488e-07	0.0520191	0.140953	1
K09022	-6.10685e-05	13.6559	0.141378	1
K03811	-6.42047e-05	2.00735	0.142118	1
K06142	-2.89441e-05	-0.0709902	0.142118	1
K07782	7.69732e-07	0.11826	0.142238	1
K07161	1.93127e-06	0.562901	0.142304	1
K18692	2.83927e-05	0.268597	0.142657	1
K09698	6.31731e-05	0.506679	0.142907	1
K06317	3.0096e-05	1.38299	0.142977	1
K12111	1.56869e-05	0.365706	0.143583	1
K05835	4.9422e-06	-4.3307	0.143806	1
K15600	-1.27652e-05	0.531309	0.143809	1
K01760	2.86198e-05	0.670066	0.144558	1
K00647	2.07072e-05	0.170709	0.144579	1
K19137	4.68964e-06	0.235785	0.145187	1
K02390	3.29715e-06	0.0566067	0.145198	1
K03630	-0.000100191	-4.76962	0.145367	1
K03771	-0.000186356	2.08033	0.145367	1
K22010	5.05269e-05	0.539616	0.145367	1
K05524	-5.99902e-06	-3.20505	0.145513	1
K04517	-3.68839e-05	6.23375	0.146089	1
K03436	7.24008e-06	0.12461	0.146202	1
K06212	-4.16099e-06	-2.77264	0.147072	1
K02936	-2.37821e-06	0.977863	0.147274	1
K03136	-1.54571e-06	-20.7951	0.147274	1
K03420	-2.02647e-06	0.894613	0.147274	1
K04799	-1.1258e-06	-1.2304	0.147274	1
K04801	-1.66781e-06	-22.2719	0.147274	1
K04802	-1.52276e-06	3.11468	0.147274	1
K06174	-1.64676e-06	1.99764	0.147274	1
K07396	-5.49353e-07	-1.64044	0.147274	1
K07446	-1.13883e-06	-0.736469	0.147274	1
K09126	-1.11016e-06	-0.540644	0.147274	1
K18827	-1.33235e-07	-0.638291	0.147274	1
K18236	5.77162e-06	0.266854	0.147424	1
K07586	5.63442e-05	0.437145	0.147732	1
K01491	0.000191697	4.45508	0.14867	1
K02933	0.000184966	-1.45684	0.14867	1
K03517	3.89516e-05	-0.891435	0.14867	1
K03526	0.000112463	-3.41266	0.14867	1
K03629	4.35609e-05	-0.174415	0.14867	1
K03743	8.36272e-05	4.97012	0.14867	1
K06409	1.95182e-05	0.126306	0.14867	1
K16053	-8.28146e-05	3.16445	0.14867	1
K19971	6.34776e-06	0.565655	0.148908	1
K21064	2.50926e-05	0.496542	0.149363	1
K22044	-1.81896e-05	2.96398	0.149389	1
K15855	-7.18634e-06	0.313708	0.149967	1
K03788	-1.30887e-05	10.5801	0.150978	1
K01560	1.33728e-05	0.198662	0.151168	1
K02991	-1.13554e-06	-4.05193	0.151632	1
K07098	-7.26726e-05	-1.44952	0.152031	1
K09013	8.26596e-05	4.75313	0.152031	1
K07118	1.04853e-05	0.33543	0.152146	1
K06181	-1.13508e-05	0.654326	0.152261	1
K01355	5.51097e-07	0.722643	0.152683	1
K07096	1.14377e-05	0.182587	0.152683	1
K17865	4.97382e-07	-0.0355645	0.153062	1
K03593	7.90206e-06	1.1934	0.153124	1
K05802	-8.88838e-06	0.773227	0.153248	1
K11534	5.05228e-06	2.64609	0.153948	1
K18474	2.61926e-06	0.122088	0.154338	1
K00029	-4.13199e-05	0.484743	0.154554	1
K02769	-6.94488e-06	-0.547913	0.154558	1
K19005	1.83478e-05	0.211405	0.154955	1
K06167	-7.79855e-06	-0.778093	0.155231	1
K00600	0.000132197	-4.13182	0.155448	1
K03205	-6.81542e-05	-0.568011	0.155448	1
K03210	-6.85425e-05	5.66792	0.155448	1
K07478	0.000118681	0.93024	0.155448	1
K07566	-6.30984e-05	-71.7364	0.155448	1
K03311	4.00538e-05	0.563565	0.155961	1
K00048	-1.53651e-05	0.967667	0.156179	1
K03896	8.6421e-07	-1.25804	0.156204	1
K04023	1.7814e-05	6.12806	0.156251	1
K05539	-1.3773e-05	0.934505	0.156265	1
K08678	-1.94577e-05	-5.43393	0.157197	1
K00131	1.738e-05	0.416918	0.157282	1
K11529	9.04368e-06	0.132195	0.157794	1
K03092	-0.000105148	1.3358	0.157994	1
K15986	-1.68221e-05	-0.406638	0.157994	1
K00972	-9.69031e-06	0.429236	0.158084	1
K07339	1.33891e-06	-0.721212	0.158084	1
K02915	-1.29828e-06	-0.422916	0.158877	1
K01897	0.000141096	1.92902	0.158922	1
K03685	0.000106565	9.1618	0.158922	1
K07277	-5.13077e-05	-1.35344	0.158922	1
K12257	-6.2904e-05	9.97777	0.158922	1
K19955	5.50446e-05	0.948154	0.158922	1
K06138	1.03734e-05	0.237028	0.159164	1
K00096	-1.0585e-05	-0.193284	0.159701	1
K01058	-3.12481e-05	0.878609	0.159726	1
K07250	-6.38161e-06	1.16681	0.160147	1
K01066	-1.09264e-05	1.21364	0.160879	1
K02781	-1.47243e-05	-3.04491	0.161484	1
K03581	2.55749e-08	0.000376168	0.161484	1
K18475	-1.94888e-05	-0.74089	0.161488	1
K02572	-9.2745e-06	1.08965	0.162442	1
K01089	-3.76237e-05	-0.523726	0.162454	1
K01745	6.5796e-05	-0.253099	0.162454	1
K06023	-4.11173e-05	2.55551	0.162454	1
K19302	-3.9535e-05	9.73665	0.162454	1
K02041	-1.22348e-05	-1.97237	0.163227	1
K18889	-7.95449e-06	-0.239157	0.163249	1
K06398	-3.04338e-05	-2.58564	0.163257	1
K03981	-5.80581e-06	-8.77955	0.164229	1
K14983	2.19748e-06	-0.392228	0.164488	1
K07115	-3.97635e-06	0.773127	0.164646	1
K05878	-1.00803e-05	-3.24197	0.165025	1
K13004	1.93856e-05	0.216574	0.165272	1
K10672	-2.90581e-07	0.0338375	0.165733	1
K15770	-6.6483e-06	-0.113759	0.165771	1
K00174	-9.63252e-05	-2.98113	0.166044	1
K16012	2.64924e-05	0.24805	0.16667	1
K14060	-2.80595e-06	1.01683	0.166747	1
K00008	3.42026e-06	-2.63719	0.166833	1
K08169	-1.59968e-05	1.81286	0.167833	1
K02750	5.24541e-05	0.668314	0.168646	1
K06390	1.19862e-07	0.00217836	0.16865	1
K03230	-3.95014e-06	0.436984	0.16897	1
K03954	-4.27423e-07	0.434257	0.16897	1
K02929	-1.07354e-06	-0.267881	0.169244	1
K01925	0.000158786	3.11626	0.169692	1
K03111	0.000210573	0.640515	0.169692	1
K19229	-6.95121e-06	316.047	0.169758	1
K19147	2.19755e-06	0.121005	0.169787	1
K05570	4.02831e-06	0.533863	0.171077	1
K19172	-5.2583e-05	0.234355	0.171753	1
K00045	2.21789e-05	-0.774026	0.172004	1
K05846	1.41273e-05	2.19982	0.172308	1
K00951	-0.000130216	1.2869	0.1734	1
K00981	0.000153326	0.542044	0.1734	1
K02493	7.64703e-05	-2.55316	0.1734	1
K03177	0.000107663	-7.08	0.1734	1
K06921	4.41175e-05	-0.803431	0.1734	1
K00884	-1.26411e-05	0.793472	0.173547	1
K05020	8.15606e-06	0.555262	0.173589	1
K08324	9.32015e-07	-0.274565	0.173653	1
K20373	3.73452e-06	3.21126	0.173653	1
K02454	1.52145e-05	0.280704	0.173928	1
K05822	3.46433e-05	0.275588	0.173928	1
K07166	8.45004e-05	0.545695	0.174176	1
K02241	-1.11193e-05	0.339059	0.175116	1
K02937	1.50571e-07	0.756073	0.175154	1
K09685	1.66003e-05	0.523052	0.175804	1
K04028	1.80392e-05	0.897752	0.176022	1
K21807	3.25908e-07	0.391804	0.176271	1
K02168	-1.04631e-05	2.0229	0.176829	1
K01493	3.16802e-06	0.0253238	0.177167	1
K01734	-0.000144558	1.14881	0.177167	1
K02343	0.000123828	0.979712	0.177167	1
K07105	-1.33721e-06	-0.0217401	0.177167	1
K07473	-0.000219728	-3.87907	0.177167	1
K09806	-6.22443e-06	1.01345	0.177417	1
K13990	-6.2143e-06	-0.873767	0.177532	1
K00170	-1.35614e-05	0.741194	0.177614	1
K00087	2.23436e-05	0.90167	0.177806	1
K02535	1.37161e-06	0.0136273	0.177806	1
K10709	-5.89292e-06	-0.851548	0.177859	1
K00798	-9.09341e-05	1.76324	0.177901	1
K02169	6.08261e-06	0.0634324	0.177916	1
K22457	1.16675e-06	0.617498	0.178835	1
K03465	-4.60294e-05	-0.580242	0.179837	1
K00609	8.88857e-05	-0.353098	0.180993	1
K04720	-6.16449e-05	3.12668	0.180993	1
K07232	3.23153e-06	1.97214	0.181065	1
K02980	-2.64818e-07	4.57701	0.18131	1
K01712	-2.54187e-05	-5.00971	0.181624	1
K00375	-4.44279e-05	0.920048	0.181754	1
K21885	3.09451e-06	1.08641	0.181767	1
K03095	1.1345e-05	0.52147	0.181771	1
K10762	-1.32542e-07	-14.5881	0.181944	1
K03105	-1.78442e-06	1.75895	0.182418	1
K19267	-5.10953e-06	0.402847	0.182427	1
K01665	-1.06044e-05	1.62258	0.182587	1
K02538	-1.58737e-06	0.874278	0.183374	1
K06113	4.58875e-05	0.23482	0.183555	1
K07109	-1.73034e-05	1.75432	0.183613	1
K06333	-2.25238e-05	-8.05767	0.183682	1
K00823	-1.64017e-06	1.7331	0.183759	1
K02859	3.59268e-05	0.341178	0.183766	1
K00965	8.28844e-05	0.620324	0.18488	1
K01940	0.000124145	1.76258	0.18488	1
K01992	-0.000309423	1.873	0.18488	1
K02058	3.80106e-05	1.4107	0.18488	1
K03924	-5.53223e-05	-7.24621	0.18488	1
K13747	-7.08875e-05	-1.08058	0.18488	1
K00015	1.16838e-06	0.171709	0.185223	1
K00122	2.28649e-07	0.219032	0.185223	1
K00231	7.4e-08	0.199356	0.185223	1
K00692	3.52432e-07	0.184025	0.185223	1
K00728	8.2973e-08	0.229397	0.185223	1
K00996	1.81892e-06	0.209378	0.185223	1
K01027	5.97568e-08	0.233692	0.185223	1
K01713	1.90541e-06	0.234165	0.185223	1
K02153	1.31838e-07	0.188563	0.185223	1
K02207	7.03243e-09	0.22384	0.185223	1
K02352	2.08378e-07	0.222132	0.185223	1
K02729	7.35135e-08	0.230323	0.185223	1
K02826	1.18378e-07	0.234056	0.185223	1
K02827	1.41892e-07	0.235302	0.185223	1
K02973	2.61892e-08	0.19266	0.185223	1
K03094	3.04054e-08	0.22268	0.185223	1
K03104	3.40811e-08	0.185749	0.185223	1
K03464	8.35135e-08	0.217196	0.185223	1
K04353	9.24324e-08	0.234962	0.185223	1
K04660	3.53514e-08	0.198756	0.185223	1
K04768	1.18108e-07	0.2162	0.185223	1
K05602	1.06757e-07	0.234588	0.185223	1
K05794	9.2973e-08	0.226648	0.185223	1
K06135	2.46757e-06	0.198734	0.185223	1
K07064	2.50459e-07	0.181912	0.185223	1
K07102	9.93514e-07	0.185538	0.185223	1
K07128	3.27568e-07	0.19141	0.185223	1
K07677	8.58919e-07	0.211538	0.185223	1
K07681	1.31081e-07	0.206317	0.185223	1
K07874	1.87568e-08	0.235792	0.185223	1
K08372	2.08649e-07	0.224425	0.185223	1
K09133	1.94649e-06	0.185738	0.185223	1
K09153	1.19189e-07	0.215774	0.185223	1
K09164	9.78378e-07	0.22648	0.185223	1
K09422	7.56757e-08	0.22837	0.185223	1
K09545	1.34595e-07	0.227967	0.185223	1
K09613	5.46757e-08	0.235752	0.185223	1
K09814	1.33243e-07	0.235522	0.185223	1
K10033	3.05946e-08	0.235044	0.185223	1
K10212	7.54324e-07	0.191536	0.185223	1
K10241	1.65135e-07	0.235646	0.185223	1
K10704	1.38919e-08	0.20712	0.185223	1
K10843	1.95405e-07	0.198479	0.185223	1
K11434	6.2973e-08	0.235773	0.185223	1
K11569	1.0027e-07	0.23559	0.185223	1
K11693	1.7027e-07	0.218321	0.185223	1
K11878	4.16216e-08	0.235709	0.185223	1
K12061	9.8e-07	0.190973	0.185223	1
K12063	1.07378e-06	0.184223	0.185223	1
K12191	5.44595e-08	0.23475	0.185223	1
K12270	9.37838e-08	0.235668	0.185223	1
K12832	6.2973e-08	0.235791	0.185223	1
K12859	3.07297e-08	0.200776	0.185223	1
K13250	9.86486e-09	0.229885	0.185223	1
K13531	8.89459e-07	0.195764	0.185223	1
K14201	1.13243e-07	0.231484	0.185223	1
K14665	7.89459e-07	0.187097	0.185223	1
K14686	7.71351e-08	0.223675	0.185223	1
K15022	8.61892e-07	0.181534	0.185223	1
K15526	5.85946e-08	0.233856	0.185223	1
K15789	4.46486e-08	0.229842	0.185223	1
K15870	8.26757e-07	0.180493	0.185223	1
K15916	8.56757e-08	0.235643	0.185223	1
K16870	1.39189e-07	0.233833	0.185223	1
K17317	1.20541e-07	0.233713	0.185223	1
K17682	4.07027e-08	0.19387	0.185223	1
K18177	8.04324e-08	0.212726	0.185223	1
K18926	3.40541e-07	0.231397	0.185223	1
K19035	1.1973e-07	0.223162	0.185223	1
K19174	3.81186e-06	0.192496	0.185223	1
K19231	5.12973e-07	0.234106	0.185223	1
K19340	9.32703e-07	0.177659	0.185223	1
K19422	4.27568e-07	0.223469	0.185223	1
K19972	1.25378e-07	0.202707	0.185223	1
K20338	3.34054e-08	0.235135	0.185223	1
K20341	2.1e-07	0.222325	0.185223	1
K20370	1.89459e-07	0.220209	0.185223	1
K20811	4.90811e-07	0.212751	0.185223	1
K20824	7.53243e-08	0.184638	0.185223	1
K21238	1.55861e-05	0.165608	0.185223	1
K21344	6.63514e-07	0.188096	0.185223	1
K21420	1.11351e-06	0.184251	0.185223	1
K21478	4.58919e-08	0.221534	0.185223	1
K21502	2.59092e-05	0.166014	0.185223	1
K21525	2.54048e-05	0.165662	0.185223	1
K21576	5.30378e-07	0.171649	0.185223	1
K21687	2.03784e-07	0.230633	0.185223	1
K22109	1.12703e-07	0.22685	0.185223	1
K22136	7.66486e-08	0.199298	0.185223	1
K22907	1.86757e-07	0.223394	0.185223	1
K03683	-8.08771e-06	-5.23233	0.185306	1
K12960	-1.28393e-05	-0.373182	0.185502	1
K03118	4.20801e-05	-4.55259	0.185633	1
K05374	3.67745e-06	0.622424	0.186148	1
K09001	-6.29465e-06	-1.82114	0.186191	1
K02193	1.50278e-06	-1.07541	0.186394	1
K02459	-5.91971e-06	1.52328	0.186489	1
K21498	2.961e-05	1.12949	0.187456	1
K10040	3.74126e-05	0.324485	0.187522	1
K20509	1.34376e-06	0.118755	0.18788	1
K00067	-1.49189e-05	-0.130893	0.188828	1
K00196	-2.22418e-05	0.45246	0.188978	1
K09155	-8.14918e-05	0.568143	0.189243	1
K07005	-5.06615e-05	0.807593	0.189553	1
K22041	-3.61153e-06	0.896279	0.189605	1
K03952	-2.03752e-07	0.381899	0.189943	1
K04484	-1.87966e-06	1.91402	0.189943	1
K22736	1.18289e-05	0.541004	0.190615	1
K07304	3.66298e-05	0.386762	0.190714	1
K00010	-8.52535e-06	-2.29985	0.191546	1
K15599	-1.1207e-05	0.484415	0.192392	1
K01879	6.8752e-05	0.723538	0.192836	1
K02108	-4.21087e-05	-0.881514	0.192836	1
K06889	5.85281e-05	3.18345	0.192836	1
K09812	-9.22909e-06	-0.0940198	0.192836	1
K03548	-4.97284e-06	-1.12994	0.192929	1
K04760	-1.01351e-05	0.733501	0.19325	1
K00054	6.69616e-06	0.232221	0.193315	1
K19285	4.08146e-06	0.631937	0.193491	1
K02380	-7.45693e-06	-0.688422	0.193523	1
K02883	1.26421e-07	-8.00373	0.194918	1
K12555	7.38167e-06	0.247514	0.19519	1
K05361	-2.79046e-07	0.59031	0.195255	1
K09764	-4.22169e-06	0.453531	0.195263	1
K01661	-1.68087e-05	-0.174264	0.195379	1
K03186	-9.35813e-06	1.62044	0.195598	1
K08279	4.64212e-06	2.35831	0.195844	1
K09696	-8.23339e-06	-3.07037	0.195952	1
K05363	2.47509e-06	0.724023	0.196072	1
K07101	1.11427e-06	0.199552	0.196659	1
K10548	6.96879e-06	0.210023	0.196659	1
K11263	4.57281e-07	0.357957	0.196659	1
K00946	-0.000103399	-51.7205	0.196906	1
K02121	-6.16263e-05	-16.4611	0.196906	1
K02931	-0.000887947	0.519761	0.196906	1
K08600	-6.67816e-05	1.51999	0.196906	1
K01692	-3.39658e-06	0.79083	0.198833	1
K18828	-3.63957e-07	0.0293002	0.198833	1
K12556	4.80645e-06	0.241319	0.19932	1
K00259	2.65939e-05	0.209458	0.199962	1
K07374	1.29196e-08	-0.188562	0.200006	1
K11392	5.90591e-07	0.042643	0.200221	1
K02778	-7.3695e-06	-1.52235	0.200319	1
K01000	0.000152934	-1.13196	0.201038	1
K01079	6.30135e-05	4.75804	0.201038	1
K01126	-0.000167524	5.72408	0.201038	1
K03215	-2.59133e-05	-0.257072	0.201038	1
K03584	8.091e-05	-0.412174	0.201038	1
K07407	-8.83501e-05	-0.827529	0.201038	1
K02844	-1.81953e-07	-0.0335342	0.201786	1
K05844	-7.58544e-06	-3.11937	0.202047	1
K12268	4.46279e-06	0.543715	0.202117	1
K03736	1.28137e-05	0.512871	0.202397	1
K07707	2.27191e-05	0.252518	0.202735	1
K15034	6.70588e-06	0.609298	0.20301	1
K06968	-4.72304e-06	-0.455872	0.203757	1
K19092	1.70941e-05	0.178188	0.2038	1
K14055	-7.03861e-06	0.809394	0.204143	1
K11746	7.8582e-06	0.655404	0.204184	1
K14063	-3.77063e-06	0.705365	0.20469	1
K17716	-2.88642e-05	0.504988	0.204714	1
K00687	3.92398e-06	0.208144	0.205105	1
K16784	4.09566e-07	0.504206	0.205105	1
K00241	-9.75496e-05	-5.04686	0.205231	1
K01448	-9.3371e-05	0.951896	0.205231	1
K01738	-0.000112466	0.652242	0.205231	1
K06969	-6.99162e-05	-3.62741	0.205231	1
K18707	-0.000113604	1.3318	0.205231	1
K06204	-1.36255e-05	2.20203	0.20581	1
K06948	2.48764e-06	0.668681	0.205919	1
K12687	5.12842e-07	0.314149	0.20595	1
K02182	4.87679e-06	0.750562	0.206063	1
K21613	1.22583e-05	0.236763	0.206558	1
K03938	-4.81995e-07	0.669019	0.206603	1
K07236	2.06636e-05	0.678296	0.206988	1
K01595	3.14395e-05	0.890715	0.208063	1
K19416	-4.15923e-06	-0.632403	0.209317	1
K00995	2.76828e-05	-0.389098	0.209487	1
K02346	0.000104681	0.800757	0.209487	1
K02557	-9.99475e-06	-0.245069	0.209487	1
K02836	0.000113538	1.47714	0.209487	1
K07560	0.000140265	4.08317	0.209487	1
K18220	-0.000637285	0.556181	0.209487	1
K09775	-1.89286e-05	0.540751	0.209621	1
K02421	-2.27663e-06	-0.0440509	0.21006	1
K02749	5.1968e-05	0.639551	0.212128	1
K05520	-1.93143e-05	1.88886	0.212272	1
K06133	-4.1084e-05	1.02847	0.212348	1
K15536	7.0733e-07	0.122126	0.21241	1
K06198	1.20266e-05	0.63512	0.212773	1
K16692	-6.33438e-06	0.783788	0.213478	1
K03427	-0.000169295	0.533117	0.213806	1
K06024	9.33846e-05	0.711943	0.213806	1
K02172	-3.05962e-07	-0.3155	0.213886	1
K00758	5.67752e-06	0.502882	0.214831	1
K07936	4.29247e-08	0.502725	0.215557	1
K09167	3.32973e-07	0.296019	0.215557	1
K12293	3.92146e-07	0.301909	0.215557	1
K07011	-1.50285e-05	0.632422	0.216035	1
K07285	-8.70174e-06	0.77011	0.216351	1
K01040	2.35622e-06	0.703351	0.216607	1
K02420	2.23369e-07	0.00366938	0.216681	1
K07584	-2.15776e-05	2.86793	0.216689	1
K16138	2.96559e-06	-3.50485	0.217166	1
K03307	1.57979e-05	0.107189	0.218187	1
K03979	8.27475e-05	-1.47715	0.218187	1
K07173	0.000108544	1.82144	0.218187	1
K00194	-1.3647e-06	-0.46743	0.218334	1
K02610	-3.40446e-06	-1.80378	0.218371	1
K14988	-1.76029e-05	0.525143	0.218678	1
K15585	1.24818e-07	0.0052582	0.218805	1
K02806	-2.08129e-05	0.754118	0.218849	1
K05541	1.89485e-06	0.397999	0.218851	1
K02050	-1.9935e-05	-0.506621	0.21889	1
K10038	2.70769e-06	-0.69111	0.219479	1
K04774	-7.22457e-06	0.808193	0.219944	1
K05358	-3.36792e-06	0.272792	0.220268	1
K08368	3.08781e-06	0.768021	0.220564	1
K07177	5.48499e-05	0.54659	0.220585	1
K12297	-7.84927e-06	3.53828	0.220617	1
K12997	3.39577e-06	0.179519	0.220746	1
K17910	1.20541e-06	0.186785	0.220746	1
K03604	-1.29174e-05	-0.827379	0.220863	1
K01273	5.24441e-07	0.0129946	0.221065	1
K19268	-3.35846e-06	0.146563	0.221756	1
K11901	6.71908e-07	0.155565	0.222332	1
K10985	3.70003e-06	0.330181	0.222548	1
K02006	4.45717e-05	0.461141	0.222593	1
K00793	-8.24377e-06	-0.0664249	0.222632	1
K01338	-6.59386e-05	-1.11363	0.222632	1
K01754	-5.74076e-05	-9.29332	0.222632	1
K01790	-0.000109444	1.97116	0.222632	1
K01923	3.84584e-05	-0.56355	0.222632	1
K01972	5.64959e-05	1.10127	0.222632	1
K02233	-4.95046e-05	-1.43725	0.222632	1
K02899	-1.05806e-05	0.0160241	0.222632	1
K07078	-2.43555e-06	0.0166152	0.222632	1
K17759	-5.11215e-05	-0.939975	0.222632	1
K07679	-8.03363e-07	210.883	0.223877	1
K01666	-1.50892e-05	0.786821	0.224097	1
K04755	-5.82655e-06	2.15038	0.224497	1
K00030	-5.36649e-06	0.628123	0.224656	1
K03964	-4.44185e-07	0.668572	0.224705	1
K10551	-3.20029e-06	0.674452	0.224779	1
K11130	-3.08429e-06	0.67949	0.225055	1
K11747	7.6616e-06	-2.81504	0.225087	1
K11618	1.76699e-07	0.701265	0.225482	1
K04088	-9.05644e-06	1.17059	0.225554	1
K00265	5.1578e-05	0.960781	0.225562	1
K21127	-2.59134e-07	0.553992	0.22631	1
K00384	9.37502e-05	2.86825	0.227141	1
K00940	7.92094e-05	1.24197	0.227141	1
K03699	-9.02242e-05	1.63162	0.227141	1
K07862	9.48648e-05	0.658024	0.227141	1
K09684	3.21997e-06	0.133496	0.227326	1
K05712	1.12645e-05	0.52226	0.228634	1
K19689	3.69492e-05	0.699557	0.229213	1
K03712	5.33751e-07	-0.087614	0.229685	1
K13787	3.45512e-05	0.492118	0.230029	1
K18928	6.2419e-05	3.62989	0.230111	1
K01758	8.76624e-06	0.461775	0.230642	1
K04753	8.45672e-07	-0.102811	0.230943	1
K13360	-4.21753e-07	0.530788	0.231385	1
K02026	7.97235e-05	0.997016	0.231713	1
K02283	0.000111141	0.856051	0.231713	1
K10188	-4.58553e-06	-2.02512	0.231756	1
K07031	5.93013e-06	0.480558	0.232058	1
K08484	2.81982e-09	-0.000257474	0.232388	1
K03402	5.75961e-05	-0.216767	0.232404	1
K03338	9.93867e-06	0.32247	0.232563	1
K00983	-6.27813e-07	0.414253	0.232686	1
K07668	1.6314e-06	1.40408	0.232711	1
K07121	2.11852e-06	0.11646	0.232839	1
K02244	1.34127e-05	0.522865	0.233806	1
K11898	-4.07381e-06	0.228703	0.23457	1
K20480	-2.64341e-06	-0.415511	0.234605	1
K16321	1.78014e-06	1.63934	0.234992	1
K19481	5.4923e-08	26.4015	0.235729	1
K19770	3.9543e-08	-1.56999	0.235729	1
K22131	-4.23732e-06	0.819964	0.235758	1
K00971	-0.000143303	5.76031	0.23635	1
K00991	0.000121783	1.51773	0.23635	1
K01056	9.17364e-05	2.76904	0.23635	1
K01372	8.06794e-05	-0.890525	0.23635	1
K02825	7.37451e-05	0.545762	0.23635	1
K06012	-2.32463e-05	-0.429052	0.23635	1
K00885	-9.91648e-06	2.29006	0.236364	1
K15524	1.98077e-07	0.0487403	0.236533	1
K03471	1.69083e-05	0.614862	0.236566	1
K07768	3.50766e-05	0.614849	0.236636	1
K09690	-6.41527e-05	2.66468	0.237	1
K00346	-5.96775e-05	-2.40593	0.237037	1
K02204	-2.89399e-06	0.195959	0.237224	1
K15727	-7.8739e-06	2.73869	0.237874	1
K20487	-2.52915e-05	0.595591	0.238473	1
K02947	3.07756e-08	-0.0488889	0.238825	1
K02650	-1.25428e-05	35.2099	0.239099	1
K02744	-5.63879e-06	-0.632783	0.239284	1
K10824	-4.80583e-06	-0.193346	0.239284	1
K01676	-1.57734e-05	3.80369	0.239366	1
K01997	0.000117899	0.508497	0.239378	1
K12996	6.66546e-06	0.21195	0.240129	1
K06989	-3.41106e-06	1.05388	0.240388	1
K08365	3.88452e-08	0.0111323	0.2407	1
K06141	8.32122e-06	0.955434	0.240706	1
K03346	1.94683e-05	0.60045	0.24082	1
K01929	9.61445e-05	0.687925	0.241051	1
K07491	-1.28409e-05	-0.0153161	0.241051	1
K03641	-1.22667e-05	1.28997	0.241505	1
K23004	7.84489e-06	-0.0850486	0.241505	1
K15586	-5.56064e-06	1.29683	0.241695	1
K03204	-3.14161e-07	0.319527	0.242073	1
K03928	-7.33194e-07	0.327263	0.242073	1
K05738	-2.48516e-07	0.282686	0.242073	1
K05768	-2.44242e-07	0.360702	0.242073	1
K09546	-3.01851e-07	0.24641	0.242073	1
K09565	-3.25225e-07	0.293013	0.242073	1
K10202	-9.76577e-07	0.266837	0.242073	1
K17279	-3.07199e-07	0.334383	0.242073	1
K18231	-6.95528e-07	0.321839	0.242073	1
K18344	-2.97179e-06	0.262394	0.242073	1
K18555	-5.619e-07	0.268496	0.242073	1
K19064	-6.45152e-07	0.315555	0.242073	1
K21264	-8.91122e-07	0.246529	0.242073	1
K07713	-2.91497e-06	-0.168485	0.24223	1
K08161	4.04708e-05	0.557259	0.243205	1
K03760	-2.14618e-05	0.60559	0.243878	1
K00853	-3.23004e-05	0.726905	0.243969	1
K10546	-2.97517e-06	-0.578342	0.244031	1
K19225	2.82571e-06	0.0638325	0.244031	1
K19309	4.6642e-05	0.723074	0.244031	1
K02912	-2.20042e-06	-4.87139	0.245229	1
K08138	3.30575e-06	0.114735	0.245233	1
K07237	-9.78342e-06	-2.69892	0.245585	1
K00950	8.90433e-05	0.603666	0.245816	1
K01443	4.03105e-05	-0.264039	0.245816	1
K02904	-0.000778721	0.721896	0.245816	1
K06901	0.000167617	0.414755	0.245816	1
K07317	1.17448e-05	0.435662	0.246167	1
K16899	7.24689e-05	0.470484	0.246491	1
K02456	-1.77112e-05	0.620251	0.246493	1
K13483	-2.16476e-06	0.55055	0.246809	1
K05337	4.3496e-06	-102.304	0.247229	1
K07592	2.39637e-06	0.885693	0.247399	1
K00113	-4.24252e-06	0.597702	0.247652	1
K19779	-4.77427e-06	0.642667	0.248817	1
K02427	-6.98977e-06	-0.970914	0.248819	1
K01042	2.39861e-05	0.512281	0.24944	1
K02962	-2.30889e-06	0.842514	0.249657	1
K06918	5.36875e-06	0.853755	0.250114	1
K01770	8.4581e-05	2.65015	0.250646	1
K02434	0.000113025	0.788548	0.250646	1
K02503	-8.91934e-05	1.03735	0.250646	1
K02876	8.02457e-05	-0.436611	0.250646	1
K02907	0.000144928	-0.183193	0.250646	1
K21740	-1.90725e-06	1.03563	0.250872	1
K07397	-8.52775e-06	57.1028	0.25098	1
K08358	4.06146e-06	0.152397	0.251127	1
K07272	4.20392e-06	-0.330039	0.251527	1
K15539	-1.42916e-06	-0.15978	0.251871	1
K16868	-5.82011e-06	0.715546	0.252604	1
K06075	2.5052e-05	0.506191	0.253086	1
K08225	4.73407e-06	0.756164	0.253094	1
K03803	3.5257e-05	0.779573	0.25373	1
K03500	2.6284e-05	1.36747	0.253759	1
K11098	4.2362e-08	0.87918	0.253992	1
K02709	-1.4464e-07	0.314268	0.254046	1
K03540	-8.8199e-07	0.393993	0.254046	1
K03968	-1.87742e-07	0.29179	0.254046	1
K04940	-6.65201e-07	0.280785	0.254046	1
K05578	-1.90954e-07	0.25448	0.254046	1
K10121	-9.83833e-07	0.329425	0.254046	1
K11897	-6.47568e-07	0.275976	0.254046	1
K22418	-2.79263e-07	0.31078	0.254046	1
K00990	-6.98591e-06	14.9801	0.255536	1
K00864	-1.75903e-05	-0.267761	0.255542	1
K01652	-8.84448e-05	4.03513	0.255542	1
K03292	-3.23192e-05	-0.928102	0.255542	1
K03786	4.79744e-06	0.0331533	0.255542	1
K05832	-4.13826e-06	-0.0372082	0.255542	1
K07137	-2.00149e-06	-0.0128974	0.255542	1
K00247	5.32467e-07	0.0199298	0.256128	1
K00348	-6.39156e-06	-0.0744578	0.256207	1
K02779	-8.3401e-06	1.15007	0.256793	1
K02840	1.99549e-05	0.166605	0.257071	1
K21395	-2.37111e-06	0.716515	0.257182	1
K04033	1.09303e-06	-0.873182	0.257202	1
K11198	-3.75233e-06	0.77061	0.257295	1
K11199	-3.75233e-06	0.77061	0.257295	1
K11200	-3.75233e-06	0.77061	0.257295	1
K06867	7.43129e-06	0.865319	0.258076	1
K00416	1.2429e-07	0.364022	0.258495	1
K01387	6.19659e-06	0.193852	0.258495	1
K10192	4.60856e-06	0.115615	0.258549	1
K02302	-2.49425e-06	-0.134123	0.258554	1
K03732	-9.05719e-06	50.8766	0.258554	1
K01256	3.24897e-05	0.867974	0.258691	1
K17780	-1.08339e-06	0.352214	0.259003	1
K20037	3.27173e-06	0.153123	0.259568	1
K07706	2.32656e-05	0.475368	0.259611	1
K06282	-3.42537e-06	-0.552923	0.259657	1
K12296	-2.21056e-06	-1.84838	0.2597	1
K07165	-2.1697e-07	0.0634129	0.260162	1
K21948	-2.37859e-06	0.705368	0.260176	1
K00374	-1.07312e-05	0.900934	0.260244	1
K00764	-4.42681e-05	-1.15439	0.260502	1
K01778	9.61359e-05	2.03967	0.260502	1
K03589	8.8292e-05	10.3519	0.260502	1
K07107	-6.67891e-05	4.88576	0.260502	1
K12373	-0.000141153	-0.603611	0.260502	1
K18640	-1.27852e-05	-0.114883	0.260502	1
K02498	3.23175e-06	0.822109	0.260652	1
K03660	1.10209e-05	0.214674	0.261038	1
K04032	4.64122e-06	3.32925	0.261781	1
K13695	-3.00249e-06	-0.643794	0.263183	1
K02795	5.6465e-05	0.473192	0.263651	1
K09777	2.2079e-05	0.187517	0.263651	1
K16345	8.37519e-06	-0.0442295	0.263689	1
K06884	-2.46473e-06	3.06386	0.264379	1
K08173	9.96728e-07	0.669442	0.264379	1
K16711	-3.45266e-06	0.722619	0.264673	1
K20107	1.21932e-05	0.317575	0.26472	1
K20108	1.21932e-05	0.317575	0.26472	1
K02932	5.04398e-08	-6.81836	0.264924	1
K14982	4.48463e-06	1.71035	0.265241	1
K00973	-6.34963e-05	7.87958	0.265528	1
K01990	-0.000169467	-9.37463	0.265528	1
K02111	4.07613e-05	-0.186442	0.265528	1
K03524	0.000106868	2.57443	0.265528	1
K07497	-4.28712e-05	-1.54896	0.265528	1
K10026	-3.34739e-05	-16.82	0.265528	1
K08137	5.00491e-06	0.640681	0.265885	1
K13480	3.15483e-06	0.330347	0.266258	1
K09988	5.85899e-06	0.126047	0.266267	1
K21637	4.37783e-06	0.933498	0.266336	1
K02129	-7.95741e-08	0.524867	0.266426	1
K02626	-1.81171e-06	0.560433	0.266426	1
K03872	-1.81057e-08	0.489594	0.266426	1
K07103	-2.59943e-06	0.397864	0.266426	1
K07728	-1.68935e-06	0.732754	0.266426	1
K07732	-1.82674e-06	0.455499	0.266426	1
K07857	-5.23358e-09	0.603526	0.266426	1
K09701	-5.45446e-07	0.272937	0.266426	1
K20528	-9.43269e-07	0.188966	0.266426	1
K12684	-2.93489e-07	-0.944447	0.266979	1
K03491	1.47398e-05	0.830411	0.267335	1
K00334	8.24831e-06	-23.4331	0.267552	1
K03926	4.46967e-06	0.758926	0.268224	1
K09971	-1.37565e-06	0.148499	0.268442	1
K01235	-4.84491e-06	-0.358008	0.268466	1
K10914	1.08857e-05	0.481772	0.268598	1
K07273	6.51933e-05	0.434746	0.268606	1
K01854	-2.95927e-05	-1.43902	0.268748	1
K01096	2.28476e-05	0.238815	0.268936	1
K11179	-9.8785e-06	0.72733	0.26905	1
K07336	5.72896e-06	0.702933	0.269911	1
K03939	5.9525e-08	-0.743826	0.270445	1
K11097	7.3552e-09	-0.181117	0.270445	1
K01119	-1.44414e-05	-0.767364	0.270619	1
K01710	-7.10014e-05	-14.7645	0.270619	1
K03558	5.81968e-05	0.567808	0.270619	1
K19221	1.78727e-05	0.110731	0.270619	1
K03640	-2.91975e-06	-0.341864	0.270791	1
K06830	2.41712e-07	2.67202	0.272016	1
K02940	2.92985e-07	-0.412695	0.273757	1
K02882	-2.28993e-09	0.0107493	0.273857	1
K03327	3.03128e-05	0.195675	0.273874	1
K05836	7.90898e-06	0.176005	0.274525	1
K07794	2.07353e-06	0.167739	0.27469	1
K03184	5.57606e-06	0.600183	0.275447	1
K11939	2.77785e-06	-1.15108	0.275616	1
K04073	1.04514e-05	0.831593	0.275772	1
K00133	-0.00013861	2.09236	0.275776	1
K01866	9.62174e-05	-0.667231	0.275776	1
K02372	6.35588e-06	0.0443396	0.275776	1
K03703	8.50107e-06	-0.0270607	0.275776	1
K06217	-5.55924e-05	1.02793	0.275776	1
K06378	-1.72154e-05	1.71328	0.275776	1
K03557	-6.49601e-06	-1.68074	0.27637	1
K01919	3.7202e-05	0.598495	0.276454	1
K04031	-8.59449e-06	-0.871085	0.276454	1
K02794	-3.44312e-06	-0.189317	0.276462	1
K18324	-1.5678e-06	0.173934	0.27676	1
K12663	-4.86722e-07	0.577191	0.276855	1
K13281	6.43324e-06	0.198066	0.27803	1
K09471	6.8075e-07	0.0936007	0.278066	1
K03684	-9.64822e-06	0.936461	0.278823	1
K06019	4.92858e-06	0.204108	0.27894	1
K10418	-1.60655e-08	0.0551321	0.27894	1
K19260	3.41163e-08	-0.0617202	0.27894	1
K03753	-5.04918e-06	-0.510005	0.27897	1
K02103	-1.59181e-05	-0.52284	0.278987	1
K11741	-1.26089e-05	2.4266	0.278987	1
K22015	1.12655e-05	3.27736	0.278987	1
K16923	2.18047e-06	0.109991	0.279025	1
K01034	4.48044e-06	-0.358464	0.279058	1
K13919	6.36157e-06	0.385021	0.279123	1
K01622	-1.46773e-06	1.19911	0.279189	1
K00150	-1.9647e-06	0.788458	0.279215	1
K00200	-8.20639e-07	-0.289031	0.279215	1
K00204	-1.56757e-07	-0.0295386	0.279215	1
K00581	-1.62686e-06	1.29981	0.279215	1
K00672	-1.11343e-06	-1.69547	0.279215	1
K01499	-1.13079e-06	1.85021	0.279215	1
K02322	-1.54611e-06	1.71653	0.279215	1
K02323	-4.8122e-07	-0.378826	0.279215	1
K02683	-1.16945e-06	3.58993	0.279215	1
K02869	-2.39189e-06	0.944336	0.279215	1
K03044	-6.80016e-07	-3.10195	0.279215	1
K03047	-8.20966e-07	-0.81433	0.279215	1
K03058	1.73963e-06	0.0941251	0.279215	1
K03167	-1.35692e-06	2.48497	0.279215	1
K03232	-1.56167e-06	1.45107	0.279215	1
K03243	-9.71663e-07	-6.61286	0.279215	1
K03265	-1.37043e-06	0.975993	0.279215	1
K03330	-1.52637e-06	1.25479	0.279215	1
K03432	-7.17363e-07	-0.414235	0.279215	1
K03433	-1.35192e-06	-7.1841	0.279215	1
K03679	-1.41548e-06	1.94988	0.279215	1
K04483	-1.17125e-06	-0.848023	0.279215	1
K04800	-1.90917e-06	0.800413	0.279215	1
K05716	-1.04341e-06	-3.77298	0.279215	1
K06944	-1.1679e-06	0.833791	0.279215	1
K07254	-2.27543e-06	0.727266	0.279215	1
K07557	-1.2122e-06	-1.49085	0.279215	1
K07988	-4.62228e-08	0.664252	0.279215	1
K07991	-1.93636e-06	1.01151	0.279215	1
K09140	-1.14791e-06	2.84001	0.279215	1
K09482	-1.11147e-06	-2.95477	0.279215	1
K09730	-2.28411e-06	0.819536	0.279215	1
K10559	-1.19664e-07	0.752148	0.279215	1
K11176	-7.46847e-07	-0.331486	0.279215	1
K11646	-1.05061e-06	-1.9423	0.279215	1
K14653	-1.2041e-06	-2.15304	0.279215	1
K14656	-1.73726e-06	2.14951	0.279215	1
K14941	-1.14496e-06	2.68175	0.279215	1
K15904	-1.38215e-06	-19.4813	0.279215	1
K17104	-9.51433e-07	-1.08509	0.279215	1
K17105	-9.56347e-07	-0.619176	0.279215	1
K17274	-7.70434e-08	-0.696163	0.279215	1
K17488	-1.19255e-06	-1.90429	0.279215	1
K17830	-1.04881e-06	-6.00395	0.279215	1
K18779	-1.62662e-06	0.814886	0.279215	1
[truncated: 3,861 more rows]

## Sheet: KEGG
ID	logFC	effect size	p.value	FDR
ko00542	2.33889	0.764314	5.9e-06	0.00149366
ko00903	1.85487	1.02947	9.26e-06	0.00233353
ko04138	1.20342	2.15708	0.000175602	0.0440762
ko03050	1.80689	1.47892	0.000212572	0.053143
ko00946	1.04541	1.92302	0.000354376	0.0882395
ko02025	1.29407	0.980696	0.000721792	0.179005
ko01040	1.44695	1.05183	0.000945808	0.233615
ko00310	1.22032	0.945669	0.00103739	0.255199
ko05142	2.38302	0.577163	0.00124502	0.30503
ko00362	0.858961	1.80779	0.00182621	0.445595
ko03450	5.10724	0.597285	0.00261246	0.634828
ko02060	0.891683	1.10611	0.00445681	1
ko02024	0.539807	1.94106	0.00500272	1
ko00500	0.662224	1.02974	0.00841853	1
ko03008	0.725715	1.48296	0.00904579	1
ko00261	0.530392	4.23556	0.00937458	1
ko00550	0.466524	5.94007	0.00971383	1
ko00760	0.652677	1.10109	0.0100638	1
ko00290	0.484449	3.17788	0.0107972	1
ko05150	2.98625	0.538164	0.0131489	1
ko00270	0.43729	1.62721	0.0142194	1
ko00906	1.66589	1.19645	0.0148957	1
ko00030	0.422237	-26.9716	0.0152098	1
ko00440	0.724959	1.1711	0.017952	1
ko00300	0.51229	2.62844	0.0191629	1
ko03410	0.48064	1.92634	0.0211111	1
ko00670	0.462539	5.64658	0.0225025	1
ko02010	0.607112	1.12539	0.0232272	1
ko00997	0.404027	-0.356843	0.0234761	1
ko00470	0.568658	1.86991	0.0239717	1
ko03420	0.47278	1.9469	0.0239717	1
ko00750	0.542483	1.88561	0.0255222	1
ko00460	0.381985	-7.16757	0.0263291	1
ko00240	0.373815	-53.3761	0.0271575	1
ko04810	1.19413	1.55931	0.0274424	1
ko00970	0.408947	4.37123	0.0288812	1
ko00572	3.65844	0.366803	0.0302001	1
ko00340	0.482407	3.10639	0.0326083	1
ko01501	0.412841	3.17497	0.0326083	1
ko00405	1.64109	0.756421	0.0328008	1
ko00400	0.41866	4.22651	0.0336011	1
ko00900	0.488852	3.40866	0.0336011	1
ko00121	0.673818	-2.09651	0.034479	1
ko00250	0.427251	2.94373	0.0367338	1
ko00830	0.547143	0.207752	0.0378463	1
ko00620	0.421288	3.31713	0.0437384	1
ko00230	0.387041	3.83468	0.0463073	1
ko03440	0.362279	-13.5545	0.0463073	1
ko00770	0.43673	2.7898	0.0476381	1
ko03030	0.379363	8.25895	0.0476381	1
ko03020	0.345035	-6.281	0.0490004	1
ko00052	0.376857	2.41813	0.0503948	1
ko00430	0.463851	1.60939	0.0503948	1
ko03060	0.508567	1.41332	0.0503948	1
ko03040	0.839571	0.628866	0.0527902	1
ko03230	Inf	0.34056	0.0554181	1
ko00520	0.344567	8.20493	0.0563044	1
ko00010	0.321766	104.392	0.0578675	1
ko00785	0.45801	2.38335	0.059466	1
ko00552	0.883554	0.745627	0.0611005	1
ko04022	-3.12619	0.468234	0.0620742	1
ko00220	0.337091	-56.5396	0.0644796	1
ko00910	0.443045	2.19676	0.0716943	1
ko04214	-0.0374372	-0.0330464	0.0716943	1
ko05134	0.281489	-2.78468	0.0755389	1
ko01502	-0.132427	-0.258792	0.0775225	1
ko00260	0.308165	-7.57336	0.0795478	1
ko04112	0.306298	-5.48851	0.0816154	1
ko04145	1.44201	0.447676	0.0828387	1
ko00450	0.319511	-14.6766	0.0837257	1
ko00330	0.330691	-14.2501	0.0949391	1
ko04213	0.300376	-2.33232	0.0973182	1
ko04978	-0.182634	-0.0746817	0.0977301	1
ko01100	Inf	0.269997	0.100411	1
ko04350	Inf	0.271738	0.100435	1
ko00561	0.634571	0.558213	0.102217	1
ko00051	0.35834	1.22316	0.107308	1
ko00190	0.315388	21.171	0.109926	1
ko00908	0.404447	2.25368	0.112594	1
ko04974	0.497812	1.33707	0.112594	1
ko04613	1.01441	0.519804	0.120587	1
ko00053	0.49859	0.981865	0.123773	1
ko00564	0.325624	2.585	0.123773	1
ko00140	-0.00633121	-0.00807772	0.126169	1
ko03010	0.189775	-2.76751	0.135787	1
ko02030	0.0562415	0.0383508	0.145367	1
ko04614	-0.17277	-0.233421	0.153234	1
ko04061	2.78858	0.446576	0.156712	1
ko04979	2.42914	0.494396	0.156712	1
ko00730	0.332915	2.41185	0.158922	1
ko00061	0.229621	-3.62846	0.162454	1
ko03430	0.282175	4.45469	0.166044	1
ko00531	0.549818	1.45307	0.166838	1
ko05120	0.309421	3.59217	0.1734	1
ko04130	-1.62915	0.623709	0.175116	1
ko00514	Inf	0.234792	0.185223	1
ko00943	Inf	0.228115	0.185223	1
ko01522	Inf	0.232984	0.185223	1
ko04115	Inf	0.231342	0.185223	1
ko04136	Inf	0.232549	0.185223	1
ko04624	Inf	0.197579	0.185223	1
ko00643	1.10279	1.07853	0.19215	1
ko02020	0.298952	3.17894	0.196906	1
ko04010	1.42784	0.604675	0.197594	1
ko04626	0.205958	-1.10004	0.205231	1
ko00521	0.258244	3.61754	0.222632	1
ko00627	2.58141	0.375235	0.233814	1
ko00790	0.283049	2.64204	0.23635	1
ko00020	0.189642	-2.65884	0.241051	1
ko00960	-3.12307	0.327107	0.242073	1
ko04650	-1.75418	0.49964	0.247958	1
ko04666	-2.03568	0.403535	0.254046	1
ko00860	0.230412	-8.86566	0.260502	1
ko01503	0.34145	2.04879	0.260502	1
ko05165	0.912502	1.18229	0.262802	1
ko04144	1.59057	0.443318	0.266267	1
ko04071	-0.458636	-9.81076	0.278081	1
ko03259	0.5368	0.0809807	0.279215	1
ko04212	0.5763	2.54307	0.280542	1
ko00311	0.934403	0.319849	0.284287	1
ko00360	0.286217	2.18784	0.286287	1
ko00562	1.10741	0.45462	0.291642	1
ko00592	#NAME?	0.174078	0.30289	1
ko00601	#NAME?	0.174078	0.30289	1
ko04390	#NAME?	0.174078	0.30289	1
ko05144	#NAME?	0.174078	0.30289	1
ko05168	#NAME?	0.174078	0.30289	1
ko05205	#NAME?	0.174078	0.30289	1
ko00120	0.340866	0.936338	0.308101	1
ko00480	0.454617	0.895953	0.308101	1
ko04150	0.712374	0.39276	0.336792	1
ko04024	-0.474394	1.36801	0.337462	1
ko00253	0.10407	0.0747802	0.341729	1
ko05133	6.07877	0.187101	0.341742	1
ko00100	Inf	0.164399	0.359781	1
ko00196	Inf	0.164399	0.359781	1
ko00941	Inf	0.164399	0.359781	1
ko03250	Inf	0.164399	0.359781	1
ko03460	Inf	0.164399	0.359781	1
ko04064	Inf	0.164399	0.359781	1
ko04113	Inf	0.164399	0.359781	1
ko04371	Inf	0.164399	0.359781	1
ko04510	Inf	0.164399	0.359781	1
ko04662	Inf	0.164399	0.359781	1
ko04923	Inf	0.164399	0.359781	1
ko04972	Inf	0.164399	0.359781	1
ko05010	Inf	0.164399	0.359781	1
ko05014	Inf	0.164399	0.359781	1
ko05034	Inf	0.164399	0.359781	1
ko05322	Inf	0.164399	0.359781	1
ko00710	0.446407	0.50481	0.360663	1
ko04141	0.297871	0.928441	0.361046	1
ko04210	-0.165249	-0.645343	0.364469	1
ko00040	0.151701	-3.69927	0.367258	1
ko01521	-0.347944	-0.199231	0.378644	1
ko00571	1.85413	0.220861	0.380288	1
ko05208	1.13144	0.333817	0.380288	1
ko04072	1.03222	0.235699	0.390401	1
ko00625	0.36572	1.06295	0.396921	1
ko00541	0.316643	0.820419	0.403524	1
ko03018	0.172867	-0.943302	0.405891	1
ko04360	-0.584797	0.823318	0.417001	1
ko03083	0.54415	0.443802	0.418879	1
ko04714	1.22341	0.454275	0.459885	1
ko03082	0.268441	0.287118	0.460712	1
ko00130	0.350437	0.707886	0.460964	1
ko03015	-0.869125	0.781559	0.46648	1
ko00630	0.189605	3.52707	0.468126	1
ko00780	0.284774	0.91565	0.475349	1
ko04621	0.249374	0.560726	0.482632	1
ko01053	0.19191	-1.20439	0.494161	1
ko04014	-0.132349	0.226145	0.515657	1
ko00998	0.0543307	-0.287737	0.519926	1
ko04140	0.406223	1.36533	0.520799	1
ko04060	0.509346	0.298369	0.521038	1
ko00540	0.103617	-1.21166	0.527557	1
ko00633	-0.0300745	-0.0985731	0.532901	1
ko00600	0.510475	0.269272	0.538676	1
ko04146	0.44262	0.561633	0.540602	1
ko00640	0.0949239	-1.36443	0.542986	1
ko00940	-0.957649	0.419397	0.544488	1
ko03013	-0.23577	-0.395374	0.548614	1
ko00511	0.128311	-4.58506	0.550783	1
ko05146	-0.281786	0.546972	0.552969	1
ko00965	0.840005	0.235278	0.558007	1
ko03240	3.39905	0.16026	0.562123	1
ko00920	0.473338	0.645859	0.566538	1
ko04657	-0.671831	0.484329	0.582428	1
ko04122	0.147644	-18.8759	0.606831	1
ko04814	-0.0282437	-0.457951	0.612133	1
ko00740	0.0796509	-0.742257	0.615039	1
ko04075	0.22413	0.0992396	0.616623	1
ko04080	-0.176021	0.319659	0.633692	1
ko00563	1.39812	0.251136	0.638814	1
ko04610	0.83308	0.410631	0.638814	1
ko05143	0.25298	0.411479	0.647335	1
ko05162	1.03617	0.252436	0.651282	1
ko04928	0.552733	0.520095	0.654213	1
ko04622	0.196461	-0.167666	0.662959	1
ko05111	0.352805	0.339268	0.663274	1
ko04270	0.142014	-1.35471	0.667537	1
ko00510	-0.110105	0.409394	0.66758	1
ko00361	0.567396	0.474031	0.673786	1
ko05100	0.221819	-0.286977	0.694889	1
ko04910	-0.223157	0.370087	0.70655	1
ko04260	-0.229747	1.13428	0.731431	1
ko04068	1.37226	0.207123	0.731941	1
ko04111	1.59569	0.239566	0.731941	1
ko03070	0.143374	0.692936	0.734565	1
ko00195	-0.955717	0.353502	0.735268	1
ko04148	-0.188865	0.145966	0.749718	1
ko04137	0.101326	0.135577	0.770077	1
ko00591	-0.382482	0.428247	0.771809	1
ko00590	0.283392	0.343099	0.778468	1
ko00380	0.500167	0.521994	0.786695	1
ko02040	0.429184	0.195413	0.788018	1
ko04020	-0.905047	0.500012	0.791683	1
ko00350	0.111724	0.466775	0.795663	1
ko03320	-0.116494	0.641929	0.800159	1
ko04011	5.28409	0.166367	0.803678	1
ko04066	0.495723	-7.84795	0.808139	1
ko04120	-0.0801109	0.298186	0.810184	1
ko04380	0.0607426	-0.355411	0.810377	1
ko04980	-0.0513052	0.294058	0.813965	1
ko03022	-0.663071	1.51029	0.82279	1
ko00680	0.0892874	0.183433	0.824227	1
ko00073	-0.177437	1.01092	0.831581	1
ko00650	0.0681002	0.278755	0.833341	1
ko04013	0.194906	0.617161	0.833341	1
ko04152	-0.605319	-0.714888	0.836758	1
ko00543	0.00298375	-0.234444	0.842476	1
ko00523	-0.49337	0.138686	0.844036	1
ko04820	-0.365585	0.483699	0.86173	1
ko04016	-0.289253	0.405908	0.865313	1
ko04970	0.00643686	0.0200695	0.878957	1
ko04110	0.44961	0.376326	0.882697	1
ko00071	0.537928	0.42369	0.897689	1
ko04612	-0.0082476	0.0187387	0.917116	1
ko00565	0.614514	0.158292	0.918471	1
ko05017	0.527956	0.246378	0.920701	1
ko05131	0.663856	0.279851	0.924372	1
ko01524	1.18421	0.326678	0.924643	1
ko00410	-0.0342246	0.222126	0.934788	1
ko05130	-0.893293	0.186912	0.935021	1
ko00062	0.00316144	0.0105447	0.938356	1
ko05132	1.24287	0.255482	0.940581	1
ko03258	0.111478	0.593327	0.951517	1
ko00280	-0.0812748	0.16106	0.962708	1
ko00720	0.608681	0.148652	0.967484	1
ko05202	0.347776	0.136548	0.967484	1
ko05415	0.310034	0.133449	0.967484	1
ko02026	0.148462	0.656949	0.972027	1
ko04142	-0.142723	0.894524	0.986162	1
ko00332	NaN	NaN	NaN	NaN
ko00333	NaN	NaN	NaN	NaN
ko00364	NaN	NaN	NaN	NaN
ko00401	NaN	NaN	NaN	NaN
ko00513	NaN	NaN	NaN	NaN
ko00515	NaN	NaN	NaN	NaN
ko00524	NaN	NaN	NaN	NaN
ko00525	NaN	NaN	NaN	NaN
ko00603	NaN	NaN	NaN	NaN
ko00604	NaN	NaN	NaN	NaN
ko00621	NaN	NaN	NaN	NaN
ko00622	NaN	NaN	NaN	NaN
ko00623	NaN	NaN	NaN	NaN
ko00624	NaN	NaN	NaN	NaN
ko00626	NaN	NaN	NaN	NaN
ko00642	NaN	NaN	NaN	NaN
ko00660	NaN	NaN	NaN	NaN
ko00791	NaN	NaN	NaN	NaN
ko00907	NaN	NaN	NaN	NaN
ko00909	NaN	NaN	NaN	NaN
ko00930	NaN	NaN	NaN	NaN
ko00944	NaN	NaN	NaN	NaN
ko00950	NaN	NaN	NaN	NaN
ko00966	NaN	NaN	NaN	NaN
ko00980	NaN	NaN	NaN	NaN
ko00981	NaN	NaN	NaN	NaN
ko00982	NaN	NaN	NaN	NaN
ko00983	NaN	NaN	NaN	NaN
ko00999	NaN	NaN	NaN	NaN
ko01051	NaN	NaN	NaN	NaN
ko01054	NaN	NaN	NaN	NaN
ko01055	NaN	NaN	NaN	NaN
ko01110	NaN	NaN	NaN	NaN
ko01120	NaN	NaN	NaN	NaN
ko01200	NaN	NaN	NaN	NaN
ko01210	NaN	NaN	NaN	NaN
ko01212	NaN	NaN	NaN	NaN
ko01220	NaN	NaN	NaN	NaN
ko01230	NaN	NaN	NaN	NaN
ko01232	NaN	NaN	NaN	NaN
ko01240	NaN	NaN	NaN	NaN
ko01250	NaN	NaN	NaN	NaN
ko01523	NaN	NaN	NaN	NaN
ko03261	NaN	NaN	NaN	NaN
ko04012	NaN	NaN	NaN	NaN
ko04015	NaN	NaN	NaN	NaN
ko04062	NaN	NaN	NaN	NaN
ko04070	NaN	NaN	NaN	NaN
ko04114	NaN	NaN	NaN	NaN
ko04139	NaN	NaN	NaN	NaN
ko04151	NaN	NaN	NaN	NaN
ko04211	NaN	NaN	NaN	NaN
ko04215	NaN	NaN	NaN	NaN
ko04216	NaN	NaN	NaN	NaN
ko04217	NaN	NaN	NaN	NaN
ko04218	NaN	NaN	NaN	NaN
ko04261	NaN	NaN	NaN	NaN
ko04310	NaN	NaN	NaN	NaN
ko04340	NaN	NaN	NaN	NaN
ko04341	NaN	NaN	NaN	NaN
ko04361	NaN	NaN	NaN	NaN
ko04370	NaN	NaN	NaN	NaN
ko04391	NaN	NaN	NaN	NaN
ko04512	NaN	NaN	NaN	NaN
ko04514	NaN	NaN	NaN	NaN
ko04520	NaN	NaN	NaN	NaN
ko04530	NaN	NaN	NaN	NaN
ko04540	NaN	NaN	NaN	NaN
ko04550	NaN	NaN	NaN	NaN
ko04611	NaN	NaN	NaN	NaN
ko04620	NaN	NaN	NaN	NaN
ko04623	NaN	NaN	NaN	NaN
ko04625	NaN	NaN	NaN	NaN
ko04630	NaN	NaN	NaN	NaN
ko04640	NaN	NaN	NaN	NaN
ko04658	NaN	NaN	NaN	NaN
ko04659	NaN	NaN	NaN	NaN
ko04660	NaN	NaN	NaN	NaN
ko04664	NaN	NaN	NaN	NaN
ko04668	NaN	NaN	NaN	NaN
ko04670	NaN	NaN	NaN	NaN
ko04672	NaN	NaN	NaN	NaN
ko04710	NaN	NaN	NaN	NaN
ko04711	NaN	NaN	NaN	NaN
ko04712	NaN	NaN	NaN	NaN
ko04713	NaN	NaN	NaN	NaN
ko04720	NaN	NaN	NaN	NaN
ko04721	NaN	NaN	NaN	NaN
ko04722	NaN	NaN	NaN	NaN
ko04723	NaN	NaN	NaN	NaN
ko04724	NaN	NaN	NaN	NaN
ko04725	NaN	NaN	NaN	NaN
ko04726	NaN	NaN	NaN	NaN
ko04727	NaN	NaN	NaN	NaN
ko04728	NaN	NaN	NaN	NaN
ko04730	NaN	NaN	NaN	NaN
ko04740	NaN	NaN	NaN	NaN
ko04744	NaN	NaN	NaN	NaN
ko04745	NaN	NaN	NaN	NaN
ko04750	NaN	NaN	NaN	NaN
ko04911	NaN	NaN	NaN	NaN
ko04912	NaN	NaN	NaN	NaN
ko04914	NaN	NaN	NaN	NaN
ko04915	NaN	NaN	NaN	NaN
ko04916	NaN	NaN	NaN	NaN
ko04917	NaN	NaN	NaN	NaN
ko04918	NaN	NaN	NaN	NaN
ko04919	NaN	NaN	NaN	NaN
ko04920	NaN	NaN	NaN	NaN
ko04921	NaN	NaN	NaN	NaN
ko04922	NaN	NaN	NaN	NaN
ko04924	NaN	NaN	NaN	NaN
ko04925	NaN	NaN	NaN	NaN
ko04926	NaN	NaN	NaN	NaN
ko04929	NaN	NaN	NaN	NaN
ko04930	NaN	NaN	NaN	NaN
ko04931	NaN	NaN	NaN	NaN
ko04932	NaN	NaN	NaN	NaN
ko04933	NaN	NaN	NaN	NaN
ko04934	NaN	NaN	NaN	NaN
ko04935	NaN	NaN	NaN	NaN
ko04936	NaN	NaN	NaN	NaN
ko04940	NaN	NaN	NaN	NaN
ko04960	NaN	NaN	NaN	NaN
ko04961	NaN	NaN	NaN	NaN
ko04962	NaN	NaN	NaN	NaN
ko04964	NaN	NaN	NaN	NaN
ko04966	NaN	NaN	NaN	NaN
ko04971	NaN	NaN	NaN	NaN
ko04973	NaN	NaN	NaN	NaN
ko04975	NaN	NaN	NaN	NaN
ko04976	NaN	NaN	NaN	NaN
ko05012	NaN	NaN	NaN	NaN
ko05016	NaN	NaN	NaN	NaN
ko05020	NaN	NaN	NaN	NaN
ko05022	NaN	NaN	NaN	NaN
ko05031	NaN	NaN	NaN	NaN
ko05032	NaN	NaN	NaN	NaN
ko05110	NaN	NaN	NaN	NaN
ko05135	NaN	NaN	NaN	NaN
ko05140	NaN	NaN	NaN	NaN
ko05145	NaN	NaN	NaN	NaN
ko05152	NaN	NaN	NaN	NaN
ko05160	NaN	NaN	NaN	NaN
ko05161	NaN	NaN	NaN	NaN
ko05163	NaN	NaN	NaN	NaN
ko05164	NaN	NaN	NaN	NaN
ko05166	NaN	NaN	NaN	NaN
ko05167	NaN	NaN	NaN	NaN
ko05169	NaN	NaN	NaN	NaN
ko05170	NaN	NaN	NaN	NaN
ko05171	NaN	NaN	NaN	NaN
ko05200	NaN	NaN	NaN	NaN
ko05203	NaN	NaN	NaN	NaN
ko05204	NaN	NaN	NaN	NaN
ko05206	NaN	NaN	NaN	NaN
ko05207	NaN	NaN	NaN	NaN
ko05210	NaN	NaN	NaN	NaN
ko05211	NaN	NaN	NaN	NaN
ko05212	NaN	NaN	NaN	NaN
ko05213	NaN	NaN	NaN	NaN
ko05214	NaN	NaN	NaN	NaN
ko05215	NaN	NaN	NaN	NaN
ko05216	NaN	NaN	NaN	NaN
ko05217	NaN	NaN	NaN	NaN
ko05218	NaN	NaN	NaN	NaN
ko05219	NaN	NaN	NaN	NaN
ko05220	NaN	NaN	NaN	NaN
ko05221	NaN	NaN	NaN	NaN
ko05222	NaN	NaN	NaN	NaN
ko05223	NaN	NaN	NaN	NaN
ko05224	NaN	NaN	NaN	NaN
ko05225	NaN	NaN	NaN	NaN
ko05226	NaN	NaN	NaN	NaN
ko05230	NaN	NaN	NaN	NaN
ko05231	NaN	NaN	NaN	NaN
ko05235	NaN	NaN	NaN	NaN
ko05310	NaN	NaN	NaN	NaN
ko05320	NaN	NaN	NaN	NaN
ko05321	NaN	NaN	NaN	NaN
ko05323	NaN	NaN	NaN	NaN
ko05330	NaN	NaN	NaN	NaN
ko05332	NaN	NaN	NaN	NaN
ko05340	NaN	NaN	NaN	NaN
ko05410	NaN	NaN	NaN	NaN
ko05412	NaN	NaN	NaN	NaN
ko05414	NaN	NaN	NaN	NaN
ko05416	NaN	NaN	NaN	NaN
ko05417	NaN	NaN	NaN	NaN
ko05418	NaN	NaN	NaN	NaN

## Sheet: metacyc
ID	logFC	effect size	p.value
PWY-7356: thiamine diphosphate salvage IV (yeast)	3.0886e-05	1.04077	1.15254e-06
P124-PWY: Bifidobacterium shunt	6.11767e-05	0.996919	3.86914e-06
PWY-241: C4 photosynthetic carbon assimilation cycle, NADP-ME type	4.75965e-05	4.05392	4.20629e-06
PWY-7117: C4 photosynthetic carbon assimilation cycle, PEPCK type	6.35734e-05	2.36616	5.82331e-06
PWY-7111: pyruvate fermentation to isobutanol (engineered)	0.000105655	5.18424	7.52077e-06
DAPLYSINESYN-PWY: L-lysine biosynthesis I	7.15952e-05	1.43156	8.01257e-06
FASYN-INITIAL-PWY: superpathway of fatty acid biosynthesis initiation (E. coli)	1.58649e-05	0.675161	1.52305e-05
PWY-622: starch biosynthesis	7.5553e-05	1.13943	2.75464e-05
PWY-3001: superpathway of L-isoleucine biosynthesis I	6.68009e-05	4.50881	5.38507e-05
PWY-4041: &gamma;-glutamyl cycle	4.0791e-05	10.2592	7.92872e-05
PWY-5994: palmitate biosynthesis (type I fatty acid synthase)	8.25254e-06	1.14769	0.000114625
PWY-6628: superpathway of L-phenylalanine biosynthesis	7.52758e-05	1.51064	0.000184866
ANAEROFRUCAT-PWY: homolactic fermentation	5.81266e-05	2.73048	0.000291076
PWY-8004: Entner-Doudoroff pathway I	4.05877e-05	3.13171	0.000430144
PWY-6435: 4-hydroxybenzoate biosynthesis III (plants)	5.88416e-06	0.548308	0.000461415
PWY-6876: isopropanol biosynthesis (engineered)	3.19058e-06	0.566215	0.000552274
PWY-6588: pyruvate fermentation to acetone	4.23911e-06	-5.16537	0.00059021
P41-PWY: pyruvate fermentation to acetate and (S)-lactate I	6.83675e-05	1.40428	0.000689242
PWY-5100: pyruvate fermentation to acetate and lactate II	6.82293e-05	1.39856	0.000689242
PWY-5484: glycolysis II (from fructose 6-phosphate)	6.42876e-05	4.4837	0.000689242
PWY-702: L-methionine biosynthesis II	4.51362e-05	0.690775	0.000689242
PWY-7196: superpathway of pyrimidine ribonucleosides salvage	1.17487e-05	1.10876	0.000803709
GLYCOLYSIS: glycolysis I (from glucose 6-phosphate)	6.81813e-05	3.39402	0.000828069
GLUCOSE1PMETAB-PWY: glucose and glucose-1-phosphate degradation	6.68461e-05	1.23496	0.000888218
PWY-7198: pyrimidine deoxyribonucleotides de novo biosynthesis IV	4.13578e-05	1.40025	0.000906668
SER-GLYSYN-PWY: superpathway of L-serine and glycine biosynthesis I	5.69979e-05	-3.10867	0.00094847
PWY-7328: superpathway of UDP-glucose-derived O-antigen building blocks biosynthesis	4.72894e-05	1.30782	0.00094847
PWY-5913: partial TCA cycle (obligate autotrophs)	2.00683e-05	3.68937	0.00108465
PENTOSE-P-PWY: pentose phosphate pathway	4.84185e-05	9.92063	0.00113386
PWY3O-4107: NAD salvage pathway V (PNC V cycle)	3.58501e-05	0.471981	0.00116489
PWY-5677: succinate fermentation to butanoate	1.24077e-06	0.706544	0.00117313
GLUCONEO-PWY: gluconeogenesis I	4.79457e-05	-170.73	0.00118509
PWY-6470: peptidoglycan biosynthesis V (&beta;-lactam resistance)	2.52152e-05	5.20203	0.00141179
PWY-5941: glycogen degradation II	9.15239e-05	2.83636	0.0014743
PWY-7234: inosine-5'-phosphate biosynthesis III	6.6615e-05	1.44003	0.00153931
PWY-I9: L-cysteine biosynthesis VI (from L-methionine)	4.72941e-05	1.051	0.00167721
PWY-5384: sucrose degradation IV (sucrose phosphorylase)	4.03411e-05	1.64434	0.00175027
PWY-6901: superpathway of glucose and xylose degradation	4.67865e-05	-20.3364	0.0019871
COMPLETE-ARO-PWY: superpathway of aromatic amino acid biosynthesis	6.51745e-05	13.8041	0.00225254
HSERMETANA-PWY: L-methionine biosynthesis III	5.66326e-05	5.72052	0.0025496
PWY-5981: CDP-diacylglycerol biosynthesis III	1.88483e-05	0.502006	0.00291415
PWY66-391: fatty acid &beta;-oxidation VI (mammalian peroxisome)	4.6931e-06	0.862037	0.00325204
CRNFORCAT-PWY: creatinine degradation I	-2.50031e-07	0.435774	0.00355366
PWY-6920: 6-gingerol analog biosynthesis (engineered)	1.7086e-06	0.843688	0.00447717
PYRIDNUCSAL-PWY: NAD salvage pathway I (PNC VI cycle)	2.40297e-05	0.713677	0.00457482
PWY-6292: superpathway of L-cysteine biosynthesis (mammalian)	2.86661e-05	1.61211	0.00500272
PWY-7115: C4 photosynthetic carbon assimilation cycle, NAD-ME type	2.07813e-05	1.40187	0.00519751
PWY-724: superpathway of L-lysine, L-threonine and L-methionine biosynthesis II	5.29059e-05	-4.20497	0.00560747
ANAGLYCOLYSIS-PWY: glycolysis III (from glucose)	5.03703e-05	9.97995	0.00627638
PWY66-409: superpathway of purine nucleotide salvage	3.44157e-05	1.76306	0.00701517
ILEUSYN-PWY: L-isoleucine biosynthesis I (from threonine)	4.53509e-05	-0.862375	0.00727801
ARO-PWY: chorismate biosynthesis I	6.1655e-05	-21.7721	0.00782995
PWY-6518: bile acids epimerization	3.72461e-07	0.664699	0.00838008
PWY-6124: inosine-5'-phosphate biosynthesis II	6.08733e-05	-2.73555	0.00841853
PWY-7238: sucrose biosynthesis II	9.63919e-05	3.40608	0.0087272
BRANCHED-CHAIN-AA-SYN-PWY: superpathway of branched chain amino acid biosynthesis	4.26639e-05	-0.806576	0.0087272
PWY0-1297: superpathway of purine deoxyribonucleosides degradation	2.01935e-05	1.67675	0.00971383
PWY-5676: acetyl-CoA fermentation to butanoate II	1.19113e-05	1.9614	0.00971383
PWY-7345: superpathway of anaerobic sucrose degradation	3.08126e-05	2.86829	0.0111811
PWY-5989: stearate biosynthesis II (bacteria and plants)	3.36368e-05	-17.4034	0.011985
ORNDEG-PWY: superpathway of ornithine degradation	1.90601e-05	0.556655	0.012001
PWY-6936: seleno-amino acid biosynthesis (plants)	6.45407e-05	1.36216	0.0124056
LIPASYN-PWY: phospholipases	4.73937e-06	0.99505	0.0126192
PWY-6282: palmitoleate biosynthesis I (from (5Z)-dodec-5-enoate)	3.34442e-05	-25.0404	0.0132855
KETOGLUCONMET-PWY: ketogluconate metabolism	9.32351e-06	0.795186	0.0134387
PWY-6123: inosine-5'-phosphate biosynthesis I	5.84041e-05	-2.58955	0.0137455
THRESYN-PWY: superpathway of L-threonine biosynthesis	5.55586e-05	-2.25822	0.0137455
UNMAPPED	-0.0478946	0.870056	0.0137455
PWY-7664: oleate biosynthesis IV (anaerobic)	3.54321e-05	-13.9688	0.0142194
PWY-6121: 5-aminoimidazole ribonucleotide biosynthesis I	5.4201e-05	-5.7891	0.0152098
FASYN-ELONG-PWY: fatty acid elongation -- saturated	3.6896e-05	-9.03816	0.0152098
PWY0-862: (5Z)-dodecenoate biosynthesis I	3.24883e-05	94.1968	0.0157271
PWY-6317: D-galactose degradation I (Leloir pathway)	4.76773e-05	2.85612	0.0162597
PWY-7400: L-arginine biosynthesis IV (archaebacteria)	5.01661e-05	2.8828	0.0185489
PWY-5971: palmitate biosynthesis (type II fatty acid synthase)	3.71348e-05	-9.07615	0.0189057
PWY-7199: pyrimidine deoxyribonucleosides salvage	-3.4618e-05	-2.88817	0.0204436
PWY-5103: L-isoleucine biosynthesis III	3.90374e-05	-0.69159	0.0211111
PWY-6270: isoprene biosynthesis I	4.19812e-05	-3.72036	0.0232272
PWY-7242: D-fructuronate degradation	1.4591e-05	-3.52307	0.0232272
PWY-7560: methylerythritol phosphate pathway II	4.26036e-05	-5.95404	0.0239717
PWY0-1061: superpathway of L-alanine biosynthesis	2.46405e-05	1.06798	0.0239717
P164-PWY: purine nucleobases degradation I (anaerobic)	1.29845e-05	5.1178	0.0247366
GLCMANNANAUT-PWY: superpathway of N-acetylglucosamine, N-acetylmannosamine and N-acetylneuraminate degradation	2.44958e-05	7.11054	0.0271575
UNINTEGRATED	0.0422185	-0.959658	0.0280081
GLUTORN-PWY: L-ornithine biosynthesis I	5.52153e-05	2.46636	0.0280081
COBALSYN-PWY: superpathway of adenosylcobalamin salvage from cobinamide I	2.65112e-05	18.0655	0.0280081
VALSYN-PWY: L-valine biosynthesis	5.14428e-05	-1.14123	0.0297773
PWY-6305: superpathway of putrescine biosynthesis	1.75237e-05	210.736	0.0306968
PWY-6519: 8-amino-7-oxononanoate biosynthesis I	2.81411e-05	-4.9861	0.0326083
GLYCOLYSIS-E-D: superpathway of glycolysis and the Entner-Doudoroff pathway	2.18703e-05	11.4503	0.0356633
AEROBACTINSYN-PWY: aerobactin biosynthesis	3.45748e-07	1.30946	0.0358078
ARGSYN-PWY: L-arginine biosynthesis I (via L-ornithine)	6.33378e-05	2.24529	0.0367338
BIOTIN-BIOSYNTHESIS-PWY: biotin biosynthesis I	2.84676e-05	-3.41758	0.0367338
PWY-7340: 9-cis, 11-trans-octadecadienoyl-CoA degradation (isomerase-dependent, yeast)	1.70193e-06	1.00758	0.0394701
P461-PWY: hexitol fermentation to lactate, formate, ethanol and acetate	1.87942e-05	0.917812	0.0412892
PWY-7783: plasmalogen degradation	6.60227e-07	0.639951	0.0413234
ARGSYNBSUB-PWY: L-arginine biosynthesis II (acetyl cycle)	6.5438e-05	1.99849	0.0424991
COA-PWY-1: superpathway of coenzyme A biosynthesis III (mammals)	4.64279e-05	-4.47021	0.0424991
PWY-6607: guanosine nucleotides degradation I	9.03536e-06	0.792601	0.0429896
PWY-6590: superpathway of Clostridium acetobutylicum acidogenic fermentation	1.23415e-05	0.832413	0.0437384
PWY-822: fructan biosynthesis	1.72366e-06	0.599781	0.0449191
PWY-5136: fatty acid &beta;-oxidation II (plant peroxisome)	1.48194e-05	1.91095	0.0450076
P161-PWY: acetylene degradation (anaerobic)	1.0643e-05	1.233	0.0476381
PWY-6595: superpathway of guanosine nucleotides degradation (plants)	8.12198e-06	0.88214	0.0480703
PWY0-162: superpathway of pyrimidine ribonucleotides de novo biosynthesis	3.25404e-05	-2.33508	0.0490004
CENTFERM-PWY: pyruvate fermentation to butanoate	9.84031e-06	0.802632	0.0490004
NONOXIPENT-PWY: pentose phosphate pathway (non-oxidative branch) I	3.58092e-05	2.70068	0.0503948
PWY-6531: mannitol cycle	8.66276e-06	1.59674	0.0518219
PWY-7883: anhydromuropeptides recycling II	-2.0047e-06	-0.281933	0.0536652
PWY-6895: superpathway of thiamine diphosphate biosynthesis II	1.89044e-05	-1.45461	0.0547761
GLUCUROCAT-PWY: superpathway of &beta;-D-glucuronosides degradation	1.42286e-05	-3.05188	0.0547761
PWY-5022: 4-aminobutanoate degradation V	1.32193e-05	1.72712	0.0554431
PWY-7209: superpathway of pyrimidine ribonucleosides degradation	7.36068e-06	0.402088	0.0558186
P125-PWY: superpathway of (R,R)-butanediol biosynthesis	2.58495e-06	0.658312	0.0558609
PWY-621: sucrose degradation III (sucrose invertase)	1.87422e-05	10.0145	0.0563044
GLUCARDEG-PWY: D-glucarate degradation I	4.90724e-06	2.1624	0.0578675
THISYNARA-PWY: superpathway of thiamine diphosphate biosynthesis III (eukaryotes)	3.1421e-05	7.44947	0.0611005
ARG+POLYAMINE-SYN: superpathway of arginine and polyamine biosynthesis	2.08812e-05	1.35846	0.0611005
PWY-6606: guanosine nucleotides degradation II	1.88542e-05	0.559382	0.0611005
PWY4LZ-257: superpathway of fermentation (Chlamydomonas reinhardtii)	8.956e-06	2.37183	0.0611005
GALACTARDEG-PWY: D-galactarate degradation I	6.84828e-06	2.22723	0.0627715
GLUCARGALACTSUPER-PWY: superpathway of D-glucarate and D-galactarate degradation	6.84828e-06	2.22723	0.0627715
PWY-7616: methanol oxidation to carbon dioxide	6.70629e-07	0.899039	0.0628022
PWY-2221: Entner-Doudoroff pathway III (semi-phosphorylative)	-9.45462e-08	0.293212	0.0651974
P441-PWY: superpathway of N-acetylneuraminate degradation	1.98104e-05	1.82013	0.0698321
PWY0-781: aspartate superpathway	1.65078e-05	1.44099	0.0698321
METHGLYUT-PWY: superpathway of methylglyoxal degradation	4.68976e-06	0.767126	0.0699223
POLYAMSYN-PWY: superpathway of polyamine biosynthesis I	1.45957e-05	1.26024	0.0716943
PWY0-461: L-lysine degradation I	1.24152e-06	0.463111	0.0727622
SULFATE-CYS-PWY: superpathway of sulfate assimilation and cysteine biosynthesis	2.39454e-05	2.31558	0.0735963
P4-PWY: superpathway of L-lysine, L-threonine and L-methionine biosynthesis I	1.59743e-05	1.47039	0.0735963
GLYCOGENSYNTH-PWY: glycogen biosynthesis I (from ADP-D-Glucose)	6.6681e-05	2.04806	0.0755389
DENITRIFICATION-PWY: nitrate reduction I (denitrification)	-3.99165e-07	0.633812	0.0768711
PWY-5345: superpathway of L-methionine biosynthesis (by sulfhydrylation)	2.30656e-05	3.3162	0.0795478
PWY-6731: starch degradation III	2.22233e-05	-8.89784	0.0795478
PWY-6318: L-phenylalanine degradation IV (mammalian, via side chain)	2.58435e-07	-3.19705	0.080738
PWY66-388: ceramide degradation by &alpha;-oxidation	-1.32424e-07	-0.487897	0.0809905
PWY-7039: phosphatidate metabolism, as a signaling molecule	3.65649e-07	0.420753	0.0822427
P23-PWY: reductive TCA cycle I	-2.29109e-06	2.18139	0.0843163
PWY-5972: stearate biosynthesis I (animals)	9.72984e-07	1.09306	0.0875253
PWY-7254: TCA cycle VII (acetate-producers)	-3.59749e-06	1.40998	0.0903322
PWY-6284: superpathway of unsaturated fatty acids biosynthesis (E. coli)	1.47511e-05	0.961733	0.103178
GOLPDLCAT-PWY: superpathway of glycerol degradation to 1,3-propanediol	7.42258e-06	0.943235	0.104738
PWY-7456: &beta;-(1,4)-mannan degradation	1.30917e-05	-8.29559	0.107308
PWY-7031: protein N-glycosylation (bacterial)	-2.16631e-07	0.544732	0.107861
FUC-RHAMCAT-PWY: superpathway of fucose and rhamnose degradation	9.51382e-06	8.0892	0.112594
SO4ASSIM-PWY: assimilatory sulfate reduction I	1.6601e-05	1.37156	0.118081
PWY-5840: superpathway of menaquinol-7 biosynthesis	9.8155e-06	1.459	0.118987
12DICHLORETHDEG-PWY: 1,2-dichloroethane degradation	-1.60036e-07	0.363739	0.120035
PWY-2941: L-lysine biosynthesis II	3.64372e-05	1.56811	0.123773
PWY-6608: guanosine nucleotides degradation III	2.13003e-05	1.34594	0.123773
OANTIGEN-PWY: O-antigen building blocks biosynthesis (E. coli)	4.35179e-05	1.39686	0.132704
PWY-7942: 5-oxo-L-proline metabolism	5.34355e-06	1.03895	0.133475
PWY-7434: terminal O-glycans residues modification (via type 2 precursor disaccharide)	1.07202e-06	0.449886	0.135295
PWY-7511: protein ubiquitination	-2.91113e-09	0.223481	0.136777
PWY-101: photosynthesis light reactions	-2.89556e-08	0.194294	0.136777
PWY-7731: superpathway of photosynthetic hydrogen production	-4.1299e-08	0.195372	0.136777
PWY-1501: mandelate degradation I	-5.83616e-08	0.248984	0.136777
PWY-7373: superpathway of demethylmenaquinol-6 biosynthesis II	-6.492e-08	0.250122	0.136777
PWY-7374: 1,4-dihydroxy-6-naphthoate biosynthesis I	-6.84238e-08	0.241396	0.136777
PWY-5415: catechol degradation I (meta-cleavage pathway)	5.49399e-07	0.61026	0.144389
PWY-6549: L-glutamine biosynthesis III	9.2196e-06	1.81757	0.145367
UDPNAGSYN-PWY: UDP-N-acetyl-D-glucosamine biosynthesis I	4.91091e-05	0.861158	0.14867
PWY-6163: chorismate biosynthesis from 3-dehydroquinate	3.68408e-05	-4.25396	0.14867
COA-PWY: coenzyme A biosynthesis I (prokaryotic)	3.60838e-05	-5.83263	0.14867
PWY-7210: pyrimidine deoxyribonucleotides biosynthesis from CTP	-1.02216e-05	1.31357	0.150158
PWY-7371: 1,4-dihydroxy-6-naphthoate biosynthesis II	-9.40706e-07	-0.26417	0.150623
COLANSYN-PWY: colanic acid building blocks biosynthesis	1.32483e-05	-1.8264	0.155448
PWY-7197: pyrimidine deoxyribonucleotide phosphorylation	1.69861e-05	1.29843	0.158922
PPGPPMET-PWY: ppGpp metabolism	6.56713e-06	1.03307	0.158922
PWY-6353: purine nucleotides degradation II (aerobic)	2.01088e-05	1.35814	0.162454
PWY-7851: coenzyme A biosynthesis II (eukaryotic)	3.49408e-05	-4.64031	0.166044
SALVADEHYPOX-PWY: adenosine nucleotides degradation II	1.85269e-05	0.882582	0.166044
PWY0-1477: ethanolamine utilization	1.68264e-05	1.07014	0.166044
PWY-5121: superpathway of geranylgeranyl diphosphate biosynthesis II (via MEP)	1.78496e-05	-0.931689	0.169692
PWY-6507: 4-deoxy-L-threo-hex-4-enopyranuronate degradation	6.39052e-06	-0.987291	0.1734
PWY-6807: xyloglucan degradation II (exoglucanase)	1.9273e-06	-0.102515	0.175843
PWY-7992: superpathway of menaquinol-8 biosynthesis III	-2.5234e-06	-3.23509	0.183971
UDPNACETYLGALSYN-PWY: UDP-N-acetyl-D-glucosamine biosynthesis II	3.80331e-08	0.234383	0.185223
PWY-5189: tetrapyrrole biosynthesis II (from glycine)	4.2531e-06	1.52986	0.185502
PWY-8190: L-glutamate degradation XI (reductive Stickland reaction)	3.3564e-07	0.955666	0.187513
FUCCAT-PWY: fucose degradation	6.43293e-06	2.91277	0.188828
PWY-5367: petroselinate biosynthesis	8.96285e-06	0.605207	0.193539
PWY0-845: superpathway of pyridoxal 5'-phosphate biosynthesis and salvage	2.06472e-05	-5.44933	0.196906
LACTOSECAT-PWY: lactose and galactose degradation I	1.38541e-05	0.428916	0.196906
PWY-7323: superpathway of GDP-mannose-derived O-antigen building blocks biosynthesis	1.17475e-05	-2.43766	0.201038
GALACTUROCAT-PWY: D-galacturonate degradation I	7.60153e-06	-1.47288	0.201038
PWY-6803: phosphatidylcholine acyl editing	5.95757e-06	0.88014	0.203836
PWY-841: superpathway of purine nucleotides de novo biosynthesis I	2.51499e-05	-4.98975	0.205231
PWY-5494: pyruvate fermentation to propanoate II (acrylate pathway)	1.58787e-07	2.26529	0.206568
PWY-6293: superpathway of L-cysteine biosynthesis (fungi)	3.87586e-06	1.09866	0.207991
FOLSYN-PWY: superpathway of tetrahydrofolate biosynthesis and salvage	1.10124e-05	0.65725	0.209487
PROPFERM-PWY: superpathway of L-alanine fermentation (Stickland reaction)	3.41254e-07	2.27472	0.211545
PWY-8188: L-alanine degradation VI (reductive Stickland reaction)	3.41254e-07	2.27472	0.211545
PWY-8189: L-alanine degradation V (oxidative Stickland reaction)	3.41254e-07	2.27472	0.211545
AST-PWY: L-arginine degradation II (AST pathway)	3.847e-06	0.532959	0.211692
PWY0-1319: CDP-diacylglycerol biosynthesis II	2.43454e-05	-0.972426	0.213806
PWY-5667: CDP-diacylglycerol biosynthesis I	2.43221e-05	-0.971814	0.213806
PWY-6612: superpathway of tetrahydrofolate biosynthesis	8.67443e-06	0.560697	0.213806
PWY-8178: pentose phosphate pathway (non-oxidative branch) II	2.55911e-05	6.62254	0.218187
CARNMET-PWY: L-carnitine degradation I	3.28147e-07	0.997525	0.218327
PWY-5705: allantoin degradation to glyoxylate III	8.25016e-07	0.889412	0.219385
PWY-801: homocysteine and cysteine interconversion	2.7709e-06	0.825792	0.221025
GALACT-GLUCUROCAT-PWY: superpathway of hexuronide and hexuronate degradation	7.50995e-06	3.48277	0.222632
PWY-8131: 5'-deoxyadenosine degradation II	-1.38776e-06	-0.85485	0.222632
PWY66-429: fatty acid biosynthesis initiation (mitochondria)	3.72354e-05	-0.635728	0.231713
PYRIDOXSYN-PWY: pyridoxal 5'-phosphate biosynthesis I	1.76235e-05	-1.06465	0.231713
FAO-PWY: fatty acid &beta;-oxidation I (generic)	8.25551e-06	1.08811	0.234487
GALACTITOLCAT-PWY: galactitol degradation	2.30412e-06	2.43779	0.234635
PWY-5860: superpathway of demethylmenaquinol-6 biosynthesis I	6.02578e-06	0.978744	0.238703
PWY-5497: purine nucleobases degradation II (anaerobic)	7.89379e-06	29.733	0.241051
MET-SAM-PWY: superpathway of S-adenosyl-L-methionine biosynthesis	7.81898e-06	1.72137	0.241051
PWY-5347: superpathway of L-methionine biosynthesis (transsulfuration)	7.628e-06	1.72785	0.241051
GLYCOCAT-PWY: glycogen degradation I	1.91857e-05	0.932983	0.245816
METSYN-PWY: superpathway of L-homoserine and L-methionine biosynthesis	7.00116e-06	1.65901	0.245816
GLUDEG-I-PWY: GABA shunt	8.95918e-06	1.43005	0.246462
PWY-6285: superpathway of fatty acids biosynthesis (E. coli)	9.78105e-06	2.07736	0.248562
HOMOSER-METSYN-PWY: L-methionine biosynthesis I	4.30112e-06	1.64231	0.250646
P621-PWY: nylon-6 oligomer degradation	1.14219e-06	0.663435	0.252645
PWY-5464: superpathway of cytosolic glycolysis (plants), pyruvate dehydrogenase and TCA cycle	1.29416e-06	0.768721	0.255217
PWY-5850: superpathway of menaquinol-6 biosynthesis	7.71119e-06	1.15221	0.258011
PWY-5896: superpathway of menaquinol-10 biosynthesis	7.71119e-06	1.15221	0.258011
PWY-5138: fatty acid &beta;-oxidation IV (unsaturated, even number)	4.49084e-06	0.78337	0.258199
HEXITOLDEGSUPER-PWY: superpathway of hexitol degradation (bacteria)	5.9883e-06	2.06296	0.258616
P42-PWY: incomplete reductive TCA cycle	-3.82415e-06	-3.42488	0.260502
DARABCATK12-PWY: D-arabinose degradation I	4.26564e-07	-1.57824	0.263125
PWY0-301: L-ascorbate degradation I (bacterial, anaerobic)	5.52703e-06	0.934366	0.271265
P105-PWY: TCA cycle IV (2-oxoglutarate decarboxylase)	5.23365e-06	1.33063	0.273643
PWY-6122: 5-aminoimidazole ribonucleotide biosynthesis II	1.52109e-05	-0.441948	0.275776
PWY-6277: superpathway of 5-aminoimidazole ribonucleotide biosynthesis	1.52109e-05	-0.441948	0.275776
PWY-7208: superpathway of pyrimidine nucleobases salvage	1.32234e-05	-3.97366	0.275776
PWY-6350: archaetidylinositol biosynthesis	-3.11256e-08	-0.0643869	0.279215
PWY-6349: CDP-archaeol biosynthesis	-4.64962e-08	-0.095214	0.279215
PWY-5209: methyl-coenzyme M oxidation to CO2	-5.16155e-08	-0.172359	0.279215
PWY-5198: factor 420 biosynthesis II (mycobacteria)	-5.42927e-08	-0.125817	0.279215
METHANOGENESIS-PWY: methanogenesis from H2 and CO2	-5.62395e-08	-0.153679	0.279215
PWY-8112: factor 420 biosynthesis I (archaea)	-6.01339e-08	-0.158963	0.279215
PWY-8113: 3PG-factor 420 biosynthesis	-6.14922e-08	-0.182638	0.279215
PWY-7286: 7-(3-amino-3-carboxypropyl)-wyosine biosynthesis	-7.94151e-08	-0.153259	0.279215
PWY-6160: 3-dehydroquinate biosynthesis II (archaea)	-1.01567e-07	-0.395704	0.279215
PWY-6165: chorismate biosynthesis II (archaea)	-2.7377e-07	-0.431361	0.279215
PWY-6167: flavin biosynthesis II (archaea)	-4.26671e-07	-0.728928	0.279215
PWY-7316: dTDP-N-acetylviosamine biosynthesis	2.4728e-05	0.305689	0.279351
FERMENTATION-PWY: mixed acid fermentation	1.00591e-05	2.04397	0.280999
PWY-5004: superpathway of L-citrulline metabolism	-2.79358e-07	0.471713	0.282215
PWY-821: superpathway of sulfur amino acid biosynthesis (Saccharomyces cerevisiae)	8.03715e-06	1.49369	0.295005
PWY0-42: 2-methylcitrate cycle I	9.69311e-07	-1.60351	0.296557
CALVIN-PWY: Calvin-Benson-Bassham cycle	1.89573e-05	-1.71475	0.297062
PWY-6307: L-tryptophan degradation X (mammalian, via tryptamine)	-8.25094e-09	0.174078	0.30289
PWY-8055: palmitoyl ethanolamide biosynthesis	-9.78709e-09	0.174078	0.30289
PWY-6313: serotonin degradation	-1.07088e-08	0.174078	0.30289
PWY-7431: aromatic biogenic amine degradation (bacteria)	-1.07848e-08	0.174078	0.30289
PWY-6748: nitrate reduction VII (denitrification)	-1.08057e-08	0.174078	0.30289
PWY-5055: nicotinate degradation III	-2.61688e-08	0.174078	0.30289
GLUDEG-II-PWY: L-glutamate degradation VII (to butanoate)	-2.7203e-08	0.174078	0.30289
PWY-6174: mevalonate pathway II (haloarchaea)	-3.67658e-08	0.174078	0.30289
PWY-8125: mevalonate pathway IV (archaea)	-3.67658e-08	0.174078	0.30289
PWY-5647: 2-nitrobenzoate degradation I	-3.76685e-08	0.174078	0.30289
PWY-7000: kanamycin biosynthesis	-5.60309e-08	0.174078	0.30289
P163-PWY: L-lysine fermentation to acetate and butanoate	-1.1417e-07	0.174078	0.30289
PWY-2942: L-lysine biosynthesis III	1.26903e-05	-0.390017	0.308101
PWY-7392: taxadiene biosynthesis (engineered)	1.54246e-05	-10.7432	0.31372
PWY490-3: nitrate reduction VI (assimilatory)	-7.43774e-08	-0.256445	0.318999
PWY-7357: thiamine phosphate formation from pyrithiamine and oxythiamine (yeast)	1.67183e-05	-1.23221	0.319405
PWY-6902: chitin degradation II (Vibrio)	9.8545e-06	-1.99459	0.319405
HEME-BIOSYNTHESIS-II-1: heme b biosynthesis V (aerobic)	3.36189e-06	0.85416	0.319405
PWY-6961: L-ascorbate degradation II (bacterial, aerobic)	3.83683e-06	0.929098	0.322928
PWY-3841: folate transformations II (plants)	1.38941e-05	8.43274	0.330973
PWY-7312: dTDP-&beta;-D-fucofuranose biosynthesis	-1.29054e-05	0.246631	0.333491
PWY-5723: Rubisco shunt	8.70645e-06	0.991533	0.334625
PWY-5692: allantoin degradation to glyoxylate II	1.94821e-07	0.736182	0.334875
URDEGR-PWY: superpathway of allantoin degradation in plants	1.94821e-07	0.736182	0.334875
PWY-5862: superpathway of demethylmenaquinol-9 biosynthesis	4.79176e-06	-1.91182	0.337618
PWY-5918: superpathway of heme b biosynthesis from glutamate	4.67954e-06	0.781264	0.340591
PWY-6859: all-trans-farnesol biosynthesis	8.98243e-06	2.9485	0.342805
PWY-6700: queuosine biosynthesis I (de novo)	-3.39267e-05	0.932276	0.34882
PWY0-166: superpathway of pyrimidine deoxyribonucleotides de novo biosynthesis (E. coli)	5.92191e-06	1.49443	0.349608
NONMEVIPP-PWY: methylerythritol phosphate pathway I	1.72592e-05	-1.20384	0.3549
PWY-6969: TCA cycle V (2-oxoglutarate synthase)	4.28038e-06	-1.85324	0.3549
PWY-5845: superpathway of menaquinol-9 biosynthesis	5.38939e-06	-1.20463	0.355702
PWY-7399: methylphosphonate degradation II	1.38478e-07	0.478926	0.357961
PWY-7822: chitin degradation III (Serratia)	3.44378e-07	0.164399	0.359781
PWY0-881: superpathway of fatty acid biosynthesis I (E. coli)	1.25053e-07	0.164399	0.359781
ALL-CHORISMATE-PWY: superpathway of chorismate metabolism	1.06264e-07	0.164399	0.359781
PWY-8085: picolinate degradation	9.36781e-08	0.164399	0.359781
PWY-722: nicotinate degradation I	8.76751e-08	0.164399	0.359781
PWY-7754: bile acid 7&alpha;-dehydroxylation	7.8827e-08	0.164399	0.359781
PWY-8134: bile acid 7&beta;-dehydroxylation	7.77638e-08	0.164399	0.359781
PWY-6138: CMP-N-acetylneuraminate biosynthesis I (eukaryotes)	2.12485e-08	0.164399	0.359781
PWY-5514: UDP-N-acetyl-D-galactosamine biosynthesis II	2.10116e-08	0.164399	0.359781
TYRFUMCAT-PWY: L-tyrosine degradation I	1.51453e-08	0.164399	0.359781
PWY-5870: ubiquinol-8 biosynthesis (late decarboxylation)	1.46807e-08	0.164399	0.359781
PWY-5067: glycogen biosynthesis II (from UDP-D-Glucose)	7.09554e-09	0.164399	0.359781
PWY-1042: glycolysis IV	2.47822e-05	-0.509512	0.361046
DHGLUCONATE-PYR-CAT-PWY: glucose degradation (oxidative)	1.876e-07	0.204459	0.364612
PWY-7315: dTDP-N-acetylthomosamine biosynthesis	1.0501e-05	0.610316	0.367258
PWY-6471: peptidoglycan biosynthesis IV (Enterococcus faecium)	-1.28067e-07	-0.327615	0.368636
PWY-6467: Kdo transfer to lipid IVA III (Chlamydia)	-2.46169e-07	0.338883	0.37108
HISTSYN-PWY: L-histidine biosynthesis	2.10855e-05	-1.81478	0.373535
HEME-BIOSYNTHESIS-II: heme b biosynthesis I (aerobic)	8.90741e-06	0.294742	0.373535
PWY66-430: myristate biosynthesis (mitochondria)	-5.8588e-07	9.37771	0.374194
PWY-5028: L-histidine degradation II	1.37195e-06	0.174252	0.376469
PWY-6823: molybdopterin biosynthesis	3.21966e-05	0.770638	0.379877
PWY1G-0: mycothiol biosynthesis	2.15229e-08	0.412488	0.380288
PWY0-1277: 3-phenylpropanoate and 3-(3-hydroxyphenyl)propanoate degradation	2.83446e-06	1.26599	0.382761
PWY-7723: bacterial bioluminescence	6.70825e-07	0.96598	0.386523
HCAMHPDEG-PWY: 3-phenylpropanoate and 3-(3-hydroxyphenyl)propanoate degradation to 2-hydroxypentadienoate	1.98429e-06	1.16842	0.389224
PWY-6690: cinnamate and 3-hydroxycinnamate degradation to 2-hydroxypentadienoate	1.98429e-06	1.16842	0.389224
PWY0-1338: polymyxin resistance	2.7824e-06	0.685827	0.392983
PWY0-1337: oleate &beta;-oxidation	1.82313e-06	0.443808	0.397093
PWY0-1415: superpathway of heme b biosynthesis from uroporphyrinogen-III	3.17249e-06	0.797548	0.403445
PWY-7221: guanosine ribonucleotides de novo biosynthesis	1.473e-05	-0.559965	0.405891
TCA: TCA cycle I (prokaryotic)	4.54077e-06	1.62125	0.406806
PWY-7873: D-erythronate degradation II	-1.41147e-07	0.706475	0.409439
PWY-561: superpathway of glyoxylate cycle and fatty acid degradation	4.79325e-06	1.37814	0.409506
PWY-5097: L-lysine biosynthesis VI	8.35622e-06	-0.255893	0.412555
P221-PWY: octane oxidation	1.64844e-06	0.321025	0.414804
PWY-7094: fatty acid salvage	1.7795e-06	0.411329	0.416307
PWY-6527: stachyose degradation	2.64338e-05	0.894959	0.419283
PWY-7388: octanoyl-[acyl-carrier protein] biosynthesis (mitochondria, yeast)	-4.68932e-07	-2.20175	0.420443
PWY-5920: superpathway of heme b biosynthesis from glycine	2.87041e-06	0.830882	0.4232
POLYAMINSYN3-PWY: superpathway of polyamine biosynthesis II	-4.01241e-07	-0.100167	0.423545
GLYOXYLATE-BYPASS: glyoxylate cycle	3.69029e-06	1.3547	0.423683
PWY-7204: pyridoxal 5'-phosphate salvage II (plants)	1.0068e-06	-0.926752	0.429378
PWY-5130: 2-oxobutanoate degradation I	8.4497e-06	0.27345	0.432928
PWY-7385: 1,3-propanediol biosynthesis (engineered)	3.56905e-06	0.612668	0.437223
PWY-5180: toluene degradation I (aerobic) (via o-cresol)	2.03561e-06	0.496489	0.438492
PWY-5188: tetrapyrrole biosynthesis I (from glutamate)	2.00046e-05	0.676476	0.439844
PWY-6151: S-adenosyl-L-methionine salvage I	1.67854e-05	-0.890342	0.453862
PWY-5005: biotin biosynthesis II	1.6636e-06	0.129096	0.453862
PWY-5910: superpathway of geranylgeranyldiphosphate biosynthesis I (via mevalonate)	7.67605e-07	0.710635	0.457362
PWY-922: mevalonate pathway I (eukaryotes and bacteria)	5.87878e-07	0.641935	0.457362
THREOCAT-PWY: superpathway of L-threonine metabolism	2.57186e-06	0.497382	0.457588
PWY0-1298: superpathway of pyrimidine deoxyribonucleosides degradation	9.63667e-06	0.653098	0.460964
PANTOSYN-PWY: superpathway of coenzyme A biosynthesis I (bacteria)	1.40876e-05	-0.969361	0.468126
PWY-1861: formaldehyde assimilation II (assimilatory RuMP Cycle)	6.719e-06	1.06776	0.468126
PWY-6609: adenine and adenosine salvage III	-2.62532e-05	2.47848	0.468126
PWY-5104: L-isoleucine biosynthesis IV	3.23582e-06	-7.95914	0.472735
PWY-7874: L-threonate degradation	-1.37224e-07	0.754952	0.473347
PWY-7282: 4-amino-2-methyl-5-diphosphomethylpyrimidine biosynthesis II	1.2004e-05	1.41356	0.475349
RHAMCAT-PWY: L-rhamnose degradation I	-1.38174e-05	1.91229	0.475349
P162-PWY: L-glutamate degradation V (via hydroxyglutarate)	-6.98722e-08	0.252199	0.481411
CHLOROPHYLL-SYN: 3,8-divinyl-chlorophyllide a biosynthesis I (aerobic, light-dependent)	-1.28607e-07	0.298953	0.481411
POLYISOPRENSYN-PWY: polyisoprenoid biosynthesis (E. coli)	9.90363e-06	4.38301	0.489974
PWY-6147: 6-hydroxymethyl-dihydropterin diphosphate biosynthesis I	-2.73427e-05	0.898252	0.489974
PWY0-41: allantoin degradation IV (anaerobic)	4.21643e-07	0.590869	0.498791
TCA-GLYOX-BYPASS: superpathway of glyoxylate bypass and TCA	3.72145e-06	1.30673	0.501636
PANTO-PWY: phosphopantothenate biosynthesis I	1.16473e-05	-0.527361	0.504834
PWY-3801: sucrose degradation II (sucrose synthase)	9.89425e-07	0.30345	0.509838
PWY-8173: anteiso-branched-chain fatty acid biosynthesis	3.3691e-08	0.0431895	0.524135
PWY-8174: odd iso-branched-chain fatty acid biosynthesis	3.3691e-08	0.0431895	0.524135
PWY-8175: even iso-branched-chain fatty acid biosynthesis	3.3691e-08	0.0431895	0.524135
3-HYDROXYPHENYLACETATE-DEGRADATION-PWY: 4-hydroxyphenylacetate degradation	3.21874e-07	0.12013	0.53118
CATECHOL-ORTHO-CLEAVAGE-PWY: catechol degradation to &beta;-ketoadipate	9.06919e-07	0.244186	0.540111
PWY-6906: chitin derivatives degradation	-1.19642e-05	0.740748	0.540474
1CMET2-PWY: folate transformations III (E. coli)	1.5549e-05	-0.629891	0.542986
PWY-7663: gondoate biosynthesis (anaerobic)	1.77592e-05	-1.21433	0.550783
PWY-7237: myo-, chiro- and scyllo-inositol degradation	-9.66894e-07	0.0185711	0.550783
P108-PWY: pyruvate fermentation to propanoate I	4.2566e-06	0.595668	0.55634
PWY-5392: reductive TCA cycle II	-1.87135e-07	-0.5829	0.557747
RIBOSYN2-PWY: flavin biosynthesis I (bacteria and plants)	1.30349e-05	-33.1443	0.558633
PWY-5686: UMP biosynthesis I	5.86817e-06	-0.149157	0.558633
PWY-7790: UMP biosynthesis II	5.86817e-06	-0.149157	0.558633
PWY-7791: UMP biosynthesis III	5.86817e-06	-0.149157	0.558633
PWY-6386: UDP-N-acetylmuramoyl-pentapeptide biosynthesis II (lysine-containing)	1.68316e-06	-0.054609	0.558633
PWY-5973: cis-vaccenate biosynthesis	1.65331e-05	-0.871161	0.574494
PWY-8187: L-arginine degradation XIII (reductive Stickland reaction)	2.45053e-06	-0.129782	0.574494
PWY-7268: cytosolic NADPH production (yeast)	2.30241e-06	0.226947	0.577245
PWY-7184: pyrimidine deoxyribonucleotides de novo biosynthesis I	-6.40176e-06	0.852071	0.582503
PWY-6328: L-lysine degradation X	-2.01342e-08	-0.0671312	0.582899
ECASYN-PWY: enterobacterial common antigen biosynthesis	2.22306e-06	0.511333	0.594299
PWY-7211: superpathway of pyrimidine deoxyribonucleotides de novo biosynthesis	5.89176e-06	1.00183	0.598672
PWY-5505: L-glutamate and L-glutamine biosynthesis	3.97681e-06	-0.80174	0.598672
KDO-NAGLIPASYN-PWY: superpathway of (Kdo)2-lipid A biosynthesis	1.27671e-06	0.540002	0.599129
PWY-7409: phospholipid remodeling (phosphatidylethanolamine, yeast)	1.54547e-07	-1.82203	0.601505
PWY-4984: urea cycle	7.89276e-06	0.670136	0.606831
ARGININE-SYN4-PWY: L-ornithine biosynthesis II	7.58424e-06	-0.226326	0.606831
PROTOCATECHUATE-ORTHO-CLEAVAGE-PWY: protocatechuate degradation II (ortho-cleavage pathway)	1.31387e-06	0.263429	0.608216
TRNA-CHARGING-PWY: tRNA charging	-5.4184e-06	2.05488	0.615039
PWY-7290: Escherichia coli serotype O86 O-antigen biosynthesis	7.024e-08	0.260292	0.615047
PWY-6143: CMP-pseudaminate biosynthesis	4.62537e-06	0.428194	0.615517
PWY-6113: superpathway of mycolate biosynthesis	5.78637e-07	0.235025	0.616623
DTDPRHAMSYN-PWY: dTDP-&beta;-L-rhamnose biosynthesis	-4.39642e-05	0.437912	0.623295
PWY66-367: ketogenesis	2.58327e-07	0.232669	0.627829
PWY-7269: mitochondrial NADPH production (yeast)	1.45686e-06	0.34717	0.63081
PWY-5154: L-arginine biosynthesis III (via N-acetyl-L-citrulline)	7.71179e-06	-0.777477	0.631598
PWY-7389: superpathway of anaerobic energy metabolism (invertebrates)	2.43002e-07	2.0966	0.637282
PWY-5030: L-histidine degradation III	3.06321e-06	-0.122381	0.639947
PWY0-1241: ADP-L-glycero-&beta;-D-manno-heptose biosynthesis	1.20257e-06	0.0806742	0.639947
PWY-5837: 2-carboxy-1,4-naphthoquinol biosynthesis	7.29855e-06	0.249866	0.642122
LIPA-CORESYN-PWY: lipid A-core biosynthesis (E. coli K-12)	-7.68897e-08	0.292733	0.645176
GLYCOLYSIS-TCA-GLYOX-BYPASS: superpathway of glycolysis, pyruvate dehydrogenase, TCA, and glyoxylate bypass	2.36854e-06	0.365754	0.656329
PWY-6703: preQ0 biosynthesis	-9.57724e-06	1.15864	0.656779
PWY-5654: 2-amino-3-carboxymuconate semialdehyde degradation to 2-hydroxypentadienoate	2.25216e-07	0.224655	0.658017
PWY-6922: L-N&delta;-acetylornithine biosynthesis	1.95418e-06	0.420106	0.658834
PWY-5861: superpathway of demethylmenaquinol-8 biosynthesis I	3.05781e-06	1.16768	0.659066
PWY-6797: 6-hydroxymethyl-dihydropterin diphosphate biosynthesis II (Methanocaldococcus)	-4.83426e-09	0.0974753	0.662959
NAD-BIOSYNTHESIS-II: NAD salvage pathway III (to nicotinamide riboside)	1.93799e-06	0.592773	0.663321
PWY-5897: superpathway of menaquinol-11 biosynthesis	3.91819e-06	0.75039	0.667605
PWY-5898: superpathway of menaquinol-12 biosynthesis	3.91819e-06	0.75039	0.667605
PWY-5899: superpathway of menaquinol-13 biosynthesis	3.91819e-06	0.75039	0.667605
PWY-7187: pyrimidine deoxyribonucleotides de novo biosynthesis II	1.88684e-06	0.465938	0.679914
PWY-7396: butanol and isobutanol biosynthesis (engineered)	3.61201e-07	0.336449	0.680278
PWY-7200: superpathway of pyrimidine deoxyribonucleoside salvage	5.41538e-07	0.198025	0.685797
PWY-6562: norspermidine biosynthesis	8.70122e-08	0.21095	0.685962
PWY-5838: superpathway of menaquinol-8 biosynthesis I	2.14879e-06	-1.53775	0.693477
METH-ACETATE-PWY: methanogenesis from acetate	1.09747e-06	0.172106	0.699604
RUMP-PWY: formaldehyde oxidation I	-1.83054e-07	-0.337276	0.701469
HISDEG-PWY: L-histidine degradation I	5.06868e-06	-0.511582	0.708289
PWY0-1261: anhydromuropeptides recycling I	-3.35194e-06	-0.786278	0.708289
PWY-6387: UDP-N-acetylmuramoyl-pentapeptide biosynthesis I (meso-diaminopimelate containing)	-8.72769e-06	0.249491	0.708289
PWY0-1586: peptidoglycan maturation (meso-diaminopimelate containing)	9.97231e-06	-0.215911	0.717011
REDCITCYC: TCA cycle VI (Helicobacter)	1.03107e-06	0.233842	0.728511
PRPP-PWY: superpathway of histidine, purine, and pyrimidine biosynthesis	2.38421e-06	0.493672	0.732462
PWY-7858: (5Z)-dodecenoate biosynthesis II	2.10292e-06	0.410434	0.732879
PWY-7118: chitin deacetylation	1.23282e-06	-3.49435	0.741823
PWY-6385: peptidoglycan biosynthesis III (mycobacteria)	-6.08461e-06	0.217059	0.743394
PWY-5088: L-glutamate degradation VIII (to propanoate)	5.38752e-07	0.300179	0.747774
P122-PWY: heterolactic fermentation	-6.92979e-07	5.28194	0.750487
PWY-7383: anaerobic energy metabolism (invertebrates, cytosol)	-1.05883e-05	0.872267	0.750698
PWY5F9-12: biphenyl degradation	2.14363e-07	0.268036	0.751709
PWY-5675: nitrate reduction V (assimilatory)	3.18427e-06	1.10719	0.759674
PWY-5265: peptidoglycan biosynthesis II (staphylococci)	2.45554e-06	0.36193	0.765382
PWY-6992: 1,5-anhydrofructose degradation	1.18809e-05	0.536498	0.767757
PWY-7245: superpathway of NAD/NADP - NADH/NADPH interconversion (yeast)	1.20596e-06	0.208663	0.76821
PWY-7165: L-ascorbate biosynthesis VIII (engineered pathway)	8.86484e-07	0.235836	0.774128
DENOVOPURINE2-PWY: superpathway of purine nucleotides de novo biosynthesis II	1.44671e-06	0.310514	0.777244
PWY-6545: pyrimidine deoxyribonucleotides de novo biosynthesis III	-4.71493e-06	0.642278	0.779033
PWY-6630: superpathway of L-tyrosine biosynthesis	1.29416e-05	0.324166	0.788018
PHOSLIPSYN-PWY: superpathway of phospholipid biosynthesis I (bacteria)	1.45945e-06	-0.185266	0.788018
PWY-6478: GDP-D-glycero-&alpha;-D-manno-heptose biosynthesis	4.53228e-06	0.213256	0.79162
PWY-7229: superpathway of adenosine nucleotides de novo biosynthesis I	7.39694e-06	-0.405716	0.797032
CITRULBIO-PWY: L-citrulline biosynthesis	5.06726e-06	1.33276	0.797032
NAGLIPASYN-PWY: lipid IVA biosynthesis (E. coli)	-1.78085e-07	0.0196411	0.797032
PWY-8073: lipid IVA biosynthesis (P. putida)	-1.78085e-07	0.0196411	0.797032
ASPASN-PWY: superpathway of L-aspartate and L-asparagine biosynthesis	-1.63016e-05	0.310144	0.797032
LPSSYN-PWY: superpathway of lipopolysaccharide biosynthesis	-1.3955e-07	0.447762	0.797685
PWY-6749: CMP-legionaminate biosynthesis I	-1.50994e-06	0.541363	0.798438
PWY-7807: glyphosate degradation III	5.16401e-07	0.429348	0.799807
PWY-5747: 2-methylcitrate cycle II	-4.44478e-08	0.0923673	0.807804
PWY-7805: (aminomethyl)phosphonate degradation	4.29256e-07	0.381167	0.811133
PWY-8086: (S)-lactate fermentation to propanoate, acetate and hydrogen	-7.47696e-08	-0.510782	0.812225
PWY-5531: 3,8-divinyl-chlorophyllide a biosynthesis II (anaerobic)	-6.8569e-08	0.215451	0.812543
PWY-7159: 3,8-divinyl-chlorophyllide a biosynthesis III (aerobic, light independent)	-7.00599e-08	0.216797	0.812543
ALLANTOINDEG-PWY: superpathway of allantoin degradation in yeast	-1.3574e-07	-1.38434	0.813619
PWY-7688: dTDP-&alpha;-D-ravidosamine and dTDP-4-acetyl-&alpha;-D-ravidosamine biosynthesis	2.22183e-05	0.236963	0.818981
HEMESYN2-PWY: heme b biosynthesis II (oxygen-independent)	7.99129e-06	0.229932	0.824227
PEPTIDOGLYCANSYN-PWY: peptidoglycan biosynthesis I (meso-diaminopimelate containing)	-1.01952e-05	0.37144	0.824227
PWY0-321: phenylacetate degradation I (aerobic)	-3.80758e-07	0.444649	0.833417
PWY-6396: superpathway of 2,3-butanediol biosynthesis	2.99918e-07	0.411202	0.835125
PWY-7446: sulfoquinovose degradation I	1.89428e-08	1.03271	0.83779
PWY-6953: dTDP-3-acetamido-&alpha;-D-fucose biosynthesis	1.54416e-05	0.243616	0.838978
PWY-5656: mannosylglycerate biosynthesis I	1.18016e-06	0.975489	0.8504
PWY66-389: phytol degradation	1.62606e-06	0.25983	0.850659
PYRIDNUCSYN-PWY: NAD de novo biosynthesis I (from aspartate)	6.36209e-06	-0.684341	0.851633
PWY-7228: superpathway of guanosine nucleotides de novo biosynthesis I	3.27014e-06	-0.227331	0.851633
PWY-7977: L-methionine biosynthesis IV	-8.24794e-07	0.03647	0.851633
PWY0-1533: methylphosphonate degradation I	3.19566e-07	0.427857	0.853484
PWY-6210: 2-aminophenol degradation	2.18641e-07	0.231866	0.85405
PWY-7820: teichuronic acid biosynthesis (B. subtilis 168)	-1.15254e-07	0.252966	0.854182
PWY-6071: superpathway of phenylethylamine degradation	-3.87616e-07	0.423744	0.856936
PWY-6572: chondroitin sulfate degradation I (bacterial)	2.38271e-07	0.557886	0.859233
PWY-7384: anaerobic energy metabolism (invertebrates, mitochondrial)	-1.57783e-07	0.629477	0.861047
PWY0-1221: putrescine degradation II	1.0897e-07	14.8028	0.868573
PWY-7013: (S)-propane-1,2-diol degradation	5.65482e-06	0.363765	0.870004
PWY4FS-7: phosphatidylglycerol biosynthesis I (plastidic)	4.98201e-06	0.851111	0.870004
PWY4FS-8: phosphatidylglycerol biosynthesis II (non-plastidic)	4.97704e-06	0.852059	0.870004
P562-PWY: myo-inositol degradation I	3.81408e-08	0.126757	0.873099
PWY-5417: catechol degradation III (ortho-cleavage pathway)	1.19483e-06	0.265796	0.875612
PWY-5431: aromatic compounds degradation via &beta;-ketoadipate	1.19483e-06	0.265796	0.875612
PWY-7654: (8E,10E)-dodeca-8,10-dienol biosynthesis	2.16202e-09	0.46833	0.87708
PWY-1269: CMP-3-deoxy-D-manno-octulosonate biosynthesis	-1.47737e-05	0.537797	0.879217
PWY-5855: ubiquinol-7 biosynthesis (early decarboxylation)	9.03165e-07	0.323693	0.887509
P185-PWY: formaldehyde assimilation III (dihydroxyacetone cycle)	3.27186e-06	0.38501	0.888445
PWY-7220: adenosine deoxyribonucleotides de novo biosynthesis II	2.99206e-06	-0.61838	0.888445
PWY-7222: guanosine deoxyribonucleotides de novo biosynthesis II	2.99206e-06	-0.61838	0.888445
PWY-5695: inosine 5'-phosphate degradation	-2.60493e-06	0.0977404	0.897689
PWY66-399: gluconeogenesis III	-4.85198e-06	0.971004	0.906326
PWY-5659: GDP-mannose biosynthesis	-6.11813e-06	0.395851	0.906946
PWY-7294: D-xylose degradation IV	-1.22367e-07	0.157282	0.914624
PWY1ZNC-1: assimilatory sulfate reduction IV	5.66039e-06	0.366204	0.916216
PWY-7332: superpathway of UDP-N-acetylglucosamine-derived O-antigen building blocks biosynthesis	-6.69893e-09	-0.0113225	0.919438
PWY-7279: aerobic respiration II (cytochrome c) (yeast)	6.88133e-07	0.273588	0.920225
PWY-6185: 4-methylcatechol degradation (ortho cleavage)	1.23334e-06	0.267638	0.925141
PWY-6168: flavin biosynthesis III (fungi)	2.05113e-06	-4.75112	0.925497
PWY-6125: superpathway of guanosine nucleotides de novo biosynthesis II	1.18963e-06	-0.0999917	0.925497
PWY-5690: TCA cycle II (plants and fungi)	2.28429e-06	0.308916	0.93436
PWY-6583: pyruvate fermentation to butanol I	-5.97441e-09	0.200884	0.935021
PWY-6883: pyruvate fermentation to butanol II (engineered)	-7.52197e-09	0.202552	0.935021
PWY-6863: pyruvate fermentation to hexanol (engineered)	-8.17358e-09	0.203567	0.935021
PWY-6594: superpathway of Clostridium acetobutylicum solventogenic fermentation	-1.07789e-08	0.192238	0.935021
PWY-5178: toluene degradation IV (aerobic) (via catechol)	-1.44324e-08	0.200716	0.935021
PWY-6604: superpathway of Clostridium acetobutylicum acidogenic and solventogenic fermentation	-1.47417e-08	0.192677	0.935021
GLYCOL-GLYOXDEG-PWY: superpathway of glycol metabolism and degradation	-1.29837e-07	0.430567	0.938798
URSIN-PWY: ureide biosynthesis	4.1873e-07	0.370501	0.949999
PWY-6126: superpathway of adenosine nucleotides de novo biosynthesis II	1.7906e-06	-0.117799	0.962708
PWY-7953: UDP-N-acetylmuramoyl-pentapeptide biosynthesis III (meso-diaminopimelate containing)	-1.30979e-05	0.435483	0.962708
UBISYN-PWY: superpathway of ubiquinol-8 biosynthesis (early decarboxylation)	2.2902e-07	0.337791	0.963585
PWY-7391: isoprene biosynthesis II (engineered)	1.7739e-08	0.146314	0.967484
PWY-7003: glycerol degradation to butanol	-3.09976e-09	0.429475	0.967484
PWY-7761: NAD salvage pathway II (PNC IV cycle)	6.70387e-06	0.339084	0.972027
PWY-6182: superpathway of salicylate degradation	1.09713e-06	0.257241	0.977521
PWY0-1296: purine ribonucleosides degradation	1.5606e-05	0.452722	0.981349
PWY-6708: ubiquinol-8 biosynthesis (early decarboxylation)	2.06369e-07	0.334528	0.984389
PWY-6897: thiamine diphosphate salvage II	-7.70904e-06	0.189115	0.990674
PWY-6215: 4-chlorobenzoate degradation	-1.42301e-07	0.381638	0.994298
ARGDEG-PWY: superpathway of L-arginine, putrescine, and 4-aminobutanoate degradation	8.28224e-07	1.56712	0.995181
ORNARGDEG-PWY: superpathway of L-arginine and L-ornithine degradation	8.28224e-07	1.56712	0.995181
PWY-3781: aerobic respiration I (cytochrome c)	-2.07159e-07	-0.329122	0.995306
PWY0-1479: tRNA processing	5.96863e-06	0.47344	1
