# Supplementary material for: Wilson’s disease-associated gut dysbiosis: novel insights into microbial functional alterations, virulence changes, and resistance markers
Source: Front Microbiol. 2026 Jan 15;16:1714276. doi: 10.3389/fmicb.2025.1714276 (PMC12853645; doi:10.3389/fmicb.2025.1714276)
Supplement: Supplementary file 16 [file Table_5.XLSX]

## Sheet: WD-vs-Healthy.DESeq2
ID	logFC	pValue	FDR
BAR02303.1|GH38|	23.9751	3.53685e-41	7.55153e-37
QCQ53239.1|GT2|	23.2824	6.85831e-33	7.32159e-29
CBL26252.1|GT4|	24.0152	2.78441e-25	1.98166e-21
CBK62776.1|GH36|	-25.799	7.42879e-22	3.9653e-18
CBL26248.1|GT4|	22.9489	2.54267e-21	1.08577e-17
AWY96992.1|GH2|	22.2626	2.33465e-20	8.30787e-17
CDL66868.1|GT26|	-25.323	3.28335e-18	1.00147e-14
AUD92738.1|PL27|	22.5396	1.30202e-17	3.12734e-14
QCQ30231.1|GT0|	23.051	1.31826e-17	3.12734e-14
VDS02573.1|GH27|	22.6948	1.74894e-17	3.73415e-14
QCQ40479.1|GT2|	22.3592	1.65681e-14	3.21586e-11
AIF90261.1|GT2|	4.90143	3.74099e-12	6.65616e-09
CBK70295.1|GH125|	5.07364	4.44573e-12	7.30159e-09
CBW15651.1|GH77|	-6.19988	1.31095e-11	1.99929e-08
AMK57664.1|GH43_11|	4.29689	1.52283e-11	2.1676e-08
ALE36545.1|CBM50|	3.9839	2.10783e-11	2.81277e-08
ADH00736.1|GH38|	4.43461	4.29244e-11	5.39105e-08
AXF97819.1|GH77|	4.26604	4.96351e-11	5.88755e-08
CBK69800.1|GH20|	4.32315	6.91074e-11	7.76585e-08
BAP82810.1|GT51|	4.02006	8.87125e-11	9.47051e-08
ADQ02610.1|CBM6|GH43_16|	4.01505	1.0316e-10	1.04884e-07
VEG79824.1|GT2|	3.60559	1.18857e-10	1.1535e-07
SDO44515.1|GH38|	4.73671	1.40538e-10	1.30462e-07
ADQ02639.1|GH13_31|	4.33506	1.62926e-10	1.44943e-07
AZH71894.1|GH3|	3.83098	2.02553e-10	1.72988e-07
AXF99437.1|GH13|	3.86031	2.7918e-10	2.12885e-07
BAR04366.1|GH20|	5.57959	2.75811e-10	2.12885e-07
CDF77366.1|CBM22|GH43_10|	3.78396	2.78172e-10	2.12885e-07
AZN75139.1|GH32|	3.74999	2.91537e-10	2.14642e-07
AAN24316.1|GT51|	3.63073	5.91779e-10	4.07583e-07
AOP01488.1|GH32|	3.77089	5.76653e-10	4.07583e-07
AZN75408.1|CE9|	4.11464	6.66861e-10	4.18769e-07
BAP82827.1|CBM32|GH101|	3.34384	6.28333e-10	4.18769e-07
QBC98313.1|GH13_18|	3.44433	6.5477e-10	4.18769e-07
AOP00216.1|CBM32|GH101|	3.59489	6.87952e-10	4.19671e-07
BAJ71457.1|GH38|	4.62381	7.98813e-10	4.73763e-07
AZN75174.1|GH3|	3.96242	9.29382e-10	5.36304e-07
ALE37146.1|GH43_24|	3.85727	9.91654e-10	5.57179e-07
ALO75056.1|CBM22|CBM6|GH43_16|	3.53196	1.11859e-09	6.12382e-07
BAQ26945.1|CBM48|GH13_11|	3.78661	1.18861e-09	6.29878e-07
ADH00148.1|GH3|	3.76193	1.20954e-09	6.29878e-07
AUE14680.1|GT35|	3.46963	1.34279e-09	6.82618e-07
ADQ02254.1|GH13|	3.56923	1.68761e-09	8.00715e-07
ALE36852.1|GH43_12|	4.8352	1.61486e-09	8.00715e-07
BAP83873.1|CBM50|	4.34627	1.67933e-09	8.00715e-07
BAR03108.1|GT2|	3.73505	1.81113e-09	8.22754e-07
AUE01287.1|GH23|	4.89885	1.77866e-09	8.22754e-07
BAR52277.1|GH97|	-4.41199	1.85015e-09	8.2297e-07
BAP83319.1|CBM48|GH13_9|	3.61283	2.00357e-09	8.73025e-07
AUI48670.1|GT2|	7.57953	2.22936e-09	9.51982e-07
AIZ13807.1|GH43_26|	3.50019	2.30826e-09	9.66346e-07
AEI96747.1|CBM48|GH13_11|	3.51297	2.71756e-09	1.09376e-06
BAR00990.1|GT35|	3.49176	2.76203e-09	1.09376e-06
CBK70282.1|GT28|	3.57944	2.76629e-09	1.09376e-06
ADQ01964.1|GH20|	3.4405	3.24974e-09	1.23902e-06
BAQ28596.1|GH43_11|	3.88815	3.24628e-09	1.23902e-06
ADQ02462.1|GH43_26|GH43|	4.46412	3.38438e-09	1.26772e-06
ALE36508.1|CE9|	3.51998	3.52124e-09	1.29624e-06
AEI96611.1|GH27|	3.66861	3.68527e-09	1.3114e-06
ALE36772.1|GH3|	3.63868	3.63165e-09	1.3114e-06
AOL10911.1|GT2|	4.17205	4.04127e-09	1.41451e-06
ADQ02259.1|GH13_30|	3.49949	4.16895e-09	1.43566e-06
AIZ15298.1|GH36|	3.60324	4.43839e-09	1.48069e-06
AOL09652.1|CBM32|GH101|	3.62354	4.38073e-09	1.48069e-06
ALE35367.1|CBM32|GH101|	3.44864	4.65416e-09	1.52879e-06
ACD98956.1|GH43_22|	3.40575	5.05232e-09	1.54305e-06
AFJ20733.1|GT25|	-4.81981	5.07933e-09	1.54305e-06
ALO72270.1|CBM48|GH13_11|	3.35894	4.96262e-09	1.54305e-06
APO26632.1|GT2|	3.65588	5.12227e-09	1.54305e-06
AUD87604.1|GH32|	3.91088	5.13121e-09	1.54305e-06
VEG80110.1|GH77|	3.42783	5.10089e-09	1.54305e-06
ALE35309.1|GH31|	3.46146	5.82883e-09	1.72849e-06
BAP84453.1|GH43|	3.52669	5.98523e-09	1.75056e-06
ADG99604.1|GH13|	3.74994	6.22966e-09	1.7645e-06
AOP00287.1|GH13_3|	3.37735	6.28083e-09	1.7645e-06
AXF99372.1|GH23|	3.67134	6.22225e-09	1.7645e-06
ACD98835.1|GT35|	3.40776	6.56941e-09	1.78925e-06
AGB28791.1|PL11_1|	-5.96281	6.52017e-09	1.78925e-06
ATP37667.1|GT51|	6.2226	6.62034e-09	1.78925e-06
ALO72088.1|GH42|	3.44559	6.77821e-09	1.80163e-06
BAJ70323.1|GT2|	3.74771	6.83489e-09	1.80163e-06
CBK72912.1|GH31|	4.02746	6.99452e-09	1.82122e-06
BAR01679.1|CBM48|GH13_11|	3.30864	7.30656e-09	1.87955e-06
SDO35652.1|CBM22|GH43_10|	3.36542	7.5221e-09	1.91196e-06
AIF91182.1|GH112|	3.43303	8.1373e-09	1.99408e-06
AOP00585.1|GH51|	3.44129	8.18104e-09	1.99408e-06
AUY62733.1|GH36|	3.40461	8.21877e-09	1.99408e-06
AXU86466.1|GH23|	2.41426	8.16286e-09	1.99408e-06
ADB10739.1|GH31|	3.1399	8.41801e-09	2.00121e-06
AIZ14901.1|GT28|	3.76784	8.4356e-09	2.00121e-06
VEG40070.1|GH13_3|	3.31172	8.76835e-09	2.05729e-06
CBK72650.1|GH3|	4.09737	8.94023e-09	2.07481e-06
ACJ51268.1|GH77|	3.60115	1.01468e-08	2.29732e-06
AUD86726.1|CBM48|GH13_9|	3.74205	1.02218e-08	2.29732e-06
AUD69251.1|GH85|	5.4968	1.02132e-08	2.29732e-06
AII75493.1|GH13_18|	3.16862	1.0733e-08	2.38709e-06
ABE95226.1|GH42|3.2.1.23	3.37032	1.1215e-08	2.46856e-06
ATP38042.1|GT51|	6.68306	1.1903e-08	2.59327e-06
AAN24421.1|GT35|	3.3801	1.30748e-08	2.71144e-06
AAN24640.1|GT4|	3.40177	1.27169e-08	2.71144e-06
ALE35892.1|GT2|	3.36959	1.27346e-08	2.71144e-06
AOP01735.1|GT2|	3.3674	1.30803e-08	2.71144e-06
AUE20845.1|GH38|	4.19707	1.29166e-08	2.71144e-06
AIW44385.1|GH127|	3.31598	1.34758e-08	2.76656e-06
AZN75460.1|GH3|	3.71346	1.38355e-08	2.81335e-06
ALO74133.1|GH3|	3.43604	1.4855e-08	2.99215e-06
AOL11151.1|CBM13|GH30_5|	3.29337	1.50476e-08	3.00262e-06
CBK72859.1|GH42|	3.79599	1.55198e-08	3.04003e-06
AOO73554.1|GH65|	6.16653	1.54986e-08	3.04003e-06
AIW44395.1|GH43_24|	3.31622	1.61739e-08	3.13935e-06
BAR02997.1|GH43_10|	4.11017	1.73281e-08	3.30332e-06
CBK70411.1|GH23|	4.58151	1.72022e-08	3.30332e-06
AOL09921.1|GH51|	3.38987	1.85781e-08	3.51027e-06
ADQ02491.1|GH127|	4.42849	1.93158e-08	3.61765e-06
AIZ15112.1|GH42|	3.39656	1.97761e-08	3.67164e-06
ALE37210.1|GH23|	3.99531	2.08287e-08	3.83373e-06
BAR03101.1|GT4|	3.23301	2.15702e-08	3.93629e-06
AIW44396.1|CBM13|GH30_5|	3.38754	2.19105e-08	3.9645e-06
BAJ70251.1|GH77|	3.30409	2.21175e-08	3.96832e-06
ACD98784.1|GH51|	3.34861	2.23227e-08	3.97176e-06
VEG23179.1|GT2|	3.37041	2.28915e-08	4.03931e-06
BAR02699.1|GT35|	3.09461	2.35691e-08	4.12479e-06
BAJ71854.1|GH51|	3.34712	2.49997e-08	4.33958e-06
ADQ02495.1|GH27|	3.45385	2.54706e-08	4.38567e-06
AAN24945.1|GH51|	3.53319	2.62353e-08	4.48119e-06
AUD96236.1|GH3|	3.90854	2.72071e-08	4.61032e-06
AXB66501.1|GH23|	2.53511	2.81231e-08	4.72801e-06
AIW43069.1|GT2|	3.70484	2.92617e-08	4.84315e-06
AIW43228.1|GT2|	3.33286	2.91335e-08	4.84315e-06
ALE10272.1|GT2|	3.29616	3.01991e-08	4.95985e-06
AOL09634.1|GT51|	3.65571	3.0481e-08	4.96793e-06
ADQ02714.1|GH112|	3.28146	3.15409e-08	5.07785e-06
ALO73634.1|GH13|	3.51944	3.1631e-08	5.07785e-06
AOP02019.1|GH43_26|GH43|	4.60835	3.21268e-08	5.11894e-06
AIZ14387.1|CBM48|GH13_11|	4.33144	3.28102e-08	5.18912e-06
AOL10557.1|GH13|	3.33282	3.51591e-08	5.51972e-06
AIW43575.1|GT2|	3.19951	3.70469e-08	5.77364e-06
AXF99319.1|GH43_27|	4.03053	4.01119e-08	6.206e-06
AEI98355.1|GH77|	3.20078	4.04109e-08	6.20728e-06
CBK72995.1|GH3|	3.78449	4.26898e-08	6.51051e-06
BAR01108.1|GT51|	5.98252	4.36177e-08	6.60484e-06
AZN75330.1|GH13_3|	3.26404	4.62522e-08	6.95444e-06
AHJ19480.1|GH125|	3.90969	4.93453e-08	7.36763e-06
AZN75294.1|GH42|	4.14578	5.11381e-08	7.58229e-06
AIZ15021.1|GH38|	8.52101	5.14995e-08	7.58322e-06
AIF89752.1|GT51|	3.26623	5.27462e-08	7.58945e-06
AXF99512.1|GT2|	4.22026	5.23355e-08	7.58945e-06
CBK71735.1|GH120|	3.10135	5.21651e-08	7.58945e-06
QCD38342.1|GH95|	-3.28862	5.29637e-08	7.58945e-06
BAQ29328.1|GT2|	3.86388	5.60215e-08	7.9741e-06
ADD61545.1|GH42|	3.82017	5.81819e-08	8.21133e-06
AZN75262.1|GH31|	4.06588	5.84573e-08	8.21133e-06
ADG63078.1|GH32|	3.25062	6.0845e-08	8.49086e-06
AQM42815.1|CBM48|GH13_11|	3.01493	6.30579e-08	8.74253e-06
AIZ15211.1|CBM13|GH25|	4.02205	6.43348e-08	8.86201e-06
BAP84464.1|GH43_27|	4.92405	6.53695e-08	8.94682e-06
VEG23694.1|GT4|	4.17462	6.67089e-08	9.07198e-06
AFS33104.1|GH3|	3.42608	6.71548e-08	9.07482e-06
ADQ01987.1|GH31|	3.2625	7.48784e-08	9.99206e-06
ALO74932.1|GH43_27|	4.05005	7.4563e-08	9.99206e-06
BAR04485.1|GH13_31|	3.2925	7.61224e-08	1.0095e-05
ALE36887.1|GT2|	3.29151	7.95949e-08	1.04903e-05
AHJ22176.1|GH13_18|	3.70077	8.21917e-08	1.06834e-05
BAQ28890.1|GT2|	3.85118	8.19861e-08	1.06834e-05
CBK72137.1|CBM41|CBM48|GH13_14|GH13_32|	3.65689	8.25612e-08	1.06834e-05
ADH00731.1|GH3|	4.01452	8.71193e-08	1.12053e-05
ADY53599.1|GH2|	-4.51699	8.8403e-08	1.13024e-05
AAN25262.1|GH23|	4.20041	9.3495e-08	1.17898e-05
AIZ13812.1|GT51|	3.48891	9.38721e-08	1.17898e-05
ALE37147.1|CBM13|GH30_5|	3.32985	9.3099e-08	1.17898e-05
AOP01826.1|GH51|	3.41023	9.63606e-08	1.20316e-05
VEG78805.1|GT51|	3.08182	1.08807e-07	1.35066e-05
AUD81246.1|GH85|	6.43633	1.10183e-07	1.35983e-05
VEG80429.1|GH43_27|	4.11594	1.11226e-07	1.36482e-05
BAP83213.1|GT4|	3.22775	1.19222e-07	1.45457e-05
BAQ32633.1|GH3|	3.62799	1.22266e-07	1.48325e-05
AZN74133.1|GT51|	3.81281	1.32468e-07	1.59746e-05
AOP00695.1|GH3|	5.30447	1.33178e-07	1.59746e-05
BAQ29543.1|GT28|	3.92822	1.34746e-07	1.60724e-05
BAR04172.1|GH31|	3.67373	1.35996e-07	1.61314e-05
BAR02269.1|GH5_44|	3.4121	1.37589e-07	1.62301e-05
BAR02948.1|GH13_4|	3.21077	1.43918e-07	1.68835e-05
ALO73460.1|GH43_22|	3.29544	1.46842e-07	1.71324e-05
AUD91447.1|GH38|	3.40812	1.56237e-07	1.81295e-05
AZN75397.1|GH51|	3.40999	1.58932e-07	1.83425e-05
AZI15894.1|GH77|	3.12686	1.73804e-07	1.98439e-05
SDO67888.1|GT2|	3.14261	1.73522e-07	1.98439e-05
AEI97819.1|GT2|	3.64475	1.74729e-07	1.98439e-05
BAQ29912.1|GH13_31|	3.11087	1.78708e-07	2.01884e-05
AHJ24910.1|GH23|	4.33402	1.83032e-07	2.0568e-05
ADH00219.1|GH2|	4.2988	1.98112e-07	2.2146e-05
AZN74126.1|GH43_27|	3.35537	2.12016e-07	2.33337e-05
CBK72115.1|CBM48|GH13_11|	3.35127	2.11807e-07	2.33337e-05
CBK83088.1|GH77|GT35|	-3.4031	2.11664e-07	2.33337e-05
ACD99323.1|GH43_11|	4.60371	2.16006e-07	2.3651e-05
CBK71700.1|GH13_4|	3.21796	2.3177e-07	2.52476e-05
BAR01257.1|GH8|	3.86812	2.39276e-07	2.59329e-05
AIZ13680.1|GT35|	4.14301	2.44325e-07	2.6214e-05
AEI96918.1|GH120|	4.44787	2.43477e-07	2.6214e-05
AIW44644.1|GH42|	3.99949	2.45874e-07	2.62482e-05
BAR04496.1|GH3|	3.22612	2.48715e-07	2.64195e-05
BAQ28897.1|CBM48|GH13_9|	3.5295	2.50224e-07	2.64482e-05
BAQ28411.1|GH13_4|	4.01007	2.60864e-07	2.7437e-05
AVT44870.1|GH43_11|	3.31128	2.62734e-07	2.74982e-05
AUD84672.1|GT4|	3.17839	2.74312e-07	2.85699e-05
BAR02807.1|GH121|	2.9895	2.77641e-07	2.87762e-05
AXF98754.1|GH5_18|	3.60957	2.88795e-07	2.97878e-05
AZH71038.1|GH43_12|	3.46716	3.08023e-07	3.15323e-05
ALE08537.1|GH2|	4.06722	3.08662e-07	3.15323e-05
ACR72837.1|GH2|	-3.51662	3.11373e-07	3.16578e-05
AUD94266.1|GH13_31|	3.04099	3.15738e-07	3.19494e-05
BAR02838.1|GH43_26|	3.93344	3.21833e-07	3.22604e-05
CBK62761.1|PL35|	-6.63963	3.20834e-07	3.22604e-05
AAN24012.1|CBM13|GH30_5|	3.29291	3.30649e-07	3.29159e-05
BAP84328.1|GH13_4|	3.6269	3.31456e-07	3.29159e-05
AZN74265.1|GH43_10|	2.88064	3.36848e-07	3.32965e-05
BAJ67535.1|GH13_31|	3.14237	3.43275e-07	3.37754e-05
BAR02834.1|GH43_4|	3.25082	3.45467e-07	3.38352e-05
ACD98898.1|GH23|	3.10488	3.5556e-07	3.46647e-05
ADJ79335.1|GH13_39|	5.76606	3.81407e-07	3.70156e-05
BAQ29628.1|GH3|	3.50845	3.86291e-07	3.73199e-05
AUI47491.1|GH2|	3.31424	3.98334e-07	3.83101e-05
CBK72939.1|GT51|	3.75605	4.08977e-07	3.91572e-05
AZN74007.1|GT35|	4.07953	4.51948e-07	4.30783e-05
VEG39759.1|GH13_18|	3.43332	4.58052e-07	4.34661e-05
AZN74730.1|CBM41|CBM48|GH13_14|GH13_32|	3.09947	4.64865e-07	4.39174e-05
BAQ28260.1|GT2|	3.88304	4.73627e-07	4.43527e-05
BAQ29714.1|GH23|	4.12798	4.71974e-07	4.43527e-05
AXF99320.1|GH43_22|	3.65971	4.8457e-07	4.51793e-05
BAJ67518.1|GH43_22|	3.34756	5.03907e-07	4.67463e-05
BAR04421.1|GH2|	3.1513	5.07306e-07	4.67463e-05
AIR10116.1|GT4|	5.96421	5.07946e-07	4.67463e-05
CBK72757.1|GH36|	3.51217	5.7643e-07	5.28213e-05
BAQ96640.1|CBM48|GH13_9|	3.75069	5.93804e-07	5.39502e-05
ADJ78579.1|GH25|	6.11623	5.92679e-07	5.39502e-05
BAP84438.1|GH127|	3.17058	5.96765e-07	5.39895e-05
VEG44478.1|GH2|	3.89184	6.24366e-07	5.62483e-05
AHJ22688.1|CBM5|GH18|	3.10276	6.34044e-07	5.68801e-05
ACD98703.1|CBM32|GH101|	3.79644	6.53229e-07	5.8137e-05
ALO74934.1|GH43_22|GH43_34|	3.2768	6.5691e-07	5.8137e-05
AUE14968.1|GH38|	3.36413	6.56029e-07	5.8137e-05
BAR04375.1|GH2|	3.16325	6.58946e-07	5.8137e-05
ALT81962.1|GT51|	-5.49796	6.67115e-07	5.83753e-05
VEG80425.1|GH43_22|GH43_34|	3.85891	6.64536e-07	5.83753e-05
AZI17134.1|GT2|	3.49892	6.78374e-07	5.91182e-05
ALE08299.1|GH42|	3.93759	6.90106e-07	5.98962e-05
AZN75083.1|GH125|	3.30594	6.94279e-07	5.99686e-05
BAJ69208.1|CBM50|GH25|	7.35867	6.96558e-07	5.99686e-05
AVM58819.1|GH146|	-3.6499	7.11591e-07	6.10168e-05
CBK72087.1|GT2|	3.19204	7.17078e-07	6.12414e-05
BAR01429.1|GH42|	3.35632	7.30662e-07	6.21528e-05
BAR03532.1|GT4|	3.38165	7.37502e-07	6.24857e-05
AZI17186.1|GH112|	3.20516	7.44073e-07	6.27933e-05
BAQ29010.1|GT4|	3.2568	7.6522e-07	6.43237e-05
BAQ29887.1|CBM13|GH25|	3.41201	7.80667e-07	6.53648e-05
BAR01256.1|GH120|	3.34005	7.85603e-07	6.55211e-05
AIZ15071.1|GH31|	3.31759	8.14908e-07	6.76951e-05
ABD99108.1|GH23|	7.40339	8.1801e-07	6.76951e-05
AUD68252.1|GH13_18|	3.02607	8.27337e-07	6.81371e-05
BAR03427.1|CBM48|GH13_9|	3.23155	8.29734e-07	6.81371e-05
SDO29056.1|GH13_18|	2.90696	8.51044e-07	6.96193e-05
ALE08907.1|GT51|	3.6751	8.57288e-07	6.98625e-05
BAQ29990.1|GH51|	3.12764	8.89046e-07	7.21749e-05
AZN74132.1|GH146|	3.23702	8.93156e-07	7.2234e-05
AIW44872.1|GH43_12|	3.78154	9.02348e-07	7.24287e-05
CBK71525.1|GH2|	3.5031	9.00771e-07	7.24287e-05
AZN75477.1|GH36|	3.13521	9.19958e-07	7.35656e-05
EIY62148.1|PL32|	-5.84665	9.27478e-07	7.38902e-05
SDO44896.1|CE9|	3.41367	9.35286e-07	7.42353e-05
AZN75255.1|GH23|	2.9681	9.65518e-07	7.6351e-05
ALE08475.1|GH13_4|	4.44162	9.79813e-07	7.71955e-05
BAQ26093.1|GH13_18|	3.01415	9.83536e-07	7.7204e-05
BAQ29631.1|GH3|	3.00888	9.99605e-07	7.81779e-05
CBK72745.1|GT2|	3.2614	1.01879e-06	7.93874e-05
ALO71853.1|GH121|	3.61206	1.05661e-06	8.2035e-05
CBK71857.1|GH43_12|	3.21171	1.06046e-06	8.20362e-05
AOL11150.1|GH43_24|	3.67866	1.06492e-06	8.20836e-05
AAN24493.1|GT2|	2.84595	1.08378e-06	8.32369e-05
AZN74125.1|GH43_4|	3.18895	1.09163e-06	8.35389e-05
ALO75486.1|GT2|	3.35747	1.11877e-06	8.47055e-05
BAR04348.1|GH36|	3.22663	1.11803e-06	8.47055e-05
ALE08243.1|GT51|	3.5405	1.11853e-06	8.47055e-05
AZN75405.1|GT2|	3.19403	1.13544e-06	8.56633e-05
ALO74931.1|GH43_22|	3.29469	1.15338e-06	8.67108e-05
QAY32759.1|CBM48|GH13_11|	3.15742	1.16704e-06	8.74294e-05
ALO71852.1|GH127|	3.11738	1.18478e-06	8.84483e-05
BAR02842.1|GH146|	3.58472	1.22067e-06	9.08101e-05
AZN75438.1|GH13_30|	3.53914	1.23895e-06	9.18499e-05
CBK62760.1|PL33_1|	-6.49666	1.25173e-06	9.24761e-05
BAV06427.1|CBM13|GH43_7|	-4.245	1.25626e-06	9.24913e-05
AZN74100.1|GH127|	3.03835	1.29539e-06	9.5044e-05
AZN75244.1|GT51|	3.12339	1.30843e-06	9.54287e-05
CBK71899.1|GH42|	3.27861	1.30957e-06	9.54287e-05
CBK82649.1|GH113|	-5.02577	1.33532e-06	9.69745e-05
AAN25312.1|GH36|3.2.1.22	3.37725	1.34369e-06	9.72513e-05
CBL33370.1|GH94|	-4.69283	1.37169e-06	9.89423e-05
SNV42027.1|GH2|	-2.51743	1.38106e-06	9.92827e-05
BAJ70804.1|GH42|	3.90881	1.44373e-06	0.00010344
CBK72652.1|GH5_44|	3.48334	1.45691e-06	0.000104035
ACR71949.1|GH23|	-4.22526	1.4802e-06	0.000105346
BAR02470.1|GH13_3|	3.77231	1.48709e-06	0.000105485
AZN75183.1|GH43_11|	3.7735	1.5393e-06	0.000108826
AHJ18612.1|GH13_3|	2.84323	1.57133e-06	0.0001102
AVM53027.1|CE1|	4.38281	1.57421e-06	0.0001102
CBL22787.1|GH31|	-2.21413	1.5734e-06	0.0001102
AIZ15229.1|GH36|	3.43475	1.594e-06	0.000111221
APO30548.1|GT2|	3.4887	1.61198e-06	0.000112109
BAR02843.1|GT51|	3.20801	1.71399e-06	0.000118724
QBY41645.1|GT4|	-4.17139	1.71822e-06	0.000118724
AUE13192.1|CE9|	3.05221	1.73053e-06	0.000119189
BAK79118.1|GH127|3.2.1.185	3.76046	1.76325e-06	0.000121052
AXF98334.1|GH2|	3.83175	1.86552e-06	0.000127662
AZN75181.1|GH3|	3.11814	1.93818e-06	0.000132211
BAJ67515.1|GH43_26|GH43|	3.73537	1.95381e-06	0.000132853
QCQ47558.1|CBM32|GH2|	3.38108	2.04086e-06	0.000138331
ALE35404.1|GH121|	3.92662	2.09111e-06	0.000141049
BAR04328.1|GH25|	2.96354	2.09417e-06	0.000141049
AHJ20202.1|GH13_31|	2.85106	2.12508e-06	0.000142681
CBK72773.1|GH25|	3.749	2.16243e-06	0.000144734
CBK96326.1|GT35|	-6.13721	2.29145e-06	0.000152413
ALO73102.1|GH120|	4.26552	2.28931e-06	0.000152413
AAN24351.1|GH31|	3.03169	2.40109e-06	0.000158717
AZN75086.1|GT28|	2.96225	2.39915e-06	0.000158717
CBL34553.1|GH13|	-3.35762	2.43916e-06	0.000160263
AYC11002.1|CBM34|GH13|	5.57703	2.43948e-06	0.000160263
BAQ27795.1|GH42|	2.80478	2.45581e-06	0.00016084
BAJ70802.1|GH2|	3.70277	2.50329e-06	0.000162951
ALE36755.1|GH2|	4.06227	2.50178e-06	0.000162951
AUE02451.1|GT2|	3.3627	2.533e-06	0.000164383
ALO75456.1|GH13_31|	3.01468	2.59748e-06	0.000168057
QAT95829.1|GT51|	-4.19898	2.60875e-06	0.000168276
AAN24257.1|GH43_29|	3.18254	2.66021e-06	0.000170565
CBK71839.1|GT2|	3.42557	2.65704e-06	0.000170565
AIR11167.1|CE9|	5.24507	2.6801e-06	0.000171326
BAJ71322.1|GH23|	2.82179	2.70565e-06	0.000171419
BAR02836.1|GH43_27|	3.24061	2.69995e-06	0.000171419
BAR04373.1|GH2|	3.12437	2.70319e-06	0.000171419
AUE18419.1|CBM48|GH13_9|	3.68165	2.72101e-06	0.000171882
AZN74374.1|GT2|	3.11465	2.74484e-06	0.000172876
AEN97299.1|GH2|	-2.86199	2.7882e-06	0.000175091
AVI13819.1|GH23|	2.12445	2.86781e-06	0.000179562
CBK71576.1|GH43_29|	2.77251	2.99306e-06	0.000186856
CBK71518.1|CE2|	3.09118	3.0176e-06	0.000187839
AOL11134.1|GH27|	3.40877	3.02714e-06	0.000187885
AUE08651.1|GH42|	2.92446	3.08518e-06	0.000190932
AVM47039.1|GH50|	-7.08639	3.12465e-06	0.000192816
CBK83457.1|GT35|	-2.59729	3.17307e-06	0.00019524
AYC10689.1|GH13_29|	5.733	3.24406e-06	0.000199034
AZN75178.1|GH78|	3.25236	3.34996e-06	0.000204943
BAR03419.1|GT2|	3.2298	3.38573e-06	0.000206539
ABE00101.1|CBM48|GH13_9|	5.17565	3.44524e-06	0.000209571
BAR04460.1|GH13_31|	5.15213	3.48054e-06	0.000211116
ADQ02266.1|GH13_18|	2.82405	3.51834e-06	0.000212382
AIZ13806.1|GH43_27|	3.0776	3.5213e-06	0.000212382
AHJ17245.1|CBM48|GH13_11|	3.38011	3.57752e-06	0.000215165
QCT34956.1|GH32|	2.55557	3.61827e-06	0.000217005
ANU41635.1|GH0|	2.04056	3.70077e-06	0.000220713
BAJ71893.1|GH77|	2.80565	3.69707e-06	0.000220713
BAR03004.1|GH77|	2.81433	3.79133e-06	0.000225484
AEI97841.1|GH3|	3.0423	3.83216e-06	0.000227279
CBK72610.1|GH32|	3.32692	3.92211e-06	0.00023197
QCQ53240.1|GT11|	7.38155	3.97289e-06	0.000234324
ADY32387.1|GT28|	-2.79777	4.02085e-06	0.000235203
BAR01082.1|GH127|	2.90442	4.01051e-06	0.000235203
QCT77971.1|CBM50|GH73|	2.2587	4.01021e-06	0.000235203
BAR03257.1|GT4|	3.02953	4.04705e-06	0.000236089
AXF97917.1|GH127|	3.09679	4.06194e-06	0.000236312
AZN75417.1|GH2|	3.08413	4.11113e-06	0.000238524
BAR02271.1|GH5_44|	2.78621	4.1524e-06	0.000239664
BAR04500.1|GH23|	3.04321	4.15324e-06	0.000239664
CBK71746.1|CBM48|GH13_11|	2.99319	4.2646e-06	0.000245427
VEH17181.1|GH13_31|	3.27902	4.29342e-06	0.000246421
AZN75511.1|GH43_29|	2.88042	4.33618e-06	0.000247545
ANU40758.1|CBM40|	2.12276	4.33542e-06	0.000247545
AJE05110.1|GH127|	2.80007	4.3869e-06	0.000248479
AWY97954.1|GH2|	2.87561	4.39829e-06	0.000248479
AZN75635.1|GH27|	3.19001	4.3991e-06	0.000248479
ADH00732.1|GH5_18|	4.44246	4.36817e-06	0.000248479
AEX64348.1|GH2|	-3.36754	4.41341e-06	0.00024863
CCG47779.1|GH8|	2.82493	4.44015e-06	0.000249478
ADJ78641.1|GH2|	5.72807	4.47349e-06	0.000250691
ADQ17135.1|GH92|	-2.88917	4.50282e-06	0.000251675
ALJ61429.1|GH3|	-5.19509	4.54369e-06	0.000253296
AIZ15248.1|GH20|	3.17936	4.62627e-06	0.000257228
AZN75415.1|GH2|	3.03758	4.6633e-06	0.000257943
CBK71744.1|GH77|	2.53183	4.6546e-06	0.000257943
AHJ18380.1|GT4|	4.4641	4.68618e-06	0.000258539
CBK72759.1|GH27|	3.21646	4.77995e-06	0.000263033
BAQ29203.1|CBM9|GH10|	4.58941	4.80473e-06	0.000263717
BAD50119.1|GH2|	2.13909	4.82462e-06	0.00026413
CCY52439.1|PL32|	-5.51318	4.91778e-06	0.000268541
ADY33467.1|GT2|	-3.45431	4.96991e-06	0.00027056
BAQ95688.1|GH42|	3.42651	4.98009e-06	0.00027056
BAR03959.1|CBM50|	3.13178	5.04984e-06	0.000273652
AZN74085.1|GT2|	3.28643	5.19887e-06	0.000281016
AAN25546.1|GH3|	2.96102	5.2393e-06	0.000282486
AXF98874.1|GH31|	3.76428	5.3443e-06	0.000286699
AOO73085.1|GH32|	5.46013	5.33879e-06	0.000286699
BAR01065.1|GT2|	3.25389	5.39627e-06	0.000288761
AFJ20734.1|GT8|	-4.08734	5.43312e-06	0.000289283
BAR02659.1|GH23|	2.8872	5.42705e-06	0.000289283
AZN75410.1|GH20|	2.99383	5.50574e-06	0.00029188
BAR02640.1|GH3|	4.92602	5.5229e-06	0.00029188
SNV41319.1|GT2|	-3.13535	5.51885e-06	0.00029188
AIZ14998.1|GH5_44|	3.57998	5.59843e-06	0.000294101
CBK83437.1|GT2|	-5.03629	5.61784e-06	0.000294101
QCQ54229.1|GH97|	2.02806	5.58371e-06	0.000294101
AYC11246.1|CBM50|	5.77263	5.62002e-06	0.000294101
AEN95921.1|GT35|	-2.31402	5.65963e-06	0.00029545
AVM44235.1|GT35|	-6.67069	5.72807e-06	0.000298293
ANU42918.1|GT39|	2.00707	5.77055e-06	0.000299773
ANU42650.1|GH13_39|	2.05205	5.80264e-06	0.000300709
AZN75421.1|GH26|	2.99026	5.83021e-06	0.000301406
BAK59717.1|GT51|	-6.40189	5.88521e-06	0.000303515
AOP02021.1|GH43_22|	5.32877	5.95203e-06	0.000306221
BAR04361.1|CBM5|GH18|	3.08883	6.01634e-06	0.000308786
ALO73105.1|GH43_11|	3.726	6.13904e-06	0.000313375
BAR03194.1|GH51|	3.17335	6.14256e-06	0.000313375
ACM89182.1|GH13_31|3.2.1.10|3.2.1.20	3.82438	6.1498e-06	0.000313375
ANU41630.1|GH31|	2.08295	6.17765e-06	0.000314045
AIW44871.1|GH120|	3.91327	6.19494e-06	0.000314176
ANU39739.1|CE9|	1.84056	6.2756e-06	0.000317513
AEZ62583.1|CBM41|CBM48|GH13_12|GH13_41|	-6.73666	6.2944e-06	0.000317711
ANU42253.1|GH3|	2.1837	6.36621e-06	0.000320578
AEN95810.1|GH1|	-3.633	6.59551e-06	0.000331001
AHJ17617.1|GH38|	3.32163	6.60421e-06	0.000331001
AEI96995.1|GH3|	3.13388	6.65158e-06	0.00033191
AUD89391.1|GH38|	3.20855	6.65344e-06	0.00033191
AIZ14996.1|GH5_44|	3.09319	7.05599e-06	0.000351171
AUE09336.1|GH18|	5.38173	7.1593e-06	0.000355484
BAQ29636.1|GH5_44|	2.78068	7.36684e-06	0.000363331
QCQ35475.1|GH2|	2.95102	7.34665e-06	0.000363331
AEX64845.1|GH2|	5.38991	7.36839e-06	0.000363331
APF21068.1|GH43_11|	3.09946	7.53512e-06	0.000370697
QDA55156.1|CBM50|GH23|	-4.53647	7.5853e-06	0.000372307
VEG43098.1|CBM48|GH13_11|	2.97316	7.68436e-06	0.000376304
BAR02413.1|GH42|	2.65087	7.7223e-06	0.000377297
AZN75444.1|GH2|	3.08056	7.84457e-06	0.000381782
BAR00179.1|GH23|	3.35715	7.84986e-06	0.000381782
AKF17193.1|GH43_12|	-5.2426	7.89058e-06	0.00038289
AEF27678.1|GH13_18|	3.04515	8.2011e-06	0.000397056
ALB75737.1|GT4|	-7.49248	8.26989e-06	0.000399481
ALO73032.1|GH2|	2.765	8.43075e-06	0.000404685
ANU41018.1|GT4|	1.98362	8.43449e-06	0.000404685
BAD51249.1|GT2|	2.7928	8.42028e-06	0.000404685
AZN75599.1|CBM50|	3.16675	8.56315e-06	0.000409937
AUD99159.1|GT4|	3.14604	8.61156e-06	0.000411332
AKI04499.1|GH36|	5.72876	8.73888e-06	0.000415554
AZN74366.1|GT4|	6.55232	8.73538e-06	0.000415554
AYC11096.1|GT2|	5.10136	8.75843e-06	0.000415559
AIZ15001.1|GH42|	4.26979	8.8643e-06	0.000419649
ANU42986.1|CBM35|GH31|	2.13326	8.90482e-06	0.000420634
SDO31364.1|GH23|	3.01354	9.21529e-06	0.000434339
BAP83177.1|GH51|	2.91157	9.28751e-06	0.000435819
BAP82762.1|GH13_18|	3.86072	9.28e-06	0.000435819
AIZ14991.1|GH78|	3.16749	9.36676e-06	0.000438574
CBK72662.1|GH42|	5.34039	9.49016e-06	0.000443379
ALO74933.1|GH43_26|GH43|	3.62315	9.56016e-06	0.000445675
AIR10942.1|GT5|	5.63077	9.90281e-06	0.000460643
BAR03150.1|GH43_11|	3.38782	1.00122e-05	0.000464721
AZN74966.1|GT2|	3.08555	1.02214e-05	0.000473397
AUD66436.1|GH127|	2.84458	1.04578e-05	0.000483301
CBK72742.1|GH20|	4.08408	1.05445e-05	0.000486253
AZI17079.1|GH3|	4.23725	1.06959e-05	0.000492173
BAR02790.1|GT2|	2.87254	1.11477e-05	0.00051186
BAR02278.1|GH42|	4.65637	1.14458e-05	0.000524418
BAR04364.1|CE9|	2.87666	1.1488e-05	0.000525225
ATP37244.1|GH13_31|	5.46615	1.15423e-05	0.000525887
QAT96003.1|GT25|	-3.84797	1.15517e-05	0.000525887
ANU41696.1|GT2|	1.9538	1.17668e-05	0.000534539
CAH06663.1|GH57|	1.94789	1.22213e-05	0.000552833
AKI04464.1|GT4|	5.78634	1.22036e-05	0.000552833
AZN74390.1|GH43_12|	3.66269	1.25273e-05	0.000565476
BAQ26847.1|CBM48|GH13_9|	2.57288	1.27399e-05	0.000573859
ACR73576.1|CE4|	-3.77314	1.29421e-05	0.000581477
AGH40762.1|GH3|	4.40538	1.29635e-05	0.000581477
AEN97389.1|GH2|	-2.54504	1.31256e-05	0.000587517
AMK57509.1|GH8|	2.67739	1.3224e-05	0.000590681
AIZ15244.1|CBM5|GH18|	3.06746	1.32957e-05	0.000592646
AEN95952.1|GH88|	-2.74842	1.34957e-05	0.000600304
BAQ28571.1|GT2|	3.53429	1.37396e-05	0.000609885
AUE14484.1|CBM5|GH18|	3.09803	1.37821e-05	0.0006105
AEN96848.1|GT5|	-2.88768	1.40573e-05	0.000621403
ANU41636.1|GH65|	2.03158	1.4288e-05	0.000630297
CBK83607.1|CBM34|GH13|	-2.68218	1.451e-05	0.000638769
AOP00252.1|GH121|	2.91751	1.49351e-05	0.000656053
ARE59829.1|GH33|	1.91933	1.49641e-05	0.000656053
BBL06604.1|GH36|	-4.48722	1.50139e-05	0.00065689
BAD47684.1|GH95|	2.52231	1.50617e-05	0.000657632
ANU68575.1|GH1|	3.76811	1.52015e-05	0.000662382
ACR72912.1|GT51|	-3.42161	1.54165e-05	0.000670383
QCT32124.1|GH2|	3.48457	1.55752e-05	0.000675907
AVO28092.1|GH23|	10.7121	1.60638e-05	0.000695696
AJE05301.1|GH120|	2.69031	1.62958e-05	0.000701703
AUD93556.1|GH38|	4.14739	1.63011e-05	0.000701703
SNV32652.1|GH23|	-3.17887	1.62655e-05	0.000701703
AUD83776.1|CBM48|GH13_11|	2.54341	1.63803e-05	0.000703693
AVM46874.1|GH0	-6.25736	1.66971e-05	0.000715864
ADY33680.1|GT83|	-3.25398	1.67721e-05	0.000717638
ALD00354.1|GH13_4|	3.57954	1.69216e-05	0.000722584
ATP36319.1|GT2|	5.56673	1.71459e-05	0.000729248
ATP36872.1|GT5|	5.1942	1.71455e-05	0.000729248
BAR03130.1|GH8|	3.47723	1.76648e-05	0.000749821
AFY77854.1|CBM48|GH13_9|	-4.30256	1.77387e-05	0.000751465
CBK72653.1|GH43_11|	3.11933	1.77769e-05	0.000751592
ADE81717.1|GH125|	-3.05902	1.80402e-05	0.000761218
ANU41755.1|GH4|	2.06407	1.81362e-05	0.000763241
BAD47300.1|GH31|	2.5105	1.81819e-05	0.000763241
SNV39872.1|GH20|	-2.66541	1.81954e-05	0.000763241
ANU42649.1|GT2|	1.96994	1.83471e-05	0.000768098
CBK95778.1|GT35|	-4.80443	1.84127e-05	0.000769335
AIZ14994.1|GH3|	2.89552	1.88631e-05	0.000785079
AOY52580.1|GH3|	3.84995	1.884e-05	0.000785079
CBK62843.1|PL12_2|	-4.66941	1.91229e-05	0.000794344
CBW21154.1|GH3|	2.58048	1.91648e-05	0.000794539
ALO73409.1|GT2|	2.96679	1.92717e-05	0.000795903
BAR02835.1|GH43_4|	3.03917	1.93095e-05	0.000795903
CBK62842.1|PL12_2|	-4.49355	1.92747e-05	0.000795903
AEN95976.1|GT35|	-1.76147	1.9356e-05	0.000796281
BAQ28116.1|GH3|	3.06273	1.95178e-05	0.000801395
ANU49207.1|GH2|	-2.17087	1.98684e-05	0.000812665
ARU18958.1|GT35|	4.79674	1.98659e-05	0.000812665
AEN95939.1|GH2|	-2.9243	1.99227e-05	0.000813328
CBW24144.1|CBM20|GH77|	2.07715	2.00312e-05	0.000816193
AJT51057.1|GH120|	2.44533	2.02325e-05	0.000822828
AEN96350.1|GT2|	-3.0577	2.05428e-05	0.000832275
AZN74101.1|GH121|	2.61869	2.05053e-05	0.000832275
AHJ20244.1|GH3|	3.76117	2.07109e-05	0.000837497
ACJ51982.1|CE9|	3.83856	2.08268e-05	0.00084059
AEN95637.1|GT0|	-3.49767	2.1531e-05	0.000867376
AUD98250.1|GH13_18|	2.63109	2.16429e-05	0.000870242
ADY33480.1|GT2|	-3.15167	2.22548e-05	0.000893163
AEN95629.1|GT51|	-2.36657	2.2507e-05	0.000899899
BAJ67169.1|GH3|	2.80048	2.25053e-05	0.000899899
AEI97392.1|GH23|	3.42125	2.26814e-05	0.000903491
CBK71736.1|GH8|	2.86945	2.26656e-05	0.000903491
ADB14085.1|GH13_31|	3.08322	2.2935e-05	0.000911891
ANU40728.1|CBM40|GH33|	1.78403	2.30395e-05	0.000914343
AUI48644.1|GH2|	2.35485	2.31462e-05	0.000916874
SNV38371.1|GT2|	-3.306	2.34194e-05	0.000924264
BAF62433.1|GH13_18|2.4.1.7	3.15317	2.34066e-05	0.000924264
AUI45369.1|GH36|	5.06198	2.43486e-05	0.000959165
ALE12650.1|GH3|	2.598	2.44784e-05	0.000962501
ADJ78363.1|GT2|	5.11311	2.47311e-05	0.00097065
BAR03398.1|GH3|	2.86102	2.53441e-05	0.000992882
AZN74497.1|GT4|	2.89889	2.54591e-05	0.000995564
BAF39983.1|GH5_44|	3.23762	2.58123e-05	0.00100355
CBK71251.1|GH31|	2.90262	2.57718e-05	0.00100355
AAN25144.1|CE9|	3.11589	2.58513e-05	0.00100355
ACS96724.1|GH19|	-3.88222	2.57736e-05	0.00100355
ATP37375.1|CBM50|	5.71358	2.62239e-05	0.00101617
AKA53259.1|GH20|	3.39673	2.68738e-05	0.00103946
ADQ02369.1|CE8|	3.11731	2.69871e-05	0.00104195
AZN74128.1|GH43_26|	3.55187	2.70957e-05	0.00104426
CBK97458.1|GH36|	-5.64234	2.72301e-05	0.00104755
ADJ79341.1|CBM34|GH13_20|	5.45682	2.7297e-05	0.00104823
AQM43701.1|CBM48|GH13_11|	2.51419	2.75983e-05	0.0010579
CBK72710.1|GH77|	2.91318	2.78798e-05	0.00106539
ADI70667.1|GH5_21|3.2.1.8	-8.2477	2.78935e-05	0.00106539
VEG80431.1|GH43_22|	2.90032	2.81892e-05	0.00107476
ABD99615.1|CBM50|GH25|	5.46721	2.83111e-05	0.00107749
AIW43157.1|GH51|	2.43232	2.8367e-05	0.00107769
AEN97491.1|GT2|	-3.15363	2.8527e-05	0.00108185
CBK71412.1|GH13_31|	3.71885	2.87049e-05	0.00108666
ANQ59418.1|GH2|	2.46157	2.89059e-05	0.00109234
SNV35952.1|GH51	-3.25413	2.90672e-05	0.00109649
ALO72809.1|GH38|	3.46352	2.93899e-05	0.00110671
AJE06071.1|GT2|	2.90795	2.96305e-05	0.0011138
ALE37028.1|CBM22|GH43_10|	4.21884	2.973e-05	0.00111558
ADY34178.1|GH97|	-2.57234	3.00278e-05	0.00112478
AAO33821.1|GH13_18|2.4.1.7	2.77879	3.02858e-05	0.00113245
BAR01430.1|GH51|	3.06236	3.04593e-05	0.00113695
CUA17504.1|GH2|	2.55857	3.06066e-05	0.00113924
ADJ79120.1|GH126|	5.3966	3.06273e-05	0.00113924
ACR72246.1|PL1|PL9_1|	-4.05474	3.07673e-05	0.00114047
BAR04346.1|GH27|	3.01572	3.07334e-05	0.00114047
BAR02808.1|GH43_29|	2.58501	3.16471e-05	0.00116902
ALD00161.1|GH2|	3.86432	3.16448e-05	0.00116902
ALE35300.1|GH13_30|	2.87167	3.19324e-05	0.00117753
CBK83529.1|CBM48|GH13_9|	-4.47176	3.28568e-05	0.00120953
CAH09339.1|GH92|	2.49021	3.41894e-05	0.00125642
ARU19189.1|CBM50|	4.87009	3.42647e-05	0.00125702
AVT44762.1|GH43_10|	2.50654	3.43379e-05	0.00125755
BAQ96623.1|CBM48|GH13_11|	2.64578	3.52816e-05	0.00128989
BAJ71450.1|GH18|3.2.1.96	5.65301	3.57368e-05	0.0013043
AYA99649.1|CBM34|GH13_20|	1.71008	3.59042e-05	0.00130818
VEG21833.1|GH38|	2.69845	3.68564e-05	0.00134058
AJE06753.1|GH13_31|	2.74332	3.75317e-05	0.00136282
AAN24362.1|GH13_18|2.4.1.7	5.5478	3.76615e-05	0.00136521
BAQ99064.1|GT4|	2.78346	3.7732e-05	0.00136545
ADY32787.1|CBM50|GH73|	-2.95827	3.78364e-05	0.00136691
SNV36439.1|CE11|	-3.25312	3.81349e-05	0.00137537
CBL35471.1|GH2|	2.87222	3.87357e-05	0.00139233
BAQ95725.1|GH13_3|	4.08588	3.87007e-05	0.00139233
AEF27133.1|GT35|	2.76762	3.89346e-05	0.00139713
BAF39978.1|GH3|	2.50636	3.98e-05	0.00142579
AVM46712.1|GH0|	-6.89715	4.07734e-05	0.00145821
BAQ95951.1|GH43_12|	2.62562	4.12548e-05	0.0014705
BAV02384.1|GT51|	-4.74939	4.11906e-05	0.0014705
QCT75915.1|GT2|	2.36236	4.15401e-05	0.0014782
AUD86104.1|GT4|	2.08458	4.17539e-05	0.00148334
BAQ30060.1|GH23|	2.81945	4.20662e-05	0.00148977
QCQ40799.1|GH31|	2.53034	4.20943e-05	0.00148977
AVM45701.1|GH2|	-6.10488	4.21441e-05	0.00148977
BAR03007.1|CBM48|GH13_11|	2.56353	4.22931e-05	0.0014901
AVM45771.1|GH35|	-6.92733	4.22395e-05	0.0014901
AEN96270.1|GH3|	-2.37663	4.25249e-05	0.0014958
BAD50039.1|GH13|	1.95266	4.26497e-05	0.00149772
QCT76859.1|GH36|	2.69863	4.27244e-05	0.00149788
AKA54053.1|GT2|	1.61357	4.32872e-05	0.00151512
BAR71185.1|GH42|3.2.1.23	2.86203	4.49817e-05	0.00157186
CBW24319.1|GH84|	2.59953	4.52872e-05	0.00157995
AGB29041.1|GT51|	-5.52354	4.54507e-05	0.00158306
BAJ72107.1|GH23|	3.83	4.56171e-05	0.00158627
AZN74436.1|GH42|	3.43409	4.5698e-05	0.0015865
ANU41359.1|CBM50|GH18|	1.96898	4.59669e-05	0.00159325
AEN97404.1|GH36|	-2.1699	4.70321e-05	0.00162568
ANU41033.1|GT51|	1.77889	4.70599e-05	0.00162568
ADJ79143.1|GT28|	5.15472	4.71311e-05	0.00162568
ADY31396.1|GH57|	-3.15959	4.73964e-05	0.00162956
CBW15617.1|GH32|	-3.70026	4.73474e-05	0.00162956
CBK96761.1|GH43_35|	-5.31199	4.74854e-05	0.00163
ALJ59270.1|GH26|	-4.24761	4.7849e-05	0.00163985
VEB85990.1|GH8|	-5.24182	4.82697e-05	0.00165161
CBW22202.1|GH2|	2.08452	4.90623e-05	0.00167605
ADY34209.1|GT2|	-2.85271	4.92349e-05	0.00167926
ALD00335.1|GT51|	3.59218	4.97888e-05	0.00169544
AZI16563.1|GH13|	2.76679	5.01802e-05	0.00170371
AVM46843.1|GH38|	-6.89086	5.01912e-05	0.00170371
AIF90796.1|GH85|	3.98513	5.05233e-05	0.00171226
AEX64966.1|GH2|	2.49584	5.11005e-05	0.00172908
ALE36382.1|GH23|	4.33964	5.11913e-05	0.00172941
AZN75406.1|CBM5|GH18|	2.73775	5.18147e-05	0.00174614
SQI98113.1|GH32|	-3.7694	5.19216e-05	0.00174614
BAJ71448.1|GH85|	5.11651	5.19319e-05	0.00174614
SNV24466.1|CBM50|GH23|	-3.04802	5.26608e-05	0.00176786
AZI16890.1|GT28|	2.54745	5.291e-05	0.00177344
AOP02050.1|GH36|	3.89327	5.30542e-05	0.00177549
AEZ61567.1|GH36|	-5.31727	5.42804e-05	0.00181368
ACR71573.1|GT2|	-3.31106	5.44584e-05	0.00181611
AHJ23454.1|GH5_44|	3.89843	5.46934e-05	0.00181611
AIZ14997.1|GH43_11|	2.77257	5.46364e-05	0.00181611
BAJ68483.1|GH125|	4.32314	5.45833e-05	0.00181611
CBK72659.1|GH30_2|	2.69015	5.48295e-05	0.0018178
SCD22150.1|GH29|	2.71067	5.50861e-05	0.00182348
AEN97408.1|CE9|	-3.51532	5.52289e-05	0.00182537
AEN96286.1|GH3|	-3.11379	5.57554e-05	0.00183709
VEG79923.1|GH30|	3.26217	5.57417e-05	0.00183709
BAP84465.1|GH43_22|	2.77973	5.70005e-05	0.00187522
QDA54177.1|GT19|	-4.21417	5.7327e-05	0.00188306
AQW23024.1|GH23|	2.0857	5.84028e-05	0.00191251
AZN74124.1|GH43_4|	3.00101	5.83274e-05	0.00191251
BAJ34647.1|GH121|3.2.1.-	3.43106	5.85499e-05	0.00191439
CBK83458.1|GH5_2|	-4.61169	5.89471e-05	0.00192443
SNV41343.1|GT2|	-3.10774	5.90508e-05	0.00192488
QCT35581.1|GT4|	2.68563	5.91749e-05	0.00192598
AXR41177.1|GH43_10|	2.81533	5.9829e-05	0.00194431
QCQ42670.1|GH2|	2.52523	5.99494e-05	0.00194526
AEI96916.1|GH43_12|	4.27656	6.1514e-05	0.001993
AEN98460.1|GH3|	-2.09528	6.18472e-05	0.00200076
AIZ15068.1|GH23|	3.4983	6.30681e-05	0.00203418
QCT35337.1|GT2|	2.65641	6.3071e-05	0.00203418
AIF90023.1|GT51|	2.84801	6.32426e-05	0.00203664
ADY31400.1|GH92|	-2.91801	6.39907e-05	0.00205464
QAT95482.1|GT2|	-3.72156	6.3994e-05	0.00205464
AZN75554.1|GH3|	3.32806	6.47893e-05	0.00207705
CBK62837.1|GH88|	-4.71022	6.51721e-05	0.00208619
SNV40157.1|GT4|	-3.30934	6.59749e-05	0.00210873
BAR04439.1|GH3|	3.32861	6.66801e-05	0.00212808
BAR00143.1|GH38|	4.24738	7.04866e-05	0.00224621
ANU42137.1|CE4|	1.92943	7.08638e-05	0.00225486
AUD95464.1|GH23|	3.16154	7.14602e-05	0.00226671
CAH08783.1|GH20|	2.51978	7.13688e-05	0.00226671
AEF82861.1|GH106|	-4.39388	7.15546e-05	0.00226671
QCT36491.1|GH33|	2.09257	7.2046e-05	0.00227552
SNV46134.1|CBM62|	-2.94599	7.19647e-05	0.00227552
AQM42550.1|GH23|	4.0432	7.3397e-05	0.00231477
AKI04979.1|GH13_29|	4.94482	7.3579e-05	0.00231709
QCQ37034.1|GH2|	4.21125	7.39288e-05	0.00232467
AOL11160.1|GH43_22|	4.16286	7.42081e-05	0.00233003
AVT44760.1|GH120|	2.69171	7.44462e-05	0.00233407
ADY32065.1|GH29|	-2.46065	7.46787e-05	0.00233793
AOS47338.1|GH29|	2.70554	7.49478e-05	0.00234291
AKA50811.1|CBM50|GH23|	2.01217	7.60028e-05	0.0023655
SNV46128.1|CBM62|	-3.14376	7.59032e-05	0.0023655
AHJ23174.1|GH85|	4.97506	7.58676e-05	0.0023655
AIW43437.1|GH51|	2.49908	7.62525e-05	0.00236982
BAK59757.1|GT51|	-5.62201	7.64693e-05	0.0023731
AVM44624.1|GH2|	-6.49429	7.72437e-05	0.00239366
AKA51257.1|GH130|	1.9419	7.7362e-05	0.00239385
AHJ22238.1|GT51|	2.64203	7.84163e-05	0.00242296
AZN75472.1|GH13_31|	2.73116	7.8923e-05	0.00243509
ANU41753.1|CBM32|	1.90141	7.91818e-05	0.00243955
AUE19592.1|GH36|	3.02298	7.93232e-05	0.00244039
ALJ59516.1|GH106|	-6.0063	7.95094e-05	0.0024426
AOP02038.1|GH13_30|	3.13723	8.00912e-05	0.00245405
AZN75188.1|GH30_2|	2.72244	8.01122e-05	0.00245405
AVM46508.1|GH120|	-6.16238	8.08396e-05	0.00247279
BAR04060.1|GH43_11|	2.47753	8.15949e-05	0.00249232
BAJ67491.1|GH127|	3.51753	8.18517e-05	0.00249659
ADY33675.1|GT83|	-3.04827	8.23069e-05	0.00250423
SNV25644.1|GH20|	-3.2439	8.23368e-05	0.00250423
BAR01378.1|GH43_11|	4.867	8.36187e-05	0.0025396
AEN97869.1|GT2|	-3.20156	8.42531e-05	0.00255524
QCQ49126.1|GH43_10|	3.20348	8.48844e-05	0.00257073
ALE08688.1|GH23|	2.77767	8.5302e-05	0.00257972
AEN98064.1|CE8|	-3.4994	8.6404e-05	0.00260569
BAR04155.1|GH23|	3.36125	8.64049e-05	0.00260569
ADZ85518.1|GH77|	-3.0154	8.75629e-05	0.00263689
CAH08872.1|GH32|	2.75805	8.88183e-05	0.00266752
SNV41749.1|GH13|	-2.98358	8.88299e-05	0.00266752
AGB29395.1|GT4|	-4.15838	8.9397e-05	0.00267174
AIZ15356.1|GH3|	2.59063	8.92277e-05	0.00267174
AEN96353.1|CBM61|GH53|	-2.78185	8.92495e-05	0.00267174
ANU40325.1|GT5|	1.85477	8.9471e-05	0.00267174
ANU40170.1|GT2|	1.6982	9.02158e-05	0.00268886
BAJ71699.1|GH3|	3.90688	9.0296e-05	0.00268886
AEN96608.1|GH94|	-2.22988	9.1588e-05	0.00270844
ANQ60433.1|GT2|	2.62759	9.11358e-05	0.00270844
AZN75430.1|GH77|	2.78876	9.15288e-05	0.00270844
AZN75642.1|GH13_14|	2.90811	9.12126e-05	0.00270844
AEX64358.1|GH2|	-3.15118	9.15677e-05	0.00270844
CAH07509.1|GH2|	1.86885	9.25546e-05	0.00273324
AXF97792.1|GH146|	3.16087	9.28855e-05	0.00273823
BAR02517.1|GH25|	3.31821	9.298e-05	0.00273823
AEN97492.1|GT2|	-2.52903	9.35856e-05	0.00275227
QCQ32913.1|GT51|	2.52582	9.40382e-05	0.00276178
AOL10101.1|CBM48|GH13_11|	3.14683	9.42728e-05	0.00276486
CBK78605.1|CE9|	3.1303	9.49794e-05	0.00278176
AEN98251.1|GT28|	-2.38271	9.52845e-05	0.00278688
ALJ59763.1|PL30|4.2.2.1	-2.46658	9.5577e-05	0.00279161
ALO74899.1|CBM50|	4.16883	9.68123e-05	0.00282383
AVT45929.1|GT2|	4.02499	9.6983e-05	0.00282495
AZH69725.1|GT4|	2.17989	9.72043e-05	0.00282753
ANU39561.1|GH18|	1.71935	9.98239e-05	0.00289584
AEN97564.1|GT2|	-3.50415	9.97516e-05	0.00289584
AYL95087.1|CBM13|GH43_7|	-3.37426	0.000102055	0.00295655
AAN24069.1|GT2|	4.60505	0.000104967	0.0030368
ADY33207.1|GT30|	-2.87055	0.000105466	0.00304226
QDA55773.1|GT51|	-3.87806	0.000105342	0.00304226
ADI70671.1|CBM6|GH43_29|	-3.59878	0.000105583	0.00304226
CBK73469.1|GH94|	-1.68499	0.000106183	0.00305129
CUA16945.1|GH38|	2.39595	0.000106047	0.00305129
SNV41702.1|GT51|	-2.9613	0.000108624	0.00311724
AVM44832.1|GH148|	-7.02399	0.000109772	0.00314597
CDM67496.1|GH13_31|	2.81682	0.000110409	0.00315997
BAJ66026.1|GH53|	2.53745	0.000111376	0.00318339
AHJ20204.1|GH13_30|	2.96379	0.000112484	0.00321075
ANU41627.1|CBM35|CBM61|GH31|	1.69751	0.00011339	0.00322865
BAP84282.1|CBM48|GH13_11|	2.78099	0.000113413	0.00322865
AVM44113.1|GH2|	-6.61119	0.000114251	0.00324816
CBK71841.1|GT2|	3.10549	0.00011468	0.00325602
AEN97418.1|GH94|	-2.12379	0.000115357	0.00327091
CBK71832.1|GT4|	2.65417	0.000117252	0.00332022
ALC99716.1|GT0|	2.96405	0.000117512	0.00332318
BAK59980.1|GH65|	-6.25145	0.000117921	0.00333032
AUE17894.1|CBM50|GH25|	5.49362	0.000119603	0.00337336
AZI16322.1|CBM50|GH25|	5.71092	0.000119958	0.00337892
BBK25621.1|GT2|	-5.38652	0.000120282	0.00338359
ANQ60675.1|GH13_38|	1.79691	0.000121224	0.0034056
AEN97397.1|GH130|	-1.80408	0.000121822	0.0034179
CBW21017.1|GH163|	-6.03911	0.000122908	0.00344384
AEN95307.1|GT2|	-3.31605	0.000123356	0.00344975
AQV57962.1|GH31|	5.09765	0.000123442	0.00344975
ANY11530.1|GH70|	-5.98592	0.000124013	0.00346118
BAV85595.1|CBM48|GH13_11|	3.20687	0.000124462	0.00346917
BAR01372.1|GH43_12|	3.4081	0.000124933	0.00347323
AIR10606.1|GT2|	5.47892	0.000124777	0.00347323
QCT35291.1|CE9|	2.63633	0.000125203	0.00347621
SNV43872.1|GT5|	-2.74749	0.000126256	0.00350089
AMM56820.1|GH23|	1.50408	0.000127652	0.00353503
CBK70089.1|CBM48|GH13_11|	2.82469	0.000128174	0.00354413
AVM46531.1|GH63|	-6.40534	0.000128313	0.00354413
ACD98370.1|GH51|	2.94356	0.000129804	0.00358068
AYA99648.1|GT35|	1.86337	0.000130025	0.00358215
ACR71698.1|GT2|	-3.439	0.000132892	0.00365642
ALJ59583.1|GH13|	-5.7403	0.000134384	0.0036927
QCQ43195.1|GH20|	2.39311	0.000134845	0.00370061
ANU42111.1|GT4|	1.75466	0.000135027	0.00370084
SNV44580.1|GT2|	-2.93539	0.000135254	0.00370166
ALB75734.1|GT2|	-7.81855	0.000135403	0.00370166
QCQ54596.1|GH2|	2.3184	0.000135753	0.00370647
ACR72308.1|CBM48|GH13_11|	-2.99243	0.000136052	0.00370702
AVM44580.1|GH51|	-6.72928	0.00013612	0.00370702
VEI33727.1|GH3|	-2.97772	0.000136721	0.00371863
BAR03749.1|GT2|	3.55155	0.000137477	0.00373445
AVM46512.1|GH106|	-5.65874	0.000137865	0.00374022
AKA53395.1|GH97|	2.53233	0.000140009	0.00378876
QBF73929.1|CBM50|	1.55558	0.000139993	0.00378876
ACV56117.1|CE9|	2.48392	0.000140967	0.00380729
QCQ51289.1|GH2|	2.36139	0.00014105	0.00380729
AVM44690.1|GH148|	-6.75608	0.000141684	0.00381955
AEN97298.1|GH53|	-2.69108	0.000142695	0.00384198
AWY98893.1|GH23|	2.27973	0.000143527	0.00385465
AZN75612.1|GH5_44|	2.56456	0.000143379	0.00385465
SNV40162.1|GT2|	-3.09775	0.000145726	0.0039088
BBA48917.1|GT4|	2.37479	0.000146416	0.00392237
AEN95878.1|GH3|	-2.64649	0.000147781	0.00395398
SNV46491.1|GH92|	-2.68689	0.000148447	0.00396334
AEF27806.1|GH3|	3.71878	0.000148502	0.00396334
AVM45155.1|GH0|	-6.54752	0.000148743	0.0039648
SNV24319.1|CBM35|GH27|	-2.3834	0.000149041	0.00396779
QCQ42671.1|GH20|	2.74631	0.000149394	0.00397225
QCB66027.1|GT35|	-4.24405	0.000149723	0.00397604
ADY32789.1|GT2|	-2.96475	0.000151475	0.00401758
AAO78028.1|GH2|	-1.65159	0.000153318	0.00405636
AJE05433.1|GH43_11|	2.38389	0.000153288	0.00405636
CBK62841.1|PL13|	-4.53465	0.000154402	0.00408001
AEN96401.1|GH2|	-1.97787	0.000155377	0.00409343
BAR03831.1|GH23|	3.51621	0.000155627	0.00409343
AVM44981.1|CBM67|GH78|	-5.55893	0.000155677	0.00409343
ATP37020.1|CE9|	4.2764	0.00015565	0.00409343
ARU19204.1|GT2|	4.97212	0.000156855	0.00411934
ART98057.1|GH1|	3.81581	0.00015848	0.00415689
CBK95964.1|GH5|	-9.91859	0.000158974	0.00416472
CBK62900.1|PL12_2|	-4.1981	0.00016102	0.00421316
BAR02346.1|GH23|	2.92931	0.000161568	0.00422231
ACV54571.1|GT51|	2.28414	0.000163368	0.00425893
ADY31395.1|GT4|	-2.47933	0.0001632	0.00425893
AUE04896.1|GT2|	2.76841	0.000163837	0.00426596
ANQ61511.1|GH97|	2.31008	0.000167259	0.00434976
QBF74042.1|GH77|	2.94118	0.000167917	0.00435624
CBK75944.1|GT2|	3.88918	0.000167856	0.00435624
QCQ30974.1|GT8|	2.53413	0.000168477	0.00436547
SNV46455.1|GT9|	-3.08847	0.000171889	0.00444849
AFJ20731.1|GT25|	-3.13139	0.00017214	0.00444959
AIW44873.1|GH43_11|	3.70118	0.00017236	0.00444988
BAJ71444.1|GH125|	5.81475	0.000174323	0.00449514
AEN96404.1|GH36|	-1.92187	0.000175033	0.00450587
CBK71404.1|GH36|	3.04404	0.000175161	0.00450587
AEN97495.1|GT2|	-3.39846	0.000175908	0.00451964
AIZ14946.1|GH32|	2.81251	0.000176244	0.00452187
APO32478.1|GH78|	-5.06005	0.000176419	0.00452187
AEN97556.1|GT2|	-5.46435	0.000177129	0.00453464
ALJ62113.1|PL1_2|	-1.98563	0.000178859	0.00456679
QCT35331.1|GH77|	1.97347	0.000179027	0.00456679
AVM46873.1|GH0|	-6.61034	0.000178935	0.00456679
QDA54730.1|GT30|	-5.02768	0.000180266	0.00459291
AOS48020.1|GH33|	2.39859	0.000183177	0.00466151
ADY31397.1|GT35|GT3|	-2.85749	0.000183897	0.00467426
AQS09423.1|GH1|	3.24857	0.000185206	0.00469635
ALB76273.1|GH0	-4.00436	0.00018511	0.00469635
QDO70987.1|CBM62|	-3.63306	0.000185938	0.00470933
ADJ78410.1|CBM34|GH13|	4.44204	0.000187853	0.00475219
BAD47504.1|GH92|	1.75263	0.000188283	0.00475743
ACV56295.1|GT51|	2.43208	0.000189174	0.00477431
AHJ15783.1|GH125|	3.29814	0.000190258	0.00479599
AYM48421.1|CBM35|GH27|	-2.82939	0.000190873	0.0048058
ACR72312.1|GH25|	-3.33279	0.000192484	0.0048375
AXF98749.1|GH125|	2.77795	0.000192585	0.0048375
SNV44288.1|GH16|	-2.98059	0.000194041	0.00486835
ANU42689.1|GT2|	1.87998	0.000195259	0.00489316
SFV72708.1|GT4|	-2.77826	0.000196296	0.00491338
CBK82085.1|GH13_4|	-4.18092	0.00020046	0.00501175
BAJ68227.1|GT4|	3.0793	0.000200985	0.00501899
CBK72735.1|GH2|	3.17042	0.00020174	0.00503021
AEI97988.1|GH42|	3.39491	0.000201906	0.00503021
AEI96592.1|CBM13|GH30_5|	2.44016	0.000203401	0.00506155
CBK83493.1|GT28|	-4.73161	0.00020421	0.00507578
BAQ29691.1|GH32|	4.10268	0.000210221	0.0052191
QCT36167.1|CBM32|GH20|	2.54439	0.000210557	0.00522137
CBK71509.1|GH13|	2.92827	0.00021337	0.00527886
SFV72710.1|GT35|GT3|	-2.73555	0.000213229	0.00527886
AEN96322.1|GH27|	-3.02901	0.000214118	0.00529124
CBK82929.1|GH1|	-1.83438	0.000214939	0.00530539
QCT77448.1|GH95|	2.04534	0.000215413	0.00531095
ADY34495.1|GT2|	-2.98939	0.000216826	0.00533963
AEN96281.1|GH94|	-2.67259	0.000217921	0.00535424
AEN98036.1|GH79|	-2.23342	0.00021781	0.00535424
CBW20938.1|GH2|	2.3009	0.000219156	0.00537377
VEG80348.1|GT2|	3.52181	0.000219219	0.00537377
AAN25128.1|GH38|	3.54316	0.000219974	0.00537683
ALD00685.1|CBM48|GH13_11|	3.5022	0.0002201	0.00537683
ABD99110.1|GH25|	5.82898	0.000220084	0.00537683
AVM46000.1|GH0|	-6.57944	0.000221399	0.00539621
ATP35774.1|GH73|	4.62054	0.000221179	0.00539621
ACR71161.1|CBM77|PL1|	-3.59942	0.00022235	0.00541184
BAQ29424.1|GH23|	4.02157	0.000222547	0.00541184
VEG43752.1|GH32|	3.77324	0.000223784	0.00543573
ATV56077.1|GT2|	-5.16069	0.000225428	0.00546945
QCT07748.1|CBM48|GH13_14|	4.11189	0.000226277	0.0054838
AUE04466.1|GH127|	2.50279	0.000228104	0.00552183
AIR10913.1|GT26|	4.4779	0.000228406	0.00552288
AIF90012.1|GH23|	3.48339	0.000229394	0.00553422
ATP37593.1|GT4|	5.02731	0.000229258	0.00553422
VEI29580.1|GT35|	-3.30719	0.000229974	0.00554196
AVM43181.1|GH71|	-6.44762	0.000230785	0.00555524
QBA38417.1|GH24|	-4.95074	0.000231279	0.00556086
AWY97563.1|GT4|	2.53681	0.000232202	0.00557676
ASU19945.1|GH1|	2.63155	0.000233322	0.0055911
ALD17317.1|GT2|	4.46837	0.000233108	0.0055911
CBK72647.1|GH3|	2.77691	0.000233594	0.00559132
ACV55932.1|GT20|	2.28412	0.000235429	0.00562894
ADY33137.1|GH23|	-2.85585	0.000237412	0.00566999
SNV25941.1|GT4|	-2.58082	0.000238413	0.00568755
ANQ59449.1|GT19|	2.07971	0.00024031	0.00572639
AVM47142.1|CBM9|GH50|	-6.03994	0.000242361	0.00576883
BAR04068.1|GH42|	3.18165	0.000244119	0.0058042
AUD81967.1|GT2|	2.94686	0.000244477	0.00580627
BAP84521.1|GH3|	2.26438	0.000245694	0.00581627
VEG24599.1|GT2|	3.14697	0.000245716	0.00581627
AIR09787.1|GT2|	5.02273	0.000245676	0.00581627
BAK57805.1|GH1|	-5.31072	0.000246868	0.00583708
ANU58519.1|CBM20|GH77|	1.62329	0.000247441	0.0058377
SQH36145.1|GT51|	-3.41261	0.000247232	0.0058377
CBW15656.1|GT35|	-2.75093	0.000247904	0.00584216
QCQ38802.1|GH29|	5.36368	0.000249381	0.00587049
AII76219.1|GT4|	2.28241	0.000250162	0.00588239
AEN97565.1|GT2|	-3.30523	0.000251094	0.00589132
QDA55074.1|CE11|	-4.48114	0.000251019	0.00589132
SNV35390.1|CBM50|GH73|	-2.61957	0.000251403	0.00589211
BAK59593.1|GH25|	-5.67735	0.000252009	0.00589984
BAD47685.1|GH95|	2.1307	0.000253944	0.00593863
AEI96988.1|GH5_44|	4.04204	0.000254973	0.00595617
AUE08779.1|GH13_31|	3.90465	0.000258145	0.00602366
ADY31393.1|GH13_8|	-2.85829	0.000259214	0.00603716
ADY33215.1|GH2|	-2.56248	0.00025974	0.00603716
ADB08726.1|GT35|	3.4494	0.000259378	0.00603716
AVM45207.1|GT83|	-6.47896	0.000259854	0.00603716
ZP_02868639.1|GH2|	3.38577	0.000260828	0.00605321
ADY31537.1|GH76|	-2.53184	0.000261857	0.00607048
ALO73436.1|GH127|	3.2616	0.00026397	0.00611282
ADY34049.1|GH2|	-2.74367	0.000264921	0.00612611
SNV25936.1|GH133|	-2.86273	0.000265118	0.00612611
ADY31279.1|GH43_26|	-2.79454	0.00026715	0.00616639
ZP_02866543.1|CBM6|GH92|	4.78409	0.000267533	0.00616857
SNV46036.1|GT2|	-2.80216	0.000268041	0.00617361
SNV25548.1|GH43_3|	-2.64709	0.000268592	0.00617965
AEZ62727.1|PL9|	-4.87955	0.000269997	0.00619862
SNV44901.1|GT2|	-2.76166	0.000269796	0.00619862
QCQ32532.1|GH20|	1.93411	0.000271051	0.00621613
AVM44325.1|GH39|	-6.33235	0.000271476	0.00621918
ARC49227.1|CE4|	2.98886	0.000273894	0.00626786
ABX40578.1|GH43_12|	-2.35501	0.000274442	0.00627367
AEZ62504.1|GH25|	-5.43819	0.000275298	0.00628651
AUI45334.1|GH26|	3.70869	0.000276576	0.00629666
QAY33696.1|GH31|	2.04556	0.000276627	0.00629666
SNV40143.1|GT4|	-3.01939	0.000276261	0.00629666
AAN24480.1|GH23|	3.82392	0.000277872	0.00631825
ATP53448.1|GT4|	2.34331	0.000281839	0.00640164
ADQ02476.1|GH43_24|	2.72452	0.000283828	0.00643997
APW33432.1|GT3|	-5.67628	0.000285319	0.00646693
SNV83830.1|GT35|	-3.23682	0.000286301	0.00647499
AVM44883.1|GH78|	-6.36046	0.000286279	0.00647499
AVM46829.1|GH42|	-6.22258	0.000286584	0.00647499
QCQ39575.1|GH27|	2.67349	0.000287793	0.00649542
AEN97393.1|GH1|	-1.71863	0.000288386	0.00650194
BAJ65759.1|GH146|	2.62194	0.000289207	0.00651357
ALB76270.1|GH0	-3.23048	0.000291096	0.00654921
ADL03564.1|GH13_31|	1.50971	0.000291944	0.00655447
ADY31383.1|GH13_31|	-2.93367	0.000291791	0.00655447
CBK96865.1|CBM6|GH43_16|	-7.25792	0.000293685	0.00658662
BAQ27452.1|GH125|	3.48558	0.000294179	0.00659079
AUD84308.1|GT2|	3.52272	0.000295578	0.00661517
QCQ40074.1|GH20|	2.55606	0.000296933	0.00663854
AVM45219.1|GH0|	-6.33945	0.000298177	0.00665939
AHF13486.1|GH97|	-2.88705	0.000298777	0.00666582
BAL00803.1|CBM48|GH13_9|	-2.03389	0.000301242	0.00671379
ANQ62198.1|GH3|	1.88939	0.000302311	0.0067306
CBK97250.1|GH77|	-6.29755	0.000303607	0.00675242
ADK97433.1|GH3|	-4.10063	0.00030425	0.00675967
AEN96049.1|CE4|	-3.14794	0.000307682	0.00682882
AAN24356.1|GH13_30|	3.05919	0.000309146	0.00685418
SNV45506.1|GH51|	-2.68431	0.000310051	0.00686001
ADJ79575.1|GT2|	5.21618	0.00031004	0.00686001
BAQ30021.1|GH20|	3.75763	0.000311588	0.00688687
ALJ60874.1|GH110|	-5.59219	0.000312022	0.00688933
AVM46868.1|GH0|	-6.2516	0.000314144	0.00692902
ALJ60417.1|GH97|	-4.92157	0.000315265	0.00694658
CBW15993.1|GT35|	-2.89325	0.000320768	0.00706054
CBW16084.1|GH2|	-2.67586	0.000322008	0.00708053
AVM44445.1|GH148|	-6.41991	0.000323417	0.00710418
AVM45703.1|GH51|	-5.52961	0.00032717	0.00717924
AUK07074.1|GT2|	2.92099	0.000329912	0.00722457
AVM44950.1|GH0|	-6.3573	0.000329822	0.00722457
AVM45741.1|GH0|	-5.61007	0.000331689	0.00724861
CBK97000.1|GH43_10|	-6.81454	0.000331575	0.00724861
QCT79445.1|CBM32|	2.781	0.000335474	0.00732383
BAR03145.1|GH43_12|	3.04858	0.000338686	0.00738641
ALP93168.1|GH2|	1.67545	0.000341098	0.00742384
AVM46276.1|GH39|	-6.58085	0.000341079	0.00742384
ADY33812.1|GH3|	-2.65206	0.000343465	0.00746775
CBW14155.1|GH3|	-3.07758	0.000348766	0.00757529
BAV85068.1|GT35|	3.02192	0.000350388	0.00760056
BAQ28474.1|GH77|	4.0464	0.000350642	0.00760056
AVM44872.1|GH39|	-6.28818	0.000351044	0.00760157
SFV72709.1|GH57|	-2.74172	0.000352009	0.00761473
ALC99600.1|GT35|	2.75497	0.000353383	0.00762448
AVM43295.1|GH36|	-5.53334	0.000352983	0.00762448
AVM44703.1|GH148|	-6.32797	0.000353531	0.00762448
AQM42260.1|GH13_30|	2.87182	0.000354084	0.00762871
CBK82982.1|GH1|	-2.93399	0.000355118	0.00764327
AEN97498.1|GT2|	-3.32129	0.000356469	0.00764923
AUG92712.1|GH3|	2.5616	0.000356187	0.00764923
QCQ40048.1|GH125|	3.23611	0.000355962	0.00764923
AKA50589.1|GH31|	3.14054	0.000358326	0.00768135
AVM44894.1|GH78|	-6.72112	0.000358818	0.00768418
ANU39541.1|CBM50|	1.69496	0.000360855	0.00771495
AGB29275.1|GH2|	-7.06143	0.000360978	0.00771495
QCQ42828.1|GH92|	2.68664	0.000366363	0.00782221
ADY31985.1|GH2|	-2.73771	0.00036703	0.00782863
ADQ02596.1|GH13_4|	3.93525	0.000368534	0.00784555
QAY33776.1|GT4|	4.98186	0.000368558	0.00784555
ALD23207.1|GH77|	3.42237	0.000369407	0.00784796
SQI99645.1|GH19|	-3.58783	0.000369396	0.00784796
SNV42384.1|CBM62|	-2.84458	0.000370136	0.00785564
ALC99598.1|GH13_3|	2.99857	0.000370589	0.00785744
AWY96820.1|GH13_4|	2.05722	0.000371455	0.007868
ANU40328.1|CBM48|GH13_9|	1.50715	0.000373845	0.00791077
BBL07616.1|GH20|	-2.50587	0.00037561	0.00794025
ARC34343.1|CBM41|CBM48|GH13_12|	4.50122	0.000376217	0.00794522
AEN97514.1|GT26|	-4.91223	0.000377294	0.00796009
CBW15652.1|CBM48|GH13_9|	-3.00654	0.000378688	0.00798161
CAH09708.1|GH123|	2.50308	0.000381109	0.00802472
QCT77204.1|GH89|	1.80709	0.000382388	0.0080358
VEG24761.1|GH36|	2.28718	0.000382215	0.0080358
AXR42137.1|GH42|	3.18753	0.000384086	0.00806354
AEN97156.1|GH51|	-3.07916	0.000385254	0.00807218
AXE55161.1|GH13_31|	3.78062	0.000384923	0.00807218
AEN97570.1|GT4|	-3.05997	0.000386048	0.0080809
AEN95946.1|GH112|	-1.71349	0.000387442	0.00810212
ACV55568.1|GT2	2.24884	0.000388248	0.00811104
AVM44420.1|GH39|	-6.75456	0.00038883	0.00811525
CBK70795.1|GH2|	3.27276	0.000394336	0.00822215
CBL33362.1|GH43_12|	-5.72322	0.000395229	0.00823271
BAR02175.1|GT28|	2.45901	0.000396688	0.00825505
SNV39878.1|GH20|	-2.55222	0.000401182	0.0083403
CBK82385.1|GT2|	-3.12544	0.000401566	0.0083403
QBB65482.1|GT4|	-2.78902	0.000404344	0.00838984
ZP_02866877.1|CBM32|GH36|	2.54702	0.000409615	0.00849097
VEI31968.1|GH103|	-3.25138	0.000410963	0.00851063
BBL07087.1|GT2|	-4.30524	0.000412404	0.00853221
ANU41587.1|GH25|	1.85081	0.000414639	0.00856185
QCT35399.1|GH29|	2.2782	0.000414244	0.00856185
AVM43241.1|GH151|	-5.71901	0.000415284	0.00856689
AUD92711.1|CBM50|GH25|	4.91544	0.000417036	0.00859472
AEZ61747.1|GT51|	-4.93692	0.000420216	0.0086364
BAJ67252.1|GT2|	4.88892	0.000420272	0.0086364
BAR02544.1|GH13_31|	4.00106	0.00041951	0.0086364
VEI32220.1|GH32|	-3.57455	0.000423193	0.00868807
ADJ78649.1|GH36|	4.27455	0.000424608	0.00870876
CBW15155.1|GH23|	-2.87026	0.000426102	0.00872263
AOO73168.1|CE4|	5.18026	0.000425698	0.00872263
AVM43514.1|GH106|	-5.62076	0.000428622	0.00876582
CBW15856.1|GT2|	-3.09365	0.000429683	0.00877911
AHV97226.1|GH13_31|	1.54116	0.000431687	0.00881161
ALO73471.1|GH36|	3.00625	0.000432845	0.00881838
SNV44610.1|GH95|	-2.71165	0.000432799	0.00881838
AVM51340.1|GH20|	-3.64393	0.000434309	0.00883978
CBW23394.1|GH120|GH51|	3.44795	0.000436657	0.00887911
AVT46028.1|GH3|	2.4286	0.000440864	0.00895612
AZN74041.1|GH13_18|	2.281	0.000443631	0.00900376
AEN97496.1|GT2|	-2.99905	0.000444654	0.0090074
CBJ55484.1|GH2|3.2.1.31	-3.10293	0.000444619	0.0090074
SNV29696.1|GT51|	-2.69588	0.00044588	0.00902368
AUE02754.1|CBM48|GH13_9|	2.3664	0.000447602	0.00904265
CBL24270.1|GT2|	-3.36245	0.000447664	0.00904265
SNV44480.1|GH3|	-2.72032	0.000450999	0.00910139
ACD98275.1|GH2|	4.19162	0.00045188	0.00911057
CBW15858.1|GT25|	-3.33573	0.000453157	0.00912769
AIY84893.1|GH1|	3.67584	0.000454084	0.0091342
AVM44605.1|GH78|	-6.58443	0.000454336	0.0091342
AEN97243.1|GH2|	-1.8513	0.000455541	0.00914982
QCQ35513.1|GH3|	1.58893	0.000458722	0.00920505
VTT08849.1|GT51|	-4.5281	0.000460691	0.00923589
ADY34613.1|GH127|	-2.61456	0.000461688	0.00924719
ANU40556.1|GT28|	1.67964	0.000462191	0.00924859
AOP00495.1|GH23|	2.76268	0.000463574	0.0092589
BAM94636.1|GT2|	-3.26388	0.000463142	0.0092589
ASU19718.1|GH1|	2.68364	0.00046449	0.00926852
AQN79882.1|GH13_31|	-4.99269	0.000465284	0.0092757
AVM44099.1|GH0|	-6.14685	0.000467007	0.00930138
ADY31338.1|GH159|	-2.48608	0.000467746	0.0093074
AEN95953.1|PL12|	-2.86121	0.000468663	0.00931697
SNV25204.1|GH125|	-2.75123	0.000469807	0.00933103
ANU47709.1|GH18|	2.72602	0.000483282	0.00958298
SDO41722.1|GT2|	2.64849	0.00048339	0.00958298
QDA55160.1|GT9|	-5.17683	0.000484973	0.00960543
ALJ59521.1|GH31|	-3.57595	0.000488178	0.00965995
CAH06493.1|PL12|	-3.07047	0.000490367	0.00969428
ALJ60872.1|GH110|	-5.3605	0.000491249	0.00970274
AHF26397.1|GT2|	-5.9324	0.000492524	0.00971893
AEN97392.1|GH3|	-3.03948	0.000494346	0.00974016
BAF39204.1|GH43_12|3.2.1.55	2.20508	0.000494512	0.00974016
AEN97662.1|GH13_36|	-2.85914	0.000502824	0.00989474
ACR72234.1|CE8|	-4.74558	0.000503675	0.00990235
CBK96960.1|GT2|	-5.28745	0.000504347	0.00990644
AKA53789.1|GH127|	2.6966	0.000510087	0.01001
AIR10712.1|GT28|	5.13405	0.000511251	0.0100236
AVM45141.1|GH5|	-5.52768	0.000513005	0.0100488
ACV56058.1|GT28|	2.37357	0.000516957	0.0101169
QDA55336.1|GH103|	-4.56332	0.000517681	0.0101218
BAR01633.1|GH3|	2.55885	0.000521757	0.0101922
CED94506.1|GT2|	2.05239	0.000523147	0.0101965
ABR38456.1|GH92|	2.826	0.000523413	0.0101965
BAR02349.1|GH31|	3.18313	0.000522537	0.0101965
AVM45993.1|GH0|	-6.49032	0.000526399	0.0102453
ACR71135.1|GT2|	-3.04384	0.000527452	0.0102565
CBK82691.1|GH31|	-2.83469	0.000529408	0.0102852
AEN96348.1|CE4|	-1.77999	0.000530385	0.0102948
ANU41723.1|GT1|	1.68782	0.000533349	0.0103335
QBZ12533.1|CBM71|GH2|	2.55734	0.000532914	0.0103335
ADV43026.1|GH31|	-2.59347	0.00053564	0.0103685
ACV55180.1|GT2|	1.75224	0.000537757	0.0104
AXR41549.1|CBM48|GH13_11|	2.39952	0.00053921	0.0104187
ANU40929.1|GH77|	1.74875	0.000540183	0.0104267
AWP55802.1|GT4	-2.32526	0.000540601	0.0104267
VDN48220.1|GT35|	-1.6436	0.000541965	0.0104342
ZP_02868386.1|CBM32|GH89|	4.24407	0.000541824	0.0104342
AVM45079.1|GH148|	-5.61337	0.000548315	0.0105469
ADY31382.1|GH13_5|	-2.58289	0.00055002	0.0105702
EIY66649.1|GH36|3.2.1.22	-3.2402	0.000550629	0.0105724
AHW60263.1|GH2|	-2.68747	0.000552286	0.0105947
AVM44255.1|GH0|	-6.44699	0.000554659	0.0106306
QCN77597.1|GH2|	2.36908	0.000556992	0.0106562
AVM45206.1|GT2|	-5.53086	0.000556823	0.0106562
QCT77101.1|GT51|	2.33683	0.000557572	0.0106578
AVM46579.1|GH4|	-5.85117	0.000558377	0.0106636
ALJ58915.1|CBM0|	-4.38917	0.000563239	0.0107454
CCG93499.1|GH32|	2.17618	0.000563666	0.0107454
AOL11202.1|GT2|	4.14281	0.000571002	0.0108755
QAY32436.1|GH3|	3.39473	0.000575519	0.0109518
ACV56945.1|CE4|	2.20536	0.000576896	0.0109682
AEN97928.1|GT51|	-2.75271	0.00057883	0.0109952
QCQ44601.1|GH3|	5.82581	0.000579558	0.0109992
AEN96074.1|GH73|	-3.00382	0.000581138	0.0110194
AWY99231.1|CBM48|GH13_9|	1.6173	0.000581803	0.0110223
AVM43799.1|GH39|	-6.50675	0.000582351	0.0110228
CED93088.1|GH73|	2.17798	0.00058514	0.0110658
AKA50472.1|GH3|	1.80968	0.000586036	0.011073
AEN95752.1|GH43_29|	-2.99527	0.000588823	0.0110925
AII66167.1|GH3|	2.99266	0.000590706	0.0110925
ANY11951.1|GH2|	-5.53885	0.000589809	0.0110925
AQN79360.1|GT4|	-5.1429	0.000590281	0.0110925
QCT35094.1|GT2|	2.11886	0.000589166	0.0110925
CED90919.1|GH3|	-4.78225	0.000588488	0.0110925
AEX64590.1|GH2|	-3.70466	0.000588478	0.0110925
QCT35005.1|GH23|	2.33591	0.000592337	0.0111036
AVM45195.1|GH0|	-5.60159	0.000592329	0.0111036
ARC34734.1|GT2|	2.63663	0.000593404	0.0111041
ZP_02867890.1|CBM35|CBM6|GH31|	4.10202	0.000592898	0.0111041
QCQ53016.1|GT4|	1.98741	0.000596128	0.0111398
VEJ02244.1|GT35|	-3.19283	0.000596357	0.0111398
AVM47036.1|GH50|	-5.95802	0.000603114	0.0112562
QDO71300.1|GH29|	-2.88529	0.000605227	0.0112858
BAQ28870.1|GH3|	3.38394	0.000615187	0.0114615
AVB51619.1|GH23|	1.46768	0.000615999	0.0114666
AMK57508.1|GH120|	2.56181	0.000617926	0.0114824
QCD42516.1|GH31|	-2.43131	0.000617869	0.0114824
AVM43508.1|GH13_5|	-5.65162	0.00061875	0.0114878
BAD47491.1|GH20|	2.58411	0.000620236	0.0115054
QCY54909.1|GT2|	-7.56294	0.000622603	0.0115197
SNV39489.1|CBM62|	-2.67523	0.000621608	0.0115197
CBW15653.1|CBM48|GH13_11|	-3.09973	0.000622627	0.0115197
QCQ30634.1|GH127|	2.93891	0.000626413	0.0115797
AML06352.1|GH2|	1.79016	0.000631182	0.0116578
ALE35293.1|GH13_18|	3.40362	0.000639024	0.0117924
AIW44420.1|GH3|	2.84355	0.000641455	0.011827
ADB08918.1|GH43_27|	2.14431	0.000642231	0.0118283
ACZ98614.1|GH1|	3.89501	0.000642633	0.0118283
CBL18907.1|GT4|	-4.14037	0.000649136	0.0119275
AVM43182.1|GH0|	-6.2934	0.000648824	0.0119275
QCT77512.1|GH133|	1.10298	0.000650916	0.0119499
QCT35035.1|GT35|	1.76334	0.000654089	0.0119978
ALJ61438.1|CBM6|	-4.76548	0.000668745	0.0122561
AEN96748.1|GH28|	-2.72425	0.00066937	0.012257
CBK71507.1|GH13_18|	5.01667	0.000674519	0.0123408
AVM46271.1|GH0|	-6.88052	0.00067807	0.0123951
ALJ59932.1|GH0|	-4.2738	0.000681537	0.0124441
AEI96973.1|GH3|3.2.1.21	3.94844	0.000681917	0.0124441
BAJ71573.1|GH31|	4.10447	0.00068594	0.0125068
AUI48544.1|GH29|	2.9246	0.000686862	0.012513
AVM44197.1|GH148|	-6.49621	0.000688147	0.0125257
SNV34046.1|GH35|	-2.98263	0.000689435	0.0125384
AUE00135.1|GH3|	2.03139	0.000692123	0.0125766
AVM67897.1|GH28|	-2.21122	0.000693496	0.0125909
AVM43513.1|GH78|	-5.11794	0.000696981	0.012639
CBK95802.1|CE2|	-5.92477	0.000697332	0.012639
AYE34200.1|GT35|	3.27227	0.00069957	0.0126688
VEI30882.1|GH23|	-2.85139	0.000702457	0.0127103
CBL34989.1|GH130|	-3.61658	0.00070583	0.0127605
AOP01257.1|GH23|	3.94916	0.000706455	0.012761
ACD99324.1|GH43_12|	2.95085	0.000708568	0.0127884
BAJ71456.1|GH38|	3.87321	0.000709736	0.0127986
ACJ52815.1|CBM48|GH13_11|	3.35006	0.00071091	0.012809
VEG21141.1|GH23|	3.7053	0.000712994	0.0128357
AII67826.1|GH115|	-6.75849	0.000715692	0.0128734
AVM46891.1|GH110|	-6.19601	0.000716809	0.0128826
CED93051.1|GT5|	2.18797	0.000719056	0.012895
AVM46253.1|GH33|	-5.8467	0.00071868	0.012895
AIF91355.1|GT2|	6.74183	0.000719309	0.012895
ATP36446.1|GH1|	5.25476	0.000720059	0.0128976
AVM43798.1|CBM67|GH78|	-6.39409	0.00072402	0.0129577
ALO74872.1|GH125|	4.65888	0.00072571	0.0129771
AEN95938.1|GH78|	-2.82367	0.000727214	0.0129931
QCT36061.1|GH111|	2.17676	0.000730587	0.0130424
AIZ14062.1|GT2|	4.46834	0.000731271	0.0130437
CEI71913.1|CBM48|GH13_9|	2.72696	0.00073209	0.0130475
CBW20954.1|GH92|	1.62058	0.000733068	0.013054
CBK82386.1|GT2|	-2.57293	0.000733959	0.013059
AUD97716.1|GH3|	4.40102	0.000734585	0.0130592
BAD48501.1|GH92|	2.12892	0.000737985	0.0131087
AKI03852.1|GH23|	7.6491	0.000739288	0.013121
CBW20685.1|CE4|	1.76629	0.000740701	0.0131351
QCQ51824.1|GH20|	3.30626	0.000747236	0.0132291
AVM45055.1|CE7|	-5.81597	0.000746638	0.0132291
QCQ35920.1|GH5_7|	2.39992	0.000750102	0.0132688
ADJ79091.1|GT4|	4.69313	0.000752409	0.0132986
QDA53875.1|GT2|	-3.06677	0.000753339	0.013304
AKI04472.1|GT4|	4.86333	0.000755781	0.0133361
AUE03760.1|GH3|	4.68696	0.000756644	0.0133403
ACI80977.1|GT83|	2.04606	0.000760945	0.0134051
AMP57889.1|GH8|	-7.3793	0.000762363	0.013419
ADY31424.1|GT19|	-2.72751	0.000770606	0.0135529
AVM44603.1|GH0|	-5.56092	0.000771824	0.0135631
CUA19755.1|GH97|	3.21199	0.000773096	0.0135743
BAQ28225.1|GH2|	2.54036	0.000775791	0.0135915
AVM44105.1|GH148|	-5.71231	0.000775456	0.0135915
ALC98731.1|GH77|	2.77394	0.000775982	0.0135915
ADB10715.1|GH31|	2.76775	0.000788277	0.0137955
ALB76230.1|GH92|	2.03592	0.000791765	0.0138452
AVM44573.1|GH50|	-6.32574	0.000796716	0.0139204
ADY31225.1|GT83|	-2.76864	0.000797453	0.0139218
ADY31447.1|GH20|	-2.57335	0.000798916	0.013936
CBW14776.1|GT2|	-2.90127	0.000800025	0.0139439
ADY33487.1|GT2|	-2.60808	0.000801484	0.0139466
VEI14498.1|GH36|	2.53577	0.000801118	0.0139466
CBW14577.1|GT30|	-2.59008	0.000803901	0.0139659
AEN97477.1|CE4|	-3.03779	0.000803376	0.0139659
AZS29432.1|GT2|	-4.24771	0.000805033	0.0139742
BAQ96844.1|GH13_30|	2.23149	0.000809568	0.0140415
AEX64401.1|GH2|	3.85348	0.000814768	0.0141202
QCT78116.1|GT2|	2.71182	0.000816731	0.0141428
EIY62149.1|PL32|4.2.2.3	-4.40292	0.000821229	0.0142091
AVM46700.1|GH148|	-5.93186	0.000822428	0.0142184
ACR74948.1|CBM34|GH13_20|	-3.79788	0.000829483	0.0143287
AKJ52739.1|GH23|	2.42321	0.000831139	0.0143341
QDA54159.1|GT104|	-5.47832	0.000830993	0.0143341
AEN97308.1|GH42|	-2.53804	0.00083495	0.0143882
AVM45112.1|GH2|	-6.08844	0.000836945	0.014411
AEN96280.1|GH94|	-1.57283	0.000839298	0.0144398
AEN97395.1|CE2|	-2.75545	0.000841425	0.0144648
QCQ41492.1|GT51|	2.33401	0.000842931	0.014471
ATA81705.1|GH97|	-3.66706	0.000843143	0.014471
ALC99599.1|CBM48|GH13_9|	3.0439	0.000844211	0.0144777
ADY34607.1|GH97|	-2.59124	0.000850329	0.0145709
QCQ39035.1|GH33|	5.22989	0.000852122	0.0145899
AQN80287.1|GH32|	-5.07638	0.000855335	0.0146332
AEN97639.1|CBM50|	-2.60096	0.000866575	0.0147781
CBJ55485.1|GH2|3.2.1.31	2.29277	0.000866492	0.0147781
CDL13121.2|GH23|	3.29534	0.000866508	0.0147781
CBK69948.1|GH120|	4.25888	0.000865787	0.0147781
AUE19719.1|GT35|	2.6253	0.000869069	0.0148088
QCT35294.1|CBM48|GH13_9|	1.83442	0.000871869	0.0148447
VEG24519.1|GH13_3|	2.63035	0.000873692	0.0148639
BBA14583.1|GH106|	-3.79829	0.000874536	0.0148664
AWY96847.1|GH2|	2.19877	0.000886719	0.0150615
BAV13083.1|GH1|	2.52044	0.000888219	0.015075
ASE18484.1|GH92|	-2.69553	0.000889702	0.0150882
QCT76667.1|GH2|	1.92576	0.000891466	0.0151061
AII69963.1|GT4|	-2.47601	0.000894946	0.0151137
ANU41237.1|GT0|	1.52924	0.000894123	0.0151137
ANU41931.1|GT2|	1.48206	0.000893466	0.0151137
BAR02272.1|GH51|	4.12715	0.000893414	0.0151137
QCQ35662.1|GH31|	2.21526	0.000895452	0.0151137
AVM45433.1|GH148|	-6.69626	0.000900223	0.0151822
AVM44984.1|GH148|	-6.3279	0.000908933	0.015317
CBW21485.1|GH2|	3.42318	0.000912779	0.0153639
ABQ07433.1|GH97|	-4.59507	0.000913156	0.0153639
QCD42299.1|GT2|	-5.26481	0.000919001	0.0154501
AVM45834.1|GH106|	-6.20621	0.000923139	0.0155074
CBK62838.1|PL12_2|	-4.05246	0.000924112	0.0155116
AXR42197.1|GT51|	3.68382	0.000926385	0.0155375
AVM45953.1|GH2|	-6.75876	0.000928925	0.0155679
AVM43445.1|GH0|	-6.09398	0.000931079	0.0155917
BAD46941.1|GH2|	1.64593	0.000931909	0.0155934
SFV71911.1|GH102|	-4.62578	0.000933566	0.0156089
AVM45720.1|GH5|	-6.18438	0.000935864	0.0156351
CBL24269.1|GT2|	-2.22128	0.000936831	0.015639
BAQ29728.1|GH31|	3.41363	0.000941659	0.0157073
ANU47476.1|GH31|	1.44542	0.000949716	0.0158285
AUD73529.1|GH65|	2.05361	0.000950406	0.0158285
AMB83048.1|GH70|	2.56808	0.000952423	0.0158497
AVM47238.1|GT2|	-4.78623	0.000953964	0.015863
VEI30784.1|GT19|	-2.7849	0.000955256	0.0158721
AXR42134.1|GH30_2|	2.42305	0.000956074	0.0158734
BAP84090.1|GH5_44|	2.50326	0.000958881	0.0158952
AVM46398.1|GT0	-6.19049	0.000958535	0.0158952
QCD39086.1|GT35|	-3.8944	0.000963686	0.0159625
BAD50784.1|GT2|	2.93765	0.000965886	0.0159865
ALJ61430.1|GH95|	-2.17057	0.00096693	0.0159914
BAJ67980.1|PL27|	8.42725	0.00097097	0.0160458
SNV35961.1|GH51|	-2.59056	0.000974998	0.0160999
ACZ31630.1|GH94|	-3.50786	0.000978471	0.0161448
SNV33934.1|GT51|	-2.50596	0.0009819	0.0161763
AFJ20726.1|GT25|	-4.3165	0.000981327	0.0161763
ALJ58829.1|GH105|	-2.3694	0.000982724	0.0161774
CAH06409.1|GH29|	3.05174	0.000985468	0.0162101
BBL02426.1|GT4|	-4.12465	0.000993886	0.016336
CED94005.1|GH36|	2.07816	0.000995404	0.0163484
ADY34343.1|GH146|	-2.46285	0.00100217	0.0163838
AII75891.1|GH13_30|	4.72357	0.00100007	0.0163838
CBW15838.1|GT51|	-2.5983	0.00100181	0.0163838
QCQ44478.1|CBM62|	3.69124	0.00100027	0.0163838
VEI33569.1|CBM50|	-2.91555	0.00100211	0.0163838
AVM47025.1|CE9|	-5.33254	0.00100092	0.0163838
QCQ49150.1|GH89|	2.71201	0.00100406	0.0164021
AZI17052.1|GH3|	2.86848	0.00100684	0.016435
AVM44834.1|GH0|	-6.70574	0.00101357	0.0165323
CED94208.1|GH2|	1.91824	0.00101577	0.0165392
QCQ44113.1|GH95|	3.80005	0.00101573	0.0165392
AQM42425.1|CBM50|GH25|	5.33133	0.00101632	0.0165392
ALO73722.1|GH121|	3.81856	0.0010198	0.0165831
AER14552.1|GT35|	-2.81887	0.00102244	0.0166136
BAR02743.1|GH13|	2.87111	0.00103254	0.0167648
CBW14911.1|GT51|	-2.6782	0.00103493	0.0167909
BAK61036.1|GT2|	-4.49599	0.00103634	0.016801
CBK97096.1|GH25|	-6.11214	0.00104277	0.0168796
BAL68919.1|GT35|	3.98094	0.00104237	0.0168796
ALJ59596.1|GH159|3.2.1.146	-5.26437	0.00104654	0.0169278
BAD47315.1|GH3|	4.46255	0.00104904	0.0169507
EFC70592.2|GT28|	-4.43279	0.00104954	0.0169507
AVM44772.1|GH148|	-5.16342	0.00105275	0.0169896
ALJ59565.1|GH28|	-2.49057	0.00105658	0.0170386
AEN95364.1|GT28|	-2.71018	0.00105757	0.0170417
AVM45740.1|CE7|	-6.61409	0.00105877	0.0170481
BAQ26221.1|GH43_26|	2.27231	0.00106082	0.0170553
AVM44191.1|GH38|	-6.64252	0.00106052	0.0170553
AVM45381.1|GH0|	-5.40245	0.00106162	0.0170554
AEN95829.1|CBM34|GH13_20|	-2.91088	0.0010678	0.0171419
AVM44773.1|GH89|	-5.70138	0.00107076	0.0171764
ACR71457.1|CE12|	-2.97062	0.00107765	0.0172739
ADB10678.1|GH2|	2.93671	0.00107868	0.0172774
AKI04476.1|GT4|	4.91183	0.00108331	0.0173387
ACR72973.1|GH25|	-3.06306	0.0010879	0.017399
QCT79592.1|GH141|	3.30677	0.00108953	0.0174121
ANU49904.1|GH43_10|	2.84717	0.00109373	0.017466
CBL35063.1|GH5_4|	-5.89682	0.00109454	0.017466
BAQ96525.1|GH51|	2.17413	0.00109742	0.0174858
ZP_02868138.1|CBM32|GH20|	4.2173	0.00109678	0.0174858
AVM45769.1|GH106|	-5.72704	0.00109944	0.0175049
ANY12460.1|CE9|	-5.39968	0.0011071	0.0176138
ADY34088.1|GT9|	-2.43049	0.00110877	0.0176272
AQL29280.1|GT4|	-4.05061	0.00111348	0.017689
AHF26395.1|GT2|	-5.87908	0.00112282	0.0177812
AIZ14342.1|GH3|	2.05525	0.00112081	0.0177812
ANY11550.1|GH43_11|	-5.56988	0.00112316	0.0177812
ASV22493.1|GH23|	-4.45841	0.00112345	0.0177812
QCD40325.1|GH13_14|	-5.67219	0.0011223	0.0177812
BAF39448.1|CBM48|GH13_9|	2.08023	0.00112896	0.0178436
VEG79906.1|GH2|	2.67356	0.00112907	0.0178436
ACR73721.1|GH95|	-2.60626	0.00113346	0.0178998
ANU58522.1|GT2|	1.40145	0.00113701	0.0179425
AZR61045.1|GH4|	-2.79202	0.00113965	0.0179576
VEG22818.1|GH78|	2.77245	0.00113896	0.0179576
AEN98276.1|GH18|	-2.67916	0.00115028	0.0181093
QCD39310.1|GH43_10|	-3.5041	0.00115097	0.0181093
AWK06273.1|GH97|	-3.58863	0.0011587	0.0182176
AUD94221.1|GT2|	4.18267	0.00116215	0.0182584
CBW21432.1|GH36|	2.88548	0.00116773	0.0183203
ARC22690.1|GT1|	2.66307	0.001168	0.0183203
AKI03937.1|GH2|	3.70688	0.00117039	0.0183203
AVM44642.1|GH2|	-5.67971	0.00117018	0.0183203
ZP_02866302.1|CBM32|PL8|	4.60188	0.00116927	0.0183203
ADL32885.1|GH13_31|	-3.64108	0.00118117	0.0184389
AVM43446.1|GH38|	-6.45256	0.00118141	0.0184389
BAK60739.1|GH13_31|	-4.93722	0.0011795	0.0184389
AIR11423.1|GH1|	4.25512	0.00117995	0.0184389
QDO70679.1|GH105|	-3.2735	0.00118722	0.0184998
CBK78477.1|GH4|	-2.19703	0.00118792	0.0184998
QCK77672.1|GT4|	-4.02577	0.00118743	0.0184998
AVM43688.1|GH133|GH13|	-6.28402	0.00118944	0.0185099
ACL13770.1|GH36|3.2.1.22	2.28206	0.00119164	0.0185308
AVM45527.1|PL8|	-5.85705	0.00119851	0.018624
BAR02551.1|GH2|	4.05095	0.0012026	0.0186739
ANU40581.1|GT26|	1.61639	0.00120371	0.0186776
CBW22261.1|GH20|	3.19088	0.0012046	0.0186778
CBK95748.1|GH3|	-5.7471	0.00120599	0.0186859
ALJ59599.1|GH50|	-3.30297	0.00120829	0.018708
QAT94623.1|CBM50|	-2.79139	0.00121433	0.0187878
CBW14489.1|GT9|	-2.96948	0.0012165	0.0188077
CBW20981.1|GH154|	2.7822	0.0012175	0.0188096
BAJ67549.1|GH36|	3.97016	0.00122166	0.0188603
AKI05356.1|GH1|	4.13843	0.00122355	0.0188757
AVM44845.1|GH31|	-5.44987	0.0012265	0.0189076
SNV46380.1|GT4|	-2.43444	0.00122888	0.0189278
AVM45719.1|GH5|	-5.85079	0.00122959	0.0189278
CED94009.1|GH13_18|	1.86939	0.00123746	0.0190353
AZS31496.1|GT51|	-7.42257	0.00124396	0.0191216
AGB28845.1|GH97|	-4.18914	0.00125261	0.0192406
CED93634.1|CE4|	2.14188	0.00125685	0.019278
CUA18690.1|GH20|	2.56905	0.00125635	0.019278
CED94213.1|GH42|	2.01689	0.00125898	0.0192968
ANU41754.1|GH36|3.2.1.-	1.59815	0.00126098	0.0193136
ACR72407.1|CE12|	-2.88811	0.00126531	0.0193339
AUI45415.1|GH2|	-3.07503	0.0012641	0.0193339
ACV55211.1|GT28|	1.93502	0.00126593	0.0193339
AVM45825.1|GH39|	-6.37453	0.00126535	0.0193339
ACB15487.1|GT4|	-3.79471	0.00127104	0.0193843
QAT96181.1|GT41|	-2.73741	0.00127102	0.0193843
BAJ66456.1|GH129|	2.72626	0.00127778	0.0194732
AGB29921.1|GH146|	-3.95181	0.00128231	0.0195283
ADG99995.1|GH42|	3.4609	0.00128792	0.0195996
AKA52836.1|GH13|	3.78816	0.0012912	0.0196357
BAK57804.1|GH1|	-4.08065	0.00129557	0.019688
CBK63671.1|GH105|	-4.72162	0.00129692	0.0196946
QCQ31544.1|GH29|	2.14207	0.00129786	0.0196949
ANU39958.1|GT2|	1.52057	0.0013042	0.019777
BBL07344.1|GH13|	-3.98419	0.00130611	0.0197919
QBS00280.1|GT2|	3.32185	0.00130783	0.0198038
CBL17600.1|GT28|	-2.6985	0.00130897	0.0198071
ANR72115.1|GH32|	-4.39263	0.00131261	0.0198481
QCT35933.1|GT2|	2.20188	0.0013191	0.0199322
CED93052.1|GT35|	1.9168	0.00132897	0.020067
AEI98478.1|GH13_31|	3.76005	0.00133044	0.0200748
BBL07600.1|GH16|	-4.42723	0.00133136	0.0200748
AUI48758.1|GH38|	1.7411	0.00133463	0.0201098
AVM46699.1|GH36|	-5.79887	0.00133822	0.0201498
AVM44759.1|GH39|	-5.9259	0.00134215	0.0201946
QCT77444.1|GH2|	1.5838	0.00134601	0.0202385
ADL33299.1|GT2|	-3.39106	0.00134965	0.020279
CED94380.1|GT28|	2.09811	0.00135277	0.020283
CUA17310.1|CBM32|	2.86023	0.00135138	0.020283
AIW43497.1|GT4|	2.57384	0.00135228	0.020283
CAH06053.1|GH3|	2.83344	0.00136443	0.0204435
AWX78246.1|CE8|	-3.75063	0.00137341	0.0205635
CBK83462.1|GH94|	-3.08923	0.00137694	0.0206021
ADH00098.1|GH2|	3.14467	0.00137811	0.020605
AVM45745.1|GH110|	-5.2335	0.00139227	0.0208022
AUE11695.1|GH77|	2.38884	0.00139414	0.0208156
CED94098.1|GT2|	2.17641	0.00139551	0.0208214
AVM43180.1|GH71|	-6.4551	0.00139849	0.0208513
ZP_03682008.1|GH4|	2.24877	0.0014039	0.0209174
ALJ62516.1|GH97|	-1.87553	0.00141467	0.0210525
AEJ52901.1|GH13_5|	2.85441	0.00141518	0.0210525
AVM44993.1|GH2|	-6.1112	0.00141593	0.0210525
ABX42993.1|GH43_10|	-1.74413	0.0014205	0.0211028
QCT35298.1|CBM48|GH13_11|	1.86964	0.00142128	0.0211028
AZH71901.1|GH42|	2.00082	0.00142546	0.02115
AVM45705.1|GH33|	-5.35233	0.00143242	0.0212386
CBK82973.1|GH3|	-4.6825	0.00143566	0.0212719
AVM44817.1|GH20|	-5.95313	0.00144735	0.0214302
AEN97541.1|GH73|	-7.181	0.00144861	0.021434
ANU42117.1|GT28|	1.59721	0.00145387	0.0214918
QCD36798.1|GH2|	-2.48267	0.00145453	0.0214918
ARC22350.1|GT4|	2.62201	0.00145748	0.0215205
QDA55069.1|GT28|	-4.85839	0.00146142	0.0215638
ACD97646.1|GH125|	2.59827	0.00146355	0.0215654
AYO33355.1|GH77|	-2.7032	0.00146293	0.0215654
CAJ01378.1|GH109|	1.48398	0.00147243	0.0216736
ACR71183.1|GH25|	-4.24556	0.00147292	0.0216736
ANU41051.1|GH0	1.47463	0.00147614	0.0217059
ADY33486.1|GT4|	-2.47679	0.00148116	0.0217349
AOZ95691.1|GT35|	-1.56682	0.00147952	0.0217349
AKU68581.1|GH3|	-4.2131	0.0014807	0.0217349
QCU03514.1|GH95|	-2.82897	0.00148483	0.0217438
ARC23289.1|GH13_29|	3.0265	0.00148418	0.0217438
ANI90579.1|GH36|	-4.62644	0.0014834	0.0217438
BAF39992.1|GH42|	3.09143	0.00148771	0.0217571
CBK97001.1|GH43_16|	-5.38146	0.00148777	0.0217571
AVM46714.1|GH0|	-5.91497	0.00149023	0.0217781
AEN97568.1|GT4|	-3.06925	0.00149511	0.0218047
ALJ60313.1|GH92|	-2.25817	0.00149467	0.0218047
AVZ57459.1|GH2|	2.72743	0.00149421	0.0218047
BAK58013.1|GH13_31|	-4.8231	0.00150839	0.0219833
ALJ59586.1|GH13|	-4.45051	0.001512	0.022021
EDN79875.1|GH111|	1.91718	0.00151356	0.0220286
AVM44977.1|GH78|	-4.9925	0.00151638	0.0220547
AEN96493.1|GH13_11|	-2.91017	0.00151906	0.0220636
ALR80557.1|GT8|	2.49773	0.00151825	0.0220636
EEZ25884.1|GH144|	1.69101	0.00152113	0.0220753
ATV25336.1|CE11|	-4.948	0.00152194	0.0220753
BAQ28208.1|GH13_18|	2.04489	0.00152453	0.0220864
QCQ49538.1|GT83|	3.01699	0.00152477	0.0220864
QAT94914.1|GH3|	-2.71279	0.00152827	0.0221119
AVM43497.1|GH106|	-5.97704	0.0015286	0.0221119
AVM46734.1|GH9|	-6.30121	0.00153089	0.02213
AKI04526.1|CBM50|	4.23926	0.0015364	0.0221947
AEN96277.1|CE1|	-2.87963	0.0015403	0.0222359
AFN75322.1|GH115|	4.4854	0.00154502	0.022289
AVM44443.1|GH148|	-6.26094	0.00155495	0.0224171
AVM46452.1|PL35|	-5.40519	0.00155985	0.0224725
ACR71639.1|GT2|	-2.81607	0.00156774	0.022571
AIW44812.1|GH3|	3.08116	0.00157939	0.0227234
CBL13370.1|GH120|	-2.86421	0.0015827	0.0227557
CBW15994.1|GH77|	-2.84589	0.00158788	0.0228148
QCQ56167.1|GH32|	1.68837	0.00159538	0.0229071
AZH72073.1|GH25|	3.24619	0.0015995	0.0229457
QCT35587.1|GT4|	2.2409	0.00160021	0.0229457
AJE05849.1|GT4|	2.86546	0.00160263	0.0229649
SET51964.1|GH4|	1.85297	0.0016118	0.0230693
AYF96287.1|GH29|	2.19326	0.00161282	0.0230693
AOO73352.1|GH13_29|	4.36511	0.00161316	0.0230693
CBW20907.1|GT28|	1.67848	0.00161606	0.0230887
BBL15071.1|GT20|	-3.56929	0.00161667	0.0230887
CAH06603.1|GH3|	1.80792	0.00162293	0.0231626
BAL00799.1|GT35|	-1.77686	0.00163041	0.0232537
CBW21176.1|GH115|	1.82387	0.00163447	0.0232961
BAQ97614.1|GH16|	1.86225	0.00163879	0.0233422
CBL18261.1|GH13|	-2.96798	0.00164036	0.0233489
ACI09409.1|GH43_11|	-4.15457	0.00164368	0.0233642
BAD51124.1|GH127|	4.26735	0.00164472	0.0233642
CBK82630.1|GH36|	-4.50435	0.0016438	0.0233642
AVM46501.1|GH0|	-6.94501	0.0016461	0.0233683
ANR72335.1|GH27|	-6.16478	0.00164973	0.0234042
AMP56320.1|GH24|	-3.88125	0.0016529	0.0234337
AKA50425.1|GH76|	1.66638	0.00165794	0.0234836
CBK97477.1|CBM23|GH5_7|	-6.33752	0.00165863	0.0234836
AYC10446.1|CBM50|	4.28512	0.00165992	0.0234864
ALJ61832.1|GT2|	-1.83831	0.00166163	0.023495
QCQ33866.1|GH97|	2.45513	0.00166402	0.0235133
ALR80555.1|GT8|	2.52846	0.00166681	0.023537
AEN96200.1|GH23|	-2.80378	0.00166948	0.0235592
ANU44856.1|GH38|	2.64519	0.00167342	0.0235991
AOP00251.1|GH127|	2.45774	0.00167589	0.0236185
VEE13184.1|GH1|	2.46337	0.00167954	0.0236543
BAP84094.1|GH136|	2.44796	0.00168482	0.023713
CBK71374.1|GH3|	1.90077	0.00169031	0.0237745
ADY31191.1|GH109|	-2.33769	0.00169221	0.0237856
AJG99739.1|GH51|	1.4922	0.00170155	0.0238541
AYD47223.1|CBM32|GH31|	-2.69324	0.00169956	0.0238541
BBL07500.1|GH123|	-3.77767	0.00170076	0.0238541
ACD98435.1|GH23|	3.91816	0.00169885	0.0238541
BBL06692.1|GT35|GT3|	-2.46618	0.00170319	0.0238615
CUA19486.1|GH23|	1.21269	0.0017053	0.0238754
ANQ59508.1|GH26|	2.54374	0.00171409	0.0239826
ALE37116.1|GT2|	3.3307	0.0017195	0.0240426
BAR02512.1|GT2|	3.20707	0.00172317	0.0240467
AVM43284.1|GH2|	-6.26753	0.00172258	0.0240467
AVM43814.1|GH0|	-6.33118	0.00172256	0.0240467
QBF73981.1|GH112|	2.65096	0.00172874	0.0241086
CBK93274.1|GT2|	-5.17927	0.00173263	0.0241318
AEX64949.1|GH2|	-4.88558	0.00173266	0.0241318
ATP37884.1|GT32|	4.75683	0.00173564	0.0241575
QAT95721.1|GT28|	-2.70174	0.00173948	0.0241952
ACV56467.1|GT51|	2.16126	0.00174675	0.0242805
AVM44762.1|GH63|	-5.4753	0.00175314	0.0243535
BAL00800.1|GT5|	-1.9536	0.00176052	0.0244401
ADJ79570.1|GH3|	4.74951	0.00176236	0.0244497
AVM44571.1|GH148|	-6.17628	0.00176358	0.0244508
QAT94772.1|GH23|	-2.71302	0.00176574	0.0244648
VCV21228.1|GH130|2.4.1.281	-1.22478	0.00177009	0.024494
CUA20132.1|GH3|	3.02278	0.00177014	0.024494
CBW15855.1|GT2|	-2.72414	0.00177405	0.0245322
AVM43342.1|GH36|	-6.87213	0.00177778	0.0245679
ANY12208.1|GT51|	-5.71629	0.00177979	0.0245798
CBK72917.1|CBM20|CBM26|CBM74|GH13_28|	3.73292	0.00178258	0.0246024
AVM44182.1|PL33_1|	-5.75997	0.00178403	0.0246065
ADD61757.1|CE12|CE8|3.-.-.-	-2.66578	0.00179911	0.0246869
ANU40725.1|CE7|	1.3854	0.00179748	0.0246869
AVT44759.1|GH43_11|	2.13801	0.00179137	0.0246869
CBK72715.1|CBM48|GH13_14|	2.12412	0.00179789	0.0246869
QCQ43005.1|GH18|	2.95121	0.00179269	0.0246869
SFV72825.1|GT4|	-5.17589	0.00179825	0.0246869
AKU65834.1|GH2|	2.16487	0.00179814	0.0246869
CCB94728.1|GT4|	2.19379	0.00179361	0.0246869
QCQ53011.1|GT0|	4.82187	0.00181299	0.0248614
BAQ28591.1|GH43_12|	2.83168	0.00181984	0.0249392
CEN29422.1|GH1|	2.17768	0.00182871	0.0250448
APO34749.1|GT8|	4.70602	0.0018325	0.0250806
AAA63610.1|GH43_12|3.2.1.37|3.2.1.55	-2.61981	0.00183512	0.0251004
CBL33913.1|GT35|	-3.68504	0.00183748	0.0251166
AEN97569.1|GT4|	-3.0395	0.00183949	0.025128
AVM45461.1|GT19|	-6.18886	0.00184078	0.0251294
AVM46586.1|GH2|	-6.19509	0.00184983	0.0252369
VCV20380.1|CBM32|GH85|	-3.4249	0.00186509	0.0254288
CBK82500.1|GH32|	-5.2414	0.00186703	0.025439
QCQ52102.1|GH20|	1.91571	0.0018715	0.0254836
AEN96546.1|CE4|	-2.48995	0.00187375	0.0254981
AVM44875.1|GH51|	-6.29383	0.00187545	0.0255049
QAT95484.1|GT25|	-3.07088	0.0019005	0.0258292
ALD54965.1|GH23|	-4.34179	0.00191153	0.0259295
AVM43373.1|GH0|	-5.70015	0.00191038	0.0259295
ATO98520.1|GH77|	-2.93412	0.00190983	0.0259295
ALE37114.1|CBM13|GH25|	3.56397	0.00191391	0.0259453
ATP54514.1|GH1|	1.84761	0.00192333	0.0260196
QDK76499.1|GT83|	2.3632	0.00192337	0.0260196
BBL03722.1|GH26|	-4.19908	0.00192101	0.0260196
ZP_02867307.1|GT4|	2.28164	0.00192426	0.0260196
AVM45721.1|GH5|	-5.79375	0.00192976	0.0260774
SFV72712.1|GT4|	-4.34074	0.00193484	0.0261295
CAH06089.1|GH78|	2.85718	0.0019416	0.0262042
SNV37866.1|CBM62|	-2.90709	0.00194847	0.0262486
ABI94089.1|GH3|3.2.1.21	-2.52663	0.00194814	0.0262486
AVM45203.1|GH106|	-5.40869	0.00194858	0.0262486
AVM46012.1|GH39|	-6.78536	0.00195035	0.0262488
ZP_02866995.1|GH3|	2.69889	0.00195105	0.0262488
CUA17814.1|GH31|	2.64376	0.00195493	0.0262845
ANU56223.1|CBM32|GH35|	-1.27561	0.00196821	0.0264415
AVM46758.1|GH42|	-5.65029	0.00196909	0.0264415
AKA53993.1|GH2|	2.59646	0.00197454	0.026498
QCT79600.1|GH13_14|	3.14759	0.0019831	0.0265962
QDO71616.1|GT4|	-4.1236	0.00199259	0.0267067
AKU69278.1|GH13|	-3.96872	0.00199391	0.0267077
AVM44237.1|CBM48|GH13_8|	-5.65841	0.00199968	0.0267682
APO31600.1|CBM50|GH18|	2.36815	0.00200543	0.0268199
VEI29258.1|GH23|	-2.44582	0.00200606	0.0268199
BAV02413.1|GT51|	-4.16382	0.00200987	0.026854
CBL35301.1|CBM6|GH2|	-6.01425	0.00201463	0.0268621
ALT82779.1|GT4|	-3.97549	0.00201536	0.0268621
AVM43323.1|GH0|	-5.74599	0.00201321	0.0268621
QCQ44849.1|GH26|	3.90706	0.00201676	0.0268621
BAW16812.1|GT4|	2.38458	0.00201559	0.0268621
QAT95469.1|GT51|	-2.91124	0.00202273	0.0269247
AEN95753.1|GH43_4|	-2.26727	0.0020273	0.0269688
ALO71996.1|CBM61|GH53|	3.66893	0.00203492	0.027042
ARC48559.1|GT51|	2.43447	0.00203746	0.027042
QCQ40397.1|GH92|	2.76557	0.00203563	0.027042
SDO68434.1|CBM32|GH101|	1.80392	0.00203787	0.027042
AVM43770.1|GH5|	-6.22462	0.00204031	0.0270575
EDP26020.1|GH113|	-2.93739	0.00204241	0.0270686
AUI56320.1|GT2|	-4.54621	0.00205675	0.0272418
QCQ43239.1|GH127|	2.70054	0.00208183	0.0275568
AKZ71408.1|GH31|	-4.41744	0.00208641	0.0276003
CBW14362.1|GT9|	-2.84602	0.00209062	0.027639
ANY11100.1|GT51|	-5.2198	0.00209325	0.0276565
AVM46768.1|GH39|	-4.91093	0.00210842	0.0278397
BBL02428.1|GT4|	-3.79295	0.00211082	0.0278542
AUS96631.1|GH38|	-5.25363	0.00211677	0.0279155
ADQ02165.1|GT2|	2.36854	0.00212011	0.027936
SEU04537.1|GH1|	2.1331	0.00212156	0.027936
CDL66736.1|GH13|	-3.8154	0.00212225	0.027936
ACZ25181.1|GT83|	2.17538	0.00212622	0.0279365
CED92919.1|CE4|	2.25924	0.00212545	0.0279365
VEI30067.1|GT51|	-2.20978	0.00212618	0.0279365
CCB96358.1|CBM50|	3.13303	0.00213894	0.0280864
AQL14487.1|GH43_26|	-3.93762	0.00214343	0.0281281
AVM53987.1|GH57|	-1.49243	0.00214874	0.0281804
BAD50761.1|GH35|	2.7824	0.00215245	0.0282117
QCQ42686.1|GH13_14|	1.8189	0.00215558	0.0282355
AVM47101.1|CBM51|GH36|	-5.88691	0.00215798	0.0282496
BAD49363.1|CBM50|	2.2621	0.0021627	0.028294
QCQ44917.1|GH110|	1.80805	0.00216977	0.0283691
AOL10717.1|CBM5|GH18|	3.00676	0.00217551	0.0284268
ALJ60877.1|GH110|	-5.08504	0.00217819	0.0284386
QAA35396.1|GH1|	2.24334	0.00218041	0.0284386
AVM44738.1|GH148|	-5.1317	0.00217952	0.0284386
CBL25050.1|GH31|	1.61407	0.0021829	0.0284536
BAI64376.1|GH13_31|	3.19405	0.00218848	0.028509
CED94665.1|GT26|	2.1879	0.00219501	0.0285766
QCQ48074.1|CBM50|	-3.02166	0.00219766	0.0285937
ANU74658.1|GH3|	-2.39256	0.00220073	0.0286162
ANU41013.1|CE9|	1.53916	0.00221309	0.0287595
AJE06715.1|GH13_31|	3.1566	0.00222644	0.0289153
ASN97837.1|GH1|	2.56972	0.00223128	0.0289605
ARA85284.1|CE12|	-2.53034	0.00224271	0.0290471
AVM46741.1|GT26|GT4|	-6.13666	0.00224339	0.0290471
AEZ62922.1|GH32|	-4.97087	0.00224074	0.0290471
ABD99785.1|GT4|	4.61653	0.00224005	0.0290471
BAK59978.1|CBM34|GH13_20|	-4.75346	0.00224614	0.029065
AXA29022.1|GH19|	-4.45306	0.00226246	0.0292585
ACR71139.1|GT2|	-2.65835	0.00227157	0.0293408
AZS30506.1|GT4|	-6.42511	0.00227144	0.0293408
CBW15127.1|GT19|	-2.3544	0.00227642	0.02938
ALT82510.1|GH1|	-3.43582	0.00227736	0.02938
AVM44639.1|GH13|	-5.61372	0.00228417	0.02945
AKA51775.1|GT2|	2.94455	0.00229286	0.029539
VEG24255.1|GH43_11|	1.74843	0.00229522	0.029539
AEN96862.1|GT4|	-2.83747	0.00229466	0.029539
CBW15430.1|GH102|	-2.32055	0.00229809	0.0295581
VED87721.1|CE9|	2.38385	0.00231231	0.0297231
AKA53781.1|GH43_28|	1.77431	0.00231892	0.0297902
AOL09688.1|GH43_29|	2.56723	0.00232512	0.0298519
AVM46435.1|GH3|	-5.49629	0.00232878	0.0298809
ALD00436.1|CBM48|GH13_13|	2.84675	0.00233222	0.0298891
AVM46217.1|GH0|	-6.22837	0.00233179	0.0298891
ABD98886.1|GH32|	4.21823	0.00233675	0.0299291
AEN95283.1|GT2|	-2.96791	0.0023397	0.029949
VEG80346.1|GT2|	3.21033	0.00234406	0.0299869
AVM46742.1|GH95|	-5.65059	0.00234617	0.0299959
QCQ39570.1|GH127|	2.8515	0.00235182	0.0300501
AVM45569.1|GH38|	-5.84457	0.0023564	0.0300726
AHW59526.1|CBM13|GH43_7|	-3.00744	0.00235517	0.0300726
ANQ61517.1|GH76|	2.79572	0.00235989	0.0300952
AWY98201.1|GH0|	1.35131	0.00236099	0.0300952
CBL10144.1|GH43_35|GH51|	-3.23277	0.00236517	0.0301305
AOZ95089.1|CBM48|GH13_9|	-1.96304	0.00236884	0.0301592
BAK59951.1|GH1|	-4.23996	0.00237164	0.030177
CUA20809.1|GT4|	2.71083	0.00237662	0.0302223
BAD47183.1|GT2|	3.89364	0.00238749	0.0303424
SET96232.1|GT2|GT4|	1.77845	0.00239422	0.0304098
CED94733.1|GT51|	1.89547	0.00239967	0.0304609
CCB94908.1|GT4|	2.27634	0.00241518	0.0306396
BAK60984.1|CE4|	-5.14714	0.00242629	0.0307623
CED93349.1|GH65|	1.82795	0.00244483	0.030979
QCQ45942.1|GH20|	2.63881	0.00245182	0.0310307
ADJ78577.1|GH23|	4.92026	0.00245074	0.0310307
VDS02406.1|GH78|	-5.01084	0.00246193	0.0311402
QCQ48432.1|GT8|	3.9768	0.00246397	0.0311476
ALJ62147.1|GH138|	-1.98208	0.00246792	0.0311605
QCQ49310.1|GH130|	2.38512	0.00246672	0.0311605
VDZ82026.1|GH32|	-3.16287	0.00247209	0.0311947
AWY99446.1|GH3|	3.6816	0.00247685	0.031227
AFK82697.1|GH9|	-5.2303	0.00247756	0.031227
CUA18252.1|GH20|	2.14632	0.00247905	0.0312272
AVM44903.1|GH4|	-5.40866	0.00248192	0.031245
QDG36698.1|GT4|	-1.52194	0.00248706	0.0312912
AIF90186.1|GH2|	3.50242	0.00249529	0.0313763
AVM43288.1|GH78|	-6.56026	0.00251122	0.031558
AVM45199.1|GH148|	-6.08752	0.00251761	0.0316196
CED94021.1|GH13_31|	1.92901	0.00252077	0.0316408
ALG48242.1|CBM32|GH89|	5.17021	0.00252454	0.0316695
AKA51774.1|GT2|	3.14522	0.00252658	0.0316765
BBL07558.1|CBM50|	-2.37159	0.00255331	0.0319928
AOL10076.1|GT2|	3.19969	0.00255691	0.0320191
AGX07415.1|GT2|	-2.39959	0.00257038	0.0321689
AAV61007.1|GT2|GT8|	2.07726	0.00257862	0.0322531
AIZ15045.1|GH32|	3.49293	0.0025847	0.0323103
AIC24805.1|GT2|	2.54583	0.00258675	0.032317
QCT77352.1|GH3|	3.09035	0.00259231	0.0323675
ABE95624.1|GH129|	2.29157	0.0026035	0.0324882
SQH67222.1|GT4|	2.66446	0.00261353	0.0325943
EIY59668.1|GH164|3.2.1.25	-3.84029	0.00262118	0.032664
QAU16583.1|CE0|	1.53322	0.00262217	0.032664
ADL34828.1|GH3|	1.82799	0.00262844	0.0327039
AVM68949.1|GT35|	-2.05263	0.00262722	0.0327039
AEN96865.1|GT4|	-2.70775	0.00263283	0.0327393
AEN95221.1|GH28|	-2.88159	0.00263761	0.032774
QDO67467.1|CE12|	-3.95584	0.00264176	0.032774
BAV02220.1|CBM34|GH13_20|	-4.3541	0.00264168	0.032774
AVV52844.1|GT5|	-4.61133	0.00264143	0.032774
AEE95353.1|PL11_1|	-2.73258	0.00264787	0.0328309
QCD36412.1|CBM48|GH13_8|	-2.38519	0.00265688	0.0328993
ABX40817.1|GH94|	-2.55521	0.00265684	0.0328993
ALE09650.1|GH38|	3.18916	0.00265801	0.0328993
ANQ61826.1|CBM32|GH35|	1.55358	0.00267242	0.0330585
QCQ53808.1|GH3|	3.93282	0.00269145	0.0332745
EDV05054.1|CBM4|GH10|3.2.1.8	-3.6924	0.00269653	0.033318
AHF26393.1|GT2|	-5.51178	0.00269988	0.0333402
AUE15954.1|GT2|	2.24396	0.00270745	0.0334143
CBK71603.1|GH43_27|	2.31532	0.00271046	0.0334321
CBW15854.1|GH103|	-2.46891	0.00271417	0.0334586
AVV54634.1|CBM48|GH13_8|	-2.01433	0.00272434	0.03354
CED93292.1|GT51|	2.08705	0.00272835	0.03354
CUA17494.1|GH110|	2.49295	0.00273131	0.03354
QCT76696.1|CBM62|	2.63205	0.00272439	0.03354
QDO70964.1|GH88|	-2.10406	0.00273079	0.03354
CBK96966.1|CE2|	-6.16085	0.00273178	0.03354
ZP_02866529.1|CBM32|CBM6|GH92|	3.65754	0.00272697	0.03354
APO26857.1|GT4|	-3.79772	0.00273687	0.0335833
QBF76188.1|GT2|	1.50563	0.0027418	0.0336068
CBK69211.1|GT4|	-4.00581	0.00274194	0.0336068
AVM45298.1|GH0|	-5.19266	0.00274566	0.0336225
ACR71571.1|GH73|	-3.17352	0.00274637	0.0336225
BAD50948.1|GT30|	2.66113	0.00274816	0.0336252
AYA99650.1|CBM48|GH13_14|	1.96243	0.00275141	0.0336457
CBL34265.1|GH2|	-3.98819	0.00275485	0.0336684
ADQ03289.1|GT4|	2.67031	0.00276583	0.0337833
CBL26520.1|GT5|	1.24272	0.0027678	0.033788
AVM43167.1|GH148|	-6.46399	0.00277157	0.0337955
AVM47010.1|GH148|	-6.47448	0.00277026	0.0337955
QDI45340.1|GT4|	-1.98184	0.0027939	0.0340482
VEG22793.1|GH36|	3.13499	0.00279625	0.0340575
AVM45738.1|GH130|	-5.14904	0.00279795	0.0340587
AMD98650.1|GT51|	2.89581	0.00281398	0.0342344
SET65119.1|GH2|	-3.55142	0.00282793	0.0343844
AVM44415.1|GH10|	-5.37624	0.00283469	0.034447
AZZ28679.1|GH127|	3.06403	0.0028378	0.0344652
QAT95481.1|GH103|	-2.29454	0.00284348	0.034497
AVM45596.1|GH2|	-5.90868	0.00284364	0.034497
CBK71257.1|GH13_30|	3.80487	0.0028547	0.0346114
CBL08090.1|GH13|	-1.44626	0.00286132	0.034672
ARC49304.1|GT2|	3.80561	0.00286475	0.0346939
AEN96572.1|GH105|	-1.56749	0.0028783	0.0348069
AVM45634.1|GH1|	-5.82288	0.00287704	0.0348069
CBK83446.1|GH36|	-4.68323	0.00287898	0.0348069
CBW15153.1|GT51|	-2.57776	0.00288412	0.0348494
ADL04208.1|GH94|	-2.52588	0.00288725	0.0348674
ACV55985.1|GT4|	2.14036	0.00289635	0.0349378
QCQ41042.1|GT2|	-4.09375	0.00289605	0.0349378
AKA50648.1|GH35|	2.70619	0.00290787	0.035057
ANZ46074.1|GT83|	-5.22612	0.00291135	0.0350792
SFV72707.1|GH133|	-3.77157	0.00293186	0.0353063
ADU21019.1|GT35|	-2.34813	0.00293995	0.0353638
AII65940.1|CE1|	4.90973	0.00293881	0.0353638
AQL18225.1|GT51|	-3.78833	0.00294235	0.0353699
CCB94679.1|GH32|	1.99627	0.00294377	0.0353699
ANZ45907.1|GH18|	-3.87536	0.0029555	0.0354909
AVM44429.1|GH110|	-5.74123	0.00298194	0.0357884
AIF90935.1|GT2|	2.53976	0.00298389	0.0357916
AGB29127.1|GH3|	-2.90713	0.00298815	0.0358024
ALD00100.1|GH3|	2.71028	0.00298716	0.0358024
AVM44733.1|GH163|	-5.94124	0.00300808	0.036014
BAR02614.1|GH36|	4.5734	0.00300918	0.036014
AII67145.1|GH95|	4.88239	0.00301472	0.0360601
ALD00113.1|GT51|	2.9972	0.00302386	0.0361492
AVM46580.1|GH0|	-6.4737	0.00303378	0.0362272
AUD88155.1|GT2|	2.83631	0.00303274	0.0362272
QCR38409.1|GH1|	2.10105	0.00304095	0.03629
AND18137.1|GH106|	5.29562	0.00304357	0.03629
SSC63340.1|GT51|	2.76517	0.00304414	0.03629
AUI46044.1|PL8|	3.05091	0.00304596	0.0362914
ACV55691.1|GT2|	1.85205	0.00305145	0.0363366
ACB18595.1|GH13_29|	2.11777	0.00308925	0.0367658
QCQ54901.1|GT101|	3.14637	0.00309093	0.0367658
AVM46833.1|GH2|	-4.58557	0.00309351	0.0367759
QCD43614.1|GH2|	-3.52205	0.00310379	0.0368775
AAO79241.1|GH29|3.2.1.51	-1.9	0.00310923	0.0369217
AII77115.1|GH42|	2.57113	0.00311664	0.0369564
QCQ31725.1|GH95|	1.31402	0.00311908	0.0369564
BAV03055.1|GH1|	-3.94366	0.00311694	0.0369564
BAI54204.1|GH38|	4.55725	0.00311824	0.0369564
AVM46202.1|GH2|	-4.93208	0.00312816	0.0370435
AGH41135.1|CBM48|GH13_9|	2.97098	0.00314261	0.0371939
VDN48119.1|CBM34|GH13_39|	-3.50663	0.00314713	0.0372268
ASQ48333.1|GT35|	-2.10488	0.00315037	0.0372444
AVM46561.1|GT2|	-5.52795	0.00316011	0.0373389
AVM44901.1|GH39|	-5.37127	0.00316482	0.0373739
AVM47064.1|GH39|	-4.99902	0.00317046	0.0374199
ABX42243.1|GH65|2.4.1.279	-3.08342	0.00317374	0.0374378
AJE90756.1|GH23|	-4.06161	0.00318166	0.0375105
APB72482.1|GH112|	-2.67497	0.00318661	0.0375274
AYF95094.1|CBM32|GH20|GH84|	2.30322	0.00318509	0.0375274
AUD69536.1|GH3|	2.84109	0.0031906	0.0375538
AJT49965.1|GT4|	4.95247	0.00319494	0.0375841
QAZ92200.1|GH1|	1.99565	0.00320468	0.0376779
CBK97202.1|CE4|	-5.81104	0.00321897	0.0378251
SNV02891.1|GH3|	2.32817	0.00322901	0.0379222
BBL07022.1|GH92|	-3.72632	0.00324513	0.0380906
APW90749.1|GH32|	-3.79125	0.00325042	0.0381318
QCQ51054.1|GT2|	2.40997	0.00325369	0.0381491
AVM46987.1|GH110|	-6.33703	0.00327208	0.0383436
AEN95285.1|GT0|	-3.0072	0.00327406	0.0383458
APO29817.1|GH18|	2.28617	0.00329036	0.0385157
AOW08552.1|GH97|	-1.7618	0.0033167	0.0387814
BBL07019.1|GH63|	-3.91308	0.00331635	0.0387814
CBL14033.1|GH51|	-4.66526	0.00333778	0.0390065
ADY36652.1|CE1|	5.24239	0.00334156	0.0390293
AOO73971.1|CBM50|GH25|	4.75568	0.00334367	0.0390327
QCT33935.1|GT4|	3.04085	0.00335055	0.0390916
AAN24390.1|GT2|	4.83915	0.00336446	0.0392324
AQN79250.1|GH1|	-4.82939	0.00337053	0.0392818
ADY34496.1|GT4|	-2.27602	0.00337576	0.0392895
CBK83480.1|GH77|	-3.46981	0.00337472	0.0392895
ADU27514.1|GT35|	-3.64995	0.00337672	0.0392895
QCQ53324.1|GH76|	2.20966	0.00338081	0.0393157
AVM45104.1|GH39|	-5.79737	0.00339584	0.0394691
QCQ40701.1|GH20|	1.87459	0.00340245	0.0395243
ALJ61437.1|GH31|	-4.26572	0.00341395	0.0396364
ARI58474.1|GT8|	2.17894	0.00341945	0.0396786
ANU46306.1|GH2|	-1.60785	0.00342222	0.0396892
AEN98062.1|CBM48|GH13_11|	-1.58033	0.00342677	0.0397204
ARC34759.1|CE9|	1.84724	0.00343086	0.0397462
AVM46415.1|CE7|	-5.19714	0.00343787	0.0398058
ADL34851.1|GT35|	-1.28888	0.00344297	0.0398218
ADQ02845.1|GH136|	2.37042	0.00344268	0.0398218
ASM65276.1|GT2|	-2.06641	0.00344624	0.0398379
AZS29965.1|CBM62|	-2.6505	0.00345995	0.0399303
QDO70678.1|GH145|	-2.93147	0.00346224	0.0399303
ALJ61294.1|CBM62|	-4.91396	0.0034583	0.0399303
AVM46992.1|GH28|	-5.43767	0.00346358	0.0399303
AIF90034.1|GH32|	4.43572	0.00346021	0.0399303
AZS28177.1|CBM62|	-3.50626	0.00346911	0.0399724
AEN96444.1|GH77|	-1.5403	0.00347814	0.0400036
ART04403.1|GH23|	-3.83975	0.00347931	0.0400036
AZS31970.1|GH109|	-1.83453	0.00347491	0.0400036
QCQ30227.1|GT4|	8.51073	0.00347772	0.0400036
AZH71323.1|GT2|	3.60224	0.00348497	0.0400471
AQN79420.1|GT4|	-5.67427	0.00348827	0.0400636
ARI58471.1|GH1|	2.39455	0.00349185	0.0400653
AVM44109.1|GH110|	-5.44502	0.00349218	0.0400653
BAQ29878.1|GT8|	4.05013	0.00350461	0.0401864
ALJ59936.1|GH0|	-4.12096	0.00351161	0.040245
AVM43470.1|GH0|	-6.29076	0.00351928	0.0403113
SFV73006.1|GT1|	-4.20201	0.00352333	0.040336
ASM68477.1|GH91|	2.51777	0.00354087	0.0405151
QDO69281.1|GH2|	-2.77354	0.00354452	0.0405352
QCQ44928.1|GH2|	1.61493	0.00354809	0.0405543
AND21095.1|GH29|	3.20537	0.00355397	0.0405983
VEF44141.1|GT25|	-3.01692	0.00355575	0.0405983
QAY38981.1|GH37|	1.94632	0.00355988	0.0406237
AVM45628.1|PL35|	-6.27355	0.00357061	0.0407244
AVT46013.1|GH31|	2.67821	0.00357654	0.0407702
VEJ19452.1|GT4|	-1.47994	0.00358284	0.040804
ARC34710.1|GT2|	2.73094	0.00358332	0.040804
SDO44544.1|GH38|	2.36566	0.00359037	0.0408625
AJE05091.1|GT2|	2.07694	0.00362803	0.0412472
QCX37636.1|GH94|	-4.06247	0.00362774	0.0412472
QBJ16968.1|CBM50|	-1.3583	0.00364944	0.0414684
ANU59599.1|GH95|	-1.9687	0.00365901	0.0415551
AHJ17540.1|GH129|	2.50474	0.00367289	0.0416683
BBA29407.1|GT35|	-6.32606	0.00367186	0.0416683
ALJ60551.1|GH92|	-2.56506	0.00367781	0.0416799
ATV25711.1|GH133|	-4.51997	0.00367706	0.0416799
AWX75979.1|GT51|	-3.26637	0.00368053	0.0416886
AHJ17610.1|GH85|	2.26001	0.00368671	0.0417365
QCD35244.1|GT2|	-4.0628	0.00369078	0.0417541
QCQ56069.1|GH20|	3.85523	0.00369218	0.0417541
BAJ65789.1|GH31|	2.30734	0.0036967	0.0417741
VEF34946.1|GH1|	4.40319	0.00369982	0.0417741
VEG41715.1|GH25|	3.80111	0.00369957	0.0417741
AVM47066.1|GH116|	-5.0785	0.00370377	0.0417966
ATP36033.1|GH126|	3.92191	0.00371344	0.0418836
ANU70827.1|CBM66|	2.61374	0.00372484	0.04199
ALP95649.1|CBM40|GH33|	-3.15651	0.0037281	0.0420046
VEI32860.1|CBM48|GH13_11|	-2.27325	0.00373247	0.0420107
AOL11050.1|GH13_4|	2.60685	0.00373258	0.0420107
QBJ17073.1|GT2|	-2.32648	0.00373974	0.0420691
QBF75944.1|CBM48|GH13_11|	2.43078	0.00374208	0.0420697
AVT44627.1|GT51|	4.32354	0.00374373	0.0420697
AVM45225.1|GH4|	-5.47889	0.0037465	0.0420787
ASM70685.1|GH3|	-3.56568	0.00375911	0.0421981
QCT77862.1|GH97|	1.7707	0.00376888	0.0422677
CBK82792.1|GT2|	-4.18319	0.00376927	0.0422677
BAK59605.1|GT51|	-4.29518	0.00377887	0.0423531
CBL25049.1|GH13_31|	1.36348	0.00379048	0.042461
AVT44866.1|GH43_12|	2.83098	0.00380227	0.0425707
BBL00218.1|GT0|	-2.02975	0.00380827	0.0426155
AZS29434.1|GT2|	-4.15202	0.00382425	0.0427719
ALJ62143.1|GH95|	-1.60901	0.00383342	0.042852
ADH61112.1|CE1|	1.98682	0.00384029	0.0429064
ANZ45249.1|GT26|	-4.05335	0.00384269	0.0429107
ANY11947.1|GH36|	-5.28534	0.00385168	0.0429609
QAT95932.1|GH23|	-2.52932	0.00385322	0.0429609
ADJ79088.1|GT2|	4.80559	0.00385092	0.0429609
AUM01786.1|GH13_19|	-3.56438	0.00385656	0.0429757
BAK60653.1|GH13_29|	-4.02714	0.00385982	0.0429896
AVM45789.1|GH5|	-5.38871	0.00386339	0.0429923
ALO49805.1|GH92|	-4.27325	0.00386409	0.0429923
BAV09483.1|GH130|	-2.82178	0.00386647	0.0429964
QDO70965.1|PL35|	-2.42262	0.00387389	0.0430565
CUA19761.1|GH76|	2.88358	0.00388127	0.043116
AVM46035.1|GT4|	-5.07947	0.00388603	0.0431465
ANU58346.1|GH29|	-1.41612	0.00389022	0.0431705
SFV73272.1|GT51|	-4.48075	0.0038968	0.0432169
AYF96260.1|CBM32|GH85|	2.37934	0.00389844	0.0432169
QCT77149.1|GH78|	2.75413	0.00390562	0.0432509
AVM45996.1|GH36|	-4.91449	0.00390759	0.0432509
CBK83542.1|GH53|	-4.88853	0.00390532	0.0432509
AII76148.1|CBM48|GH13_11|	1.92776	0.00391162	0.0432731
SCM56507.1|GH106|	-3.70552	0.00391493	0.0432872
ACR73263.1|CBM48|GH13|	-2.7999	0.00391897	0.0433095
AIE01649.1|GH23|	-3.81913	0.00392639	0.0433691
QCT76917.1|GH76|	2.82473	0.00393125	0.0434003
ANQ59495.1|GT4|	5.16814	0.00393572	0.0434272
AII64196.1|GT2|	3.20848	0.00394201	0.0434741
BAQ29718.1|GH31|	3.37492	0.00394488	0.0434833
ANQ62788.1|GH3|	2.85632	0.00394822	0.0434976
AIC24800.1|GT4|	3.56734	0.00395039	0.0434991
AEN97487.1|GH13|	-1.27224	0.00396739	0.0436285
ARC23688.1|GH32|	1.83107	0.00397031	0.0436285
QCQ35822.1|CBM13|GH2|	2.90211	0.00396599	0.0436285
ALC98915.1|GH36|	2.76581	0.00396846	0.0436285
CCO21057.1|GH109|	-2.41386	0.00398718	0.0437913
QCQ53328.1|GH43_26|	4.87339	0.00399632	0.0438691
ALE36517.1|GH85|	1.91449	0.0040109	0.0440065
AII76760.1|GH5_44|	1.99931	0.00402439	0.0440965
QDJ64304.1|CE1|	2.58616	0.00402529	0.0440965
AVM43467.1|GH78|	-5.48997	0.0040214	0.0440965
ABV21364.1|PL8_2|4.2.2.20	-1.26723	0.00402864	0.0441105
AIF89858.1|GH13_3|	3.81712	0.00403558	0.0441639
AFM81882.1|CBM48|GH13_9|	3.01238	0.00404137	0.0441945
AVM43319.1|GH39|GH42|	-4.71498	0.00404252	0.0441945
BBL05221.1|GH2|	-2.30203	0.00404668	0.0442173
AEN95371.1|GH13_31|	-1.3278	0.00405013	0.0442315
CEK46709.1|GH10|	-4.38946	0.00405212	0.0442315
ANH81141.1|CBM32|GH31|	-3.33988	0.00406397	0.0443382
CBK82608.1|GH42|	-2.73213	0.00406705	0.0443492
BAJ65883.1|GH43_29|3.2.1.55	2.32778	0.00406968	0.0443551
ABJ59625.1|GH65|	5.76778	0.00409303	0.0445869
AWW33033.1|PL1_2|	-5.37226	0.00409546	0.0445906
ANQ59810.1|GH97|	1.84702	0.00410171	0.0446131
ZP_02066435.1|GH30_8|3.2.1.136	-2.2565	0.00410086	0.0446131
ABE00087.1|GH65|	4.21798	0.00410679	0.0446456
AVM45334.1|GH42|	-6.2972	0.00411227	0.0446824
QBJ16998.1|GH97|	-1.21734	0.00411691	0.0447101
AIF91389.1|GH127|	4.04779	0.00412808	0.0448087
BAV02583.1|GH25|	-4.45577	0.00415332	0.0450598
ADH01037.1|GH43_12|	3.72496	0.00415722	0.0450792
CED94212.1|GH36|	1.76447	0.00416008	0.0450855
QCQ35426.1|GH89|	5.37333	0.00416293	0.0450855
QDH53223.1|GH95|	-1.07453	0.00416801	0.0450855
QDO86438.1|GT4|	-1.01006	0.00416544	0.0450855
BAK30123.1|GH1|	2.47009	0.00416837	0.0450855
SFV73829.1|GT2|	-4.20465	0.00419103	0.0453077
SFV73709.1|GT2|	-4.25866	0.00420228	0.0454064
ADJ79110.1|GH36|	4.6149	0.00420733	0.0454149
ZP_02866764.1|GH84|	3.84944	0.00420533	0.0454149
ALJ61314.1|GH3|	-1.75439	0.00421874	0.0454626
QCT76565.1|GT0|	2.8565	0.00421863	0.0454626
AVM47034.1|GH0|	-5.47721	0.0042198	0.0454626
ABD99790.1|GT4|	4.23011	0.00422027	0.0454626
SCV09885.1|GT2|	1.97092	0.00424331	0.0456878
SNV80349.1|GH77|	-3.15603	0.00426017	0.0458231
AEX64117.1|GH2|	-4.40728	0.00426004	0.0458231
AVM58088.1|CE1|	2.38396	0.00426524	0.0458545
VEI29774.1|GT2|	-2.51953	0.00426907	0.0458727
AIF91469.1|GH36|	2.30707	0.00427657	0.045907
QCT35004.1|GH23|	2.09335	0.00427636	0.045907
ALP02475.1|GH0|	1.86966	0.0042811	0.0459095
QDB91514.1|GH36|	2.78157	0.00428094	0.0459095
CBK76574.1|CE4|	3.08772	0.00429322	0.0460163
QCQ40052.1|GH43_31|	2.80936	0.004298	0.0460445
AWK06529.1|GH2|	-3.13744	0.00430766	0.0460686
CBW23400.1|GH3|	2.92463	0.00430613	0.0460686
ESV34046.1|GH136|	2.10746	0.00430265	0.0460686
AIZ15056.1|GT51|	3.27906	0.00430888	0.0460686
AVM45611.1|GH78|	-4.86956	0.00431329	0.0460786
AJT50363.1|GT35|	5.06815	0.00431414	0.0460786
[truncated: 70,031 more rows]
