# Supplementary material for: Wilson’s disease-associated gut dysbiosis: novel insights into microbial functional alterations, virulence changes, and resistance markers
Source: Front Microbiol. 2026 Jan 15;16:1714276. doi: 10.3389/fmicb.2025.1714276 (PMC12853645; doi:10.3389/fmicb.2025.1714276)
Supplement: Supplementary file 17 [file Table_6.XLSX]

## Sheet: WD-vs-Healthy.DESeq2
ID	logFC	pValue	FDR
gb|AAA98484.1|ARO:3000596|ErmX	4.10254	9.46e-10	1.31e-07
gb|WP_041777404.1|ARO:3004480|Bado_rpoB_RIF	1.73733	5.45e-10	1.31e-07
gb|ADP36409.1|ARO:3003730|Bbif_ileS_MUP	2.44102	1.02e-08	9.45e-07
gb|AAA98096.1|ARO:3000595|ErmT	3.88639	1.51e-06	0.000105261
gb|AAV85982.1|ARO:3000535|macB	-1.73784	0.000152141	0.00845907
gb|CBH51823.1|ARO:3000556|tet(44)	-2.16888	0.000278074	0.0128841
gb|AAA88675.1|ARO:3000498|ErmF	-1.08697	0.000406246	0.0161338
gb|AAA20116.1|ARO:3000180|tetA(P)	1.73751	0.000877879	0.0305063
gb|ABA71727.1|ARO:3002926|vanR_in_vanG_cl	-1.55663	0.00138663	0.0421073
gb|AKO71461.1|ARO:3004608|EreD	-4.79131	0.00151465	0.0421073
gb|AAA74437.1|ARO:3000378|MexB	-1.11496	0.00259906	0.0656853
gb|AAC37034.1|ARO:3000522|ErmG	-2.18337	0.00391067	0.0884539
gb|AAA27459.1|ARO:3004683|aadS	-2.62233	0.00413633	0.0884539
gb|AAA20117.1|ARO:3000195|tetB(P)	1.63147	0.00474627	0.0896128
gb|BAB82500.1|ARO:3000186|tetM	1.19207	0.00483522	0.0896128
gb|CBH51824.1|ARO:3002629|ANT(6)-Ib	-1.68244	0.00532862	0.0925848
gb|WP_104671188.1|ARO:3003948|efrA	-2.08859	0.00568366	0.0929446
gb|ADZ12699.1|ARO:3005091|RanA	-1.11132	0.00710613	0.0987753
gb|CAC14595.1|ARO:3003056|smeE	-1.54524	0.00675385	0.0987753
gb|AAA25293.1|ARO:3000192|tetS	-2.40308	0.00681033	0.0987753
gb|AAL59753.1|ARO:3000412|sul2	-1.22737	0.00827097	0.109492
gb|AXF35727.1|ARO:3005121|lsa(D)	-3.75777	0.0113016	0.142812
gb|WP_063860454.1|ARO:3006881|EC-8	1.52963	0.0123266	0.148991
gb|AEV91214.1|ARO:3001832|ACT-10	-2.80156	0.0141025	0.163354
gb|AFQ93498.1|ARO:3002676|catB3	-3.5582	0.0153231	0.170393
gb|AAM09849.1|ARO:3000005|vanD	2.40892	0.0173244	0.185238
gb|WP_063860263.1|ARO:3006879|EC-19	1.79824	0.0198423	0.204302
gb|ACT97371.1|ARO:3003097|CfxA6	-2.15936	0.0207832	0.206347
gb|BAG75524.1|ARO:3003954|efmA	-3.11514	0.023185	0.214848
gb|AAK99679.1|ARO:3000822|pmrA	1.57669	0.0227667	0.214848
gb|AAL73129.1|ARO:3000616|mel	1.23867	0.0261873	0.220608
gb|AAB53445.1|ARO:3002897|SAT-4	-1.47415	0.0258372	0.220608
gb|ABA71733.1|ARO:3002972|vanT_in_vanG_cl	-3.49682	0.0246983	0.220608
gb|QQM99829.1|ARO:3007047|mefH	1.78734	0.0337658	0.276085
gb|AAX14802.1|ARO:3000781|adeJ	-1.25133	0.0388712	0.308749
gb|ACB05808.1|ARO:3003109|msrE	1.57644	0.0447412	0.345501
gb|AAC36915.1|ARO:3000593|ErmQ	1.20219	0.0490792	0.368757
gb|AET10444.1|ARO:3004032|tetA(46)	0.955337	0.0526985	0.375646
gb|ABA71732.1|ARO:3003069|vanXY_in_vanG	-3.31317	0.0515044	0.375646
gb|AEY83581.1|ARO:3000510|Saur_mupB_MUP	-1.64822	0.0586384	0.397597
gb|CAD55718.1|ARO:3000197|tet36	-2.8599	0.0576317	0.397597
gb|AAL05554.1|ARO:3003206|lsaE	1.94126	0.0625557	0.414059
gb|ABA71731.1|ARO:3002909|vanG	-2.42025	0.070779	0.457594
gb|ACK43806.1|ARO:3002617|aadA17	1.66855	0.075931	0.479746
gb|AAU10334.1|ARO:3002628|aad(6)	-1.14245	0.0788811	0.487039
gb|AAD45935.1|ARO:3000928|TEM-59	1.13978	0.0823411	0.487039
gb|ABA71730.1|ARO:3002965|vanW_in_vanG_cl	-2.23493	0.0812258	0.487039
gb|BAC67143.1|ARO:3000166|tet(B)	-1.70632	0.0872237	0.505171
gb|CAA79727.1|ARO:3000191|tetQ	-0.507485	0.091681	0.520149
gb|AAG07064.1|ARO:3003693|MexK	-2.53868	0.0951016	0.528765
gb|AAA22851.1|ARO:3000179|tet(L)	1.8906	0.100229	0.546347
gb|AAM09850.1|ARO:3002944|vanH_in_vanD_cl	2.0588	0.118556	0.610344
gb|AEG74319.1|ARO:3002794|QnrS5	1.59222	0.115133	0.610344
gb|BAC11911.1|ARO:3003551|emeA	-1.69967	0.11821	0.610344
gb|ACS83559.1|ARO:3004601|LnuP	1.05388	0.122292	0.618129
gb|AAN28721.1|ARO:3002871|tet37	-1.86794	0.127767	0.634271
gb|AAD23513.1|ARO:3003002|CfxA2	-0.699852	0.148835	0.674114
gb|AAU95779.1|ARO:3002169|MIR-3	-2.45153	0.14812	0.674114
gb|AGV10830.1|ARO:3002647|APH(3')-IIIa	-0.836821	0.150342	0.674114
gb|AYV52072.1|ARO:3002882|lmrD	-1.80143	0.141095	0.674114
gb|CAE51638.1|ARO:3002641|APH(3')-Ia	1.87859	0.1495	0.674114
gb|ABS70977.1|ARO:3004623|AAC(3)-IId	1.22473	0.141849	0.674114
gb|AET35493.1|ARO:3001777|OXA-347	-0.846416	0.155497	0.683121
gb|QQM99828.1|ARO:3007041|Erm(52)	-0.730013	0.157265	0.683121
gb|WP_001572373.1|ARO:3004684|MCR-9.1	-1.51188	0.164619	0.694101
gb|ABX54691.1|ARO:3002927|vanR_in_vanL_cl	-2.16751	0.164787	0.694101
gb|APB03219.1|ARO:3003986|TaeA	-0.515518	0.172753	0.716795
gb|AAA23215.1|ARO:3002687|catQ	2.05011	0.180805	0.739173
gb|AAL79549.2|ARO:3003003|CfxA3	-0.719204	0.20111	0.750352
gb|AXA30439.1|ARO:3002459|LEN-9	-1.62284	0.206738	0.750352
gb|CAE18141.1|ARO:3003111|lsaB	-0.876273	0.205739	0.750352
gb|CAJ47134.2|ARO:3001133|SHV-79	-2.05724	0.20333	0.750352
gb|AAK52604.1|ARO:3001425|OXA-31	-3.36631	0.208655	0.750352
gb|AHE40557.1|ARO:3002626|ANT(6)-Ia	-0.731919	0.200565	0.750352
gb|ABS70978.1|ARO:3004621|AAC(3)-IIe	1.17047	0.196421	0.750352
gb|OPG86592.1|ARO:3004626|Erm(49)	-3.83388	0.188597	0.750352
gb|WP_002289367.1|ARO:3007011|mdeA	1.46335	0.205629	0.750352
gb|ABG86067.1|ARO:3003773|Cper_mprF	2.05226	0.21053	0.750352
gb|AAF74725.1|ARO:3004659|Mef(En2)	-0.595315	0.222308	0.765864
gb|BAD59497.1|ARO:3000501|rpoB2	-0.203209	0.221778	0.765864
gb|CAA38525.1|ARO:3002535|AAC(3)-IIc	0.99935	0.223148	0.765864
gb|AAB51421.1|ARO:3002686|catP	-0.632333	0.237898	0.806532
gb|CAC47933.1|ARO:3005166|Tet(X1)	1.90298	0.243723	0.813731
gb|ABA71728.1|ARO:3002937|vanS_in_vanG_cl	-1.02055	0.245876	0.813731
gb|AAA21532.1|ARO:3003559|cepA	0.640994	0.268833	0.813812
gb|AAN06707.1|ARO:3000165|tet(A)	-0.584967	0.275174	0.813812
gb|AAP43109.1|ARO:3003922|oqxA	-0.722337	0.25504	0.813812
gb|AIA35096.1|ARO:3005059|LptD	0.496924	0.260828	0.813812
gb|BAH63252.1|ARO:3004583|Kpne_KpnF	0.543582	0.273175	0.813812
gb|CAJ19611.1|ARO:3002436|OKP-B-3	-2.04071	0.270195	0.813812
gb|AAF27727.1|ARO:3002602|aadA2	1.63526	0.272866	0.813812
gb|ANZ79240.1|ARO:3004035|tetA(60)	0.714966	0.27217	0.813812
gb|ABA71729.1|ARO:3002959|vanY_in_vanG_cl	1.42509	0.250895	0.813812
gb|AAA22904.1|ARO:3000578|CcrA	2.6393	0.27296	0.813812
gb|AEA37904.1|ARO:3003112|lsaC	-0.830617	0.284966	0.8339
gb|AAA23033.2|ARO:3000190|tetO	-0.243686	0.294138	0.847209
gb|CAA26199.1|ARO:3004089|ANT(3'')-IIa	-0.917857	0.295609	0.847209
gb|AAK76136.1|ARO:3000025|patB	0.540809	0.312005	0.856505
gb|AEI70575.1|ARO:3001826|ACT-9	-1.78489	0.322785	0.856505
gb|AJE60855.1|ARO:3003209|fosA5	-0.803785	0.318834	0.856505
gb|WP_008659027.1|ARO:3006226|CepA-49	-1.38962	0.31725	0.856505
gb|AAB23649.1|ARO:3004460|Vang_ACT_CHL	-1.14009	0.307905	0.856505
gb|AEP40503.1|ARO:3002929|vanR_in_vanN_cl	-1.37733	0.3235	0.856505
gb|AAG05915.1|ARO:3004074|MuxB	-1.87597	0.311365	0.856505
gb|CAE00499.1|ARO:3003835|cdeA	-2.71031	0.311697	0.856505
gb|AAC16242.1|ARO:3005069|rsmA	0.430727	0.331026	0.857715
gb|AAC60780.1|ARO:3003049|rosB	0.319248	0.400635	0.857715
gb|AAC73565.1|ARO:3004043|Ecol_acrA	0.313992	0.407461	0.857715
gb|AAC73788.1|ARO:3003841|kdpE	0.283869	0.416614	0.857715
gb|AAC75733.1|ARO:3000074|emrB	0.287254	0.432704	0.857715
gb|AAC76298.1|ARO:3000502|AcrF	0.288519	0.406632	0.857715
gb|AAC76539.1|ARO:3000796|mdtF	0.296555	0.433444	0.857715
gb|AAK97755.1|ARO:3000167|tet(C)	1.11471	0.357718	0.857715
gb|AAP43110.2|ARO:3003923|oqxB	-0.505506	0.424807	0.857715
gb|AAW34150.1|ARO:3004191|APH(2'')-If	-0.408199	0.375539	0.857715
gb|ABV18113.1|ARO:3001329|mdtG	0.297827	0.388793	0.857715
gb|BAA07072.1|ARO:3002812|pp-flo	0.729002	0.386698	0.857715
gb|BAA16344.1|ARO:3000491|acrD	0.280841	0.42887	0.857715
gb|BAE77781.1|ARO:3000795|mdtE	0.303741	0.430871	0.857715
gb|BAE78082.1|ARO:3003550|mdtP	0.305975	0.414801	0.857715
gb|BAE78083.1|ARO:3003549|mdtO	0.3007	0.43198	0.857715
gb|BAH63251.1|ARO:3004580|Kpne_KpnE	0.408694	0.348977	0.857715
gb|CAA77936.1|ARO:3004039|Ecol_emrE	0.483145	0.355291	0.857715
gb|CDO13836.1|ARO:3005044|OmpA	0.377302	0.396108	0.857715
gb|EHL92831.1|ARO:3004588|Kpne_KpnG	-0.489951	0.365325	0.857715
gb|WP_063865204.1|ARO:3006224|CepA-29	1.05983	0.435028	0.857715
gb|AAF19151.1|ARO:3000938|TEM-72	-0.997409	0.352285	0.857715
gb|AET10445.1|ARO:3004033|tetB(46)	0.467827	0.368955	0.857715
gb|QBQ85438.1|ARO:3004719|Tet(X3)	-0.914623	0.385301	0.857715
gb|AKA86814.1|ARO:3003746|optrA	-1.23895	0.347469	0.857715
gb|APB03216.1|ARO:3003982|LlmA_23S_CLI	-1.02859	0.338742	0.857715
gb|BAF80809.1|ARO:3002665|npmA	-0.847162	0.425552	0.857715
gb|CAA31895.1|ARO:3002533|AAC(3)-IIa	0.690317	0.433688	0.857715
gb|BAP68758.1|ARO:3001855|ACT-35	1.12488	0.389067	0.857715
gb|CAA23899.1|ARO:3002683|catI	2.43538	0.404228	0.857715
gb|AHF20043.1|ARO:3002798|QnrS9	0.794447	0.400625	0.857715
gb|AAO43110.1|ARO:3000300|lsaA	-1.21358	0.427971	0.857715
gb|EOD99669.1|ARO:3002875|dfrE	-1.51096	0.342118	0.857715
gb|WP_063843236.1|ARO:3006907|CfiA11	2.05651	0.394614	0.857715
gb|AET05998.1|ARO:3001399|OXA-4	-2.40276	0.411049	0.857715
gb|AGR55864.1|ARO:3001793|OXA-320	-2.31078	0.429028	0.857715
gb|AAC76297.1|ARO:3000499|AcrE	0.288259	0.443658	0.868569
gb|AAB63533.1|ARO:3002556|AAC(6')-Ii	-0.975254	0.448677	0.868703
gb|AAB41957.1|ARO:3000801|MexD	-1.41204	0.449975	0.868703
gb|ACN32294.1|ARO:3000237|TolC	0.262798	0.453757	0.869961
gb|AAC75135.2|ARO:3000792|mdtA	0.256911	0.460097	0.876074
gb|AAA88548.1|ARO:3002597|AAC6_Ie_APH2_Ia	0.179249	0.492437	0.888944
gb|AAC75136.1|ARO:3000793|mdtB	0.253043	0.475791	0.888944
gb|AAC75137.1|ARO:3000794|mdtC	0.261311	0.478115	0.888944
gb|AAC75314.1|ARO:3003578|PmrF	0.242247	0.480035	0.888944
gb|BAA03776.1|ARO:3000316|mphA	0.520843	0.480189	0.888944
gb|BAE78116.1|ARO:3003576|eptA	0.2532	0.488845	0.888944
gb|AAF17880.1|ARO:3002605|aadA5	0.629806	0.491603	0.888944
gb|ABG91835.1|ARO:3002860|dfrA17	0.682419	0.482915	0.888944
gb|WP_063860233.1|ARO:3006875|EC-14	-0.578683	0.497548	0.892377
gb|BAE78084.1|ARO:3003548|mdtN	0.257433	0.504534	0.893379
gb|WP_063865205.1|ARO:3006906|CfiA10	1.96501	0.501322	0.893379
gb|AEG74318.1|ARO:3002795|QnrS6	-0.971664	0.50971	0.896832
gb|AAC73564.1|ARO:3000216|acrB	0.204614	0.542481	0.897202
gb|AAC74149.2|ARO:3001216|mdtH	0.206254	0.544667	0.897202
gb|AAC76093.1|ARO:3002986|bacA	0.220869	0.53416	0.897202
gb|AFH35853.1|ARO:3001328|Ecol_mdfA	0.203834	0.544812	0.897202
gb|ANK04027.1|ARO:3003838|gadW	0.218315	0.545421	0.897202
gb|CAA09666.1|ARO:3004122|Kpne_OmpK37	-0.30343	0.535357	0.897202
gb|CDO61516.1|ARO:3003949|efrB	-0.378463	0.526709	0.897202
gb|AAT45742.1|ARO:3000988|TEM-126	0.348812	0.52666	0.897202
gb|AHE41345.1|ARO:3002797|QnrS8	0.581795	0.534477	0.897202
gb|AAF86641.1|ARO:3002922|vanR_in_vanC_cl	0.558306	0.539481	0.897202
gb|AFU25653.1|ARO:3001837|ACT-15	-1.15119	0.522579	0.897202
gb|AAA27471.1|ARO:3000205|tetX	-0.395106	0.569891	0.899613
gb|AAA99504.1|ARO:3002987|bcrA	-0.281046	0.583705	0.899613
gb|AAC75271.1|ARO:3003952|YojI	0.210604	0.556817	0.899613
gb|AAC77110.1|ARO:3004290|Ecol_ampC_BLA	0.197193	0.624551	0.899613
gb|AAD01868.1|ARO:3002867|dfrF	0.159122	0.605627	0.899613
gb|AAD51345.1|ARO:3003052|smeB	-0.230904	0.607066	0.899613
gb|AAK01167.1|ARO:3002819|msrC	-0.697795	0.623645	0.899613
gb|AAO42602.1|ARO:3002168|MIR-2	-0.525234	0.618812	0.899613
gb|AAY32951.1|ARO:3002837|lnuC	0.279535	0.589684	0.899613
gb|ACM47284.1|ARO:3002934|vanS_in_vanD_cl	-0.267563	0.588985	0.899613
gb|AEH26330.1|ARO:3005009|qacE	-0.428206	0.585096	0.899613
gb|AFJ59957.1|ARO:3001989|CTX-M-130	-0.923726	0.558059	0.899613
gb|AIT76086.1|ARO:3001850|ACT-30	-0.671002	0.605694	0.899613
gb|AML99881.1|ARO:3001327|MdtK	0.233119	0.594253	0.899613
gb|BAA11236.1|ARO:3000206|emrK	0.194811	0.590312	0.899613
gb|BAA16547.1|ARO:3000027|emrA	0.181785	0.615365	0.899613
gb|BAB38260.1|ARO:3000830|cpxA	0.188869	0.583132	0.899613
gb|BAE77933.1|ARO:3000518|CRP	0.167772	0.613923	0.899613
gb|BAJ42218.1|ARO:3004612|Ecol_ampH_BLA	0.198736	0.589945	0.899613
gb|CAH10847.1|ARO:3002620|aadA23	0.483871	0.609494	0.899613
gb|ACJ63260.1|ARO:3000413|sul3	-0.736536	0.622823	0.899613
gb|CAA52904.1|ARO:3002688|catS	-0.502586	0.577702	0.899613
gb|QIM09823.1|ARO:3005056|Tet(X6)	1.25691	0.555703	0.899613
gb|AAM09852.1|ARO:3003070|vanX_in_vanD_cl	0.672551	0.591971	0.899613
gb|CCI79240.1|ARO:3005047|eptB	-0.191532	0.631579	0.905046
gb|AEJ08681.1|ARO:3001109|SHV-52	0.393643	0.63854	0.910328
gb|QBQ69719.1|ARO:3004720|Tet(X4)	-0.337863	0.645555	0.911711
gb|AFR46589.1|ARO:3002771|QnrB58	0.767735	0.646069	0.911711
gb|AAC74000.1|ARO:3003950|msbA	0.155355	0.664875	0.914461
gb|AAC76296.1|ARO:3000656|AcrS	0.17627	0.663693	0.914461
gb|AAV37205.1|ARO:3003005|CfxA4	-0.367574	0.67533	0.914461
gb|BAA11237.1|ARO:3000254|emrY	0.162377	0.666169	0.914461
gb|BAA15934.1|ARO:3000829|baeS	0.146137	0.677622	0.914461
gb|CAC41008.1|ARO:3004041|Kpne_acrA	-0.280587	0.655685	0.914461
gb|CBJ02047.1|ARO:3004611|Ecol_ampC1_BLA	0.194124	0.677614	0.914461
gb|BAE85478.1|ARO:3003728|vanR_in_vanI_cl	0.262337	0.670859	0.914461
gb|AAM09853.1|ARO:3002957|vanY_in_vanD_cl	0.821425	0.665158	0.914461
gb|AAK63040.1|ARO:3002635|APH(2'')-IIa	0.482944	0.687931	0.923887
gb|AAK76137.1|ARO:3000024|patA	0.216851	0.692749	0.924869
gb|AAA23018.1|ARO:3004454|Ccol_ACT_CHL	-0.339018	0.695316	0.924869
gb|AAC75429.1|ARO:3000833|evgS	0.139609	0.705268	0.925911
gb|AAF86642.1|ARO:3002933|vanS_in_vanC_cl	-0.385679	0.700305	0.925911
gb|BAF95726.1|ARO:3002050|CMY-39	0.760222	0.706091	0.925911
gb|AAC75089.1|ARO:3003577|ugd	-0.0614254	0.719297	0.930068
gb|AAL20862.1|ARO:3000826|sdiA	0.139045	0.7157	0.930068
gb|CAA10975.1|ARO:3000194|tetW	0.132139	0.717141	0.930068
gb|AAF86219.1|ARO:3000375|ErmB	-0.104711	0.723366	0.930999
gb|BAB35162.1|ARO:3000676|H-NS	0.121514	0.732472	0.93407
gb|AAF01499.1|ARO:3000193|tetT	0.598915	0.731519	0.93407
gb|AAC23556.1|ARO:3002660|APH(6)-Id	0.215403	0.750219	0.936699
gb|AAC77293.1|ARO:3001214|mdtM	0.133116	0.75475	0.936699
gb|ACT97415.1|ARO:3002999|CblA-1	-0.17363	0.751727	0.936699
gb|BAA15935.1|ARO:3000828|baeR	0.115711	0.747152	0.936699
gb|ABR14060.1|ARO:3002838|lnuD	0.963192	0.742101	0.936699
gb|ADG84870.1|ARO:3002858|dfrA12	0.493878	0.741808	0.936699
gb|ANZ79241.1|ARO:3004036|tetB(60)	-0.193524	0.758982	0.937764
gb|AEJ33969.1|ARO:3000410|sul1	-0.182342	0.786128	0.954604
gb|BAA84973.1|ARO:3001082|SHV-24	0.223886	0.784702	0.954604
gb|CDO12042.1|ARO:3005053|ArnT	-0.143546	0.786347	0.954604
gb|AIS67611.1|ARO:3003163|CTX-M-155	-0.379258	0.77664	0.954604
gb|ACH87088.1|ARO:3000196|tet32	0.0562025	0.804312	0.957149
gb|AAM09851.1|ARO:3002923|vanR_in_vanD_cl	0.137496	0.808564	0.957149
gb|WP_001443153.1|ARO:3006880|EC-5	0.161559	0.799288	0.957149
gb|AVI44920.1|ARO:3004470|poxtA	-0.304962	0.812544	0.957149
gb|AIT76099.1|ARO:3002125|CMY-114	0.376429	0.8001	0.957149
gb|CDF47262.1|ARO:3004649|cfr(B)	-0.288998	0.810883	0.957149
gb|WP_021361759.1|ARO:3006905|CDD-2	-0.748974	0.798013	0.957149
gb|AAK07612.2|ARO:3000604|Erm(35)	0.179059	0.818049	0.957452
gb|ABG77965.1|ARO:3004042|Eclo_acrA	-0.143754	0.835412	0.957452
gb|ADZ12700.1|ARO:3005090|RanB	-0.175269	0.840353	0.957452
gb|WP_063860256.1|ARO:3006878|EC-18	-0.142569	0.838919	0.957452
gb|WP_032579291.1|ARO:3006225|CepA-44	0.442716	0.834163	0.957452
gb|BAA34300.1|ARO:3003033|mexY	0.304553	0.836464	0.957452
gb|AHK10285.1|ARO:3002859|dfrA14	0.277853	0.836456	0.957452
gb|WP_071846215.1|ARO:3002547|AAC(6')-Ib-cr1	0.527207	0.827622	0.957452
gb|AAC75731.1|ARO:3000516|emrR	0.0669816	0.862558	0.960317
gb|BAA15221.2|ARO:3000263|marA	0.0680039	0.858455	0.960317
gb|BAE77778.1|ARO:3000508|gadX	0.0714193	0.85892	0.960317
gb|AJD73064.1|ARO:3001301|RlmA(II)	0.108313	0.863595	0.960317
gb|AKN19287.1|ARO:3002578|AAC(6')-Ib7	0.107177	0.854343	0.960317
gb|AAK63041.1|ARO:3004629|AAC(6')-Im	0.270378	0.846648	0.960317
gb|AAG06942.1|ARO:3002985|arnA	0.0335423	0.930878	0.973815
gb|AAG16656.1|ARO:3002705|floR	-0.0848898	0.924191	0.973815
gb|AAO82019.1|ARO:3004254|vanV_in_vanB_cl	-0.120501	0.909368	0.973815
gb|AAP74961.2|ARO:3002854|dfrA1	-0.180661	0.90343	0.973815
gb|ABB43029.1|ARO:3002539|AAC(3)-IV	-0.20596	0.923939	0.973815
gb|ACJ47200.1|ARO:3002612|aadA12	0.0984046	0.930022	0.973815
gb|AMQ12811.1|ARO:3004111|FosA6	-0.0742531	0.920097	0.973815
gb|BAB36671.1|ARO:3000832|evgA	0.0431718	0.907963	0.973815
gb|AAM77075.1|ARO:3002695|cmlA5	0.174785	0.887903	0.973815
gb|AAZ42322.1|ARO:3005098|qacL	-0.203993	0.900822	0.973815
gb|CAB51471.1|ARO:3004359|ACI-1	0.282944	0.922092	0.973815
gb|AAO49597.1|ARO:3002601|aadA	0.117375	0.929551	0.973815
gb|AAV37206.1|ARO:3003096|CfxA5	0.144139	0.907101	0.973815
gb|AAL75563.1|ARO:3000168|tet(D)	-0.169899	0.911711	0.973815
gb|AIT76085.1|ARO:3001849|ACT-29	-0.224591	0.888942	0.973815
gb|ACJ63262.1|ARO:3003107|mef(B)	0.15457	0.93178	0.973815
gb|AFK13828.1|ARO:3000823|ramA	-0.0556981	0.935561	0.974105
gb|CAM12479.1|ARO:3000567|tet(40)	-0.014592	0.951359	0.986858
gb|ABK33456.1|ARO:3002639|APH(3'')-Ib	0.0267886	0.96459	0.98833
gb|WP_063860228.1|ARO:3006874|EC-13	0.021162	0.966999	0.98833
gb|AAA65953.1|ARO:3002919|vanR_in_vanA_cl	0.0449012	0.966652	0.98833
gb|AET15272.1|ARO:3003197|aadA25	-0.0431829	0.96493	0.98833
gb|ACC85616.1|ARO:3002804|FosA2	-0.0207863	0.984276	0.995013
gb|AMP42147.1|ARO:3004442|tet(W/N/W)	-0.00933193	0.982006	0.995013
gb|ADM21467.1|ARO:3002053|CMY-42	-0.0365122	0.98263	0.995013
gb|AAC60781.1|ARO:3003048|rosA	0.00213168	0.995064	0.995064
gb|AAC44316.1|ARO:3005010|qacEdelta1	-0.00769438	0.991679	0.995064
gb|AAN34365.1|ARO:3002604|aadA4	0.0142628	0.989892	0.995064
gb|AAC78336.1|ARO:3002826|EreA2	-0.768843	0.793074	NA
gb|AAG03814.1|ARO:3000377|MexA	-0.796527	0.7858	NA
gb|ABG65740.1|ARO:3002879|linG	-0.324682	0.882839	NA
gb|ABV89601.1|ARO:3004826|LAP-2	-1.06173	0.529266	NA
gb|ABW91178.1|ARO:3002613|aadA13	-1.29839	0.657675	NA
gb|AFA51699.1|ARO:3001980|CTX-M-121	-1.04647	0.626922	NA
gb|AHM76774.1|ARO:3001843|ACT-22	-0.644132	0.760147	NA
gb|AIG20028.1|ARO:3004745|MIR-23	-0.889462	0.76152	NA
gb|AIK02012.1|ARO:3002579|AAC(6')-Ib8	-0.611535	0.834729	NA
gb|APB03222.1|ARO:3003992|rphB	-0.611535	0.834729	NA
gb|BAD95494.1|ARO:3002895|SAT-2	-0.0432134	0.988024	NA
gb|CAD91132.1|ARO:3002839|lnuF	-0.288519	0.921584	NA
gb|EOU56998.1|ARO:3004597|Kpne_KpnH	-0.410024	0.82906	NA
gb|KKE03230.1|ARO:3004113|FosA7	-1.29181	0.399967	NA
gb|WP_014882211.1|ARO:3006247|ACT-52	-0.829403	0.777174	NA
gb|WP_045286607.1|ARO:3006245|ACT-50	-0.796527	0.7858	NA
gb|WP_050861789.1|ARO:3006259|ACT-64	-0.960918	0.743006	NA
gb|AAB59082.1|ARO:3001397|OXA-2	-0.521697	0.858732	NA
gb|AAB97924.1|ARO:3001411|OXA-16	-0.533552	0.855555	NA
gb|AAC09015.1|ARO:3002481|AER-1	-0.611535	0.834729	NA
gb|AAC64365.1|ARO:3000230|ANT(2'')-Ia	-0.616066	0.830659	NA
gb|AAD25538.1|ARO:3000174|tet(G)	-1.52756	0.601903	NA
gb|AAD46626.1|ARO:3002596|AAC(6')-IIc	-0.611535	0.834729	NA
gb|AAF42062.1|ARO:3000811|mtrD	-0.718544	0.806331	NA
gb|AAF61417.1|ARO:3002244|CARB-5	-0.455569	0.876483	NA
gb|AAG03380.1|ARO:3002703|cmx	-0.949061	0.703347	NA
gb|AAK49460.1|ARO:3001429|OXA-35	-0.768843	0.793074	NA
gb|AAL68827.1|ARO:3000605|Erm(36)	-0.443714	0.879674	NA
gb|AAL82588.1|ARO:3002600|AAC_3Ib_AAC_6Ib	-0.882899	0.737444	NA
gb|AAM92464.1|ARO:3002594|AAC(6')-IIa	-1.37528	0.638771	NA
gb|AAO38247.1|ARO:3000361|EreA	-0.602895	0.837031	NA
gb|AAP15294.1|ARO:3002675|catB2	-0.985369	0.736704	NA
gb|AAS48620.1|ARO:3002372|VEB-3	-0.521697	0.858732	NA
gb|AAW66497.1|ARO:3000566|tet(39)	-0.239994	0.934715	NA
gb|ABI20451.1|ARO:3003741|mphE	0.383711	0.860133	NA
gb|ABZ01840.1|ARO:3005043|cmlA9	-0.611535	0.834729	NA
gb|ACA34343.1|ARO:3002314|KPC-4	-0.533552	0.855555	NA
gb|ACS35345.1|ARO:3002320|KPC-10	-0.401199	0.829381	NA
gb|ADC91899.1|ARO:3002343|GES-14	-0.611535	0.834729	NA
gb|AFJ11384.1|ARO:3002546|AAC(6')-Ib	-0.427067	0.838303	NA
gb|AFK80745.1|ARO:3002350|GES-21	-1.36803	0.640543	NA
gb|AFN20670.1|ARO:3001499|OXA-240	-0.533552	0.855555	NA
gb|AHA41505.1|ARO:3002930|vanR_in_vanO_cl	-0.611535	0.834729	NA
gb|APB03215.1|ARO:3003981|tetB(58)	-0.611535	0.834729	NA
gb|AVM85875.1|ARO:3004698|MCR-5.2	-0.611535	0.834729	NA
gb|BAA34540.1|ARO:3000319|mphC	-0.611535	0.834729	NA
gb|BAL43359.1|ARO:3003742|mphG	0	1	NA
gb|BAL43360.1|ARO:3003745|mefC	0	1	NA
gb|CAA53242.1|ARO:3001402|OXA-7	-0.611535	0.834729	NA
gb|CAD12227.2|ARO:3000478|tet(33)	0	1	NA
gb|CAE48335.2|ARO:3002599|AAC6_30_AAC6_Ib	-0.733496	0.802379	NA
gb|CAH35802.1|ARO:3002983|amrB	-0.759809	0.608366	NA
gb|CAJ32491.1|ARO:3002622|aadA6/aadA10	-1.10645	0.705746	NA
gb|CAL30186.1|ARO:3002699|cmlB1	-0.928579	0.75135	NA
gb|CAL85435.1|ARO:3001439|OXA-101	-0.521697	0.858732	NA
gb|CCE94500.1|ARO:3001502|OXA-256	-1.89506	0.517333	NA
gb|CCP46065.1|ARO:3000816|mtrA	-0.611535	0.834729	NA
gb|EGP45230.2|ARO:3004142|OprZ	-0.521697	0.858732	NA
gb|QFQ03949.1|ARO:3005051|LpsB	-0.521697	0.858732	NA
gb|WP_063860086.1|ARO:3001948|CTX-M-88	-0.712054	0.683405	NA
gb|WP_064190968.1|ARO:3002583|AAC(6')-29a	-0.703601	0.810286	NA
gb|AAA76822.1|ARO:3002654|APH(3')-VIIa	-0.594065	0.839361	NA
gb|AAA98296.1|ARO:3000250|ErmC	0.130367	0.964521	NA
gb|ABD30512.1|ARO:3000839|arlS	-0.455569	0.876483	NA
gb|ABX30738.1|ARO:3000621|PC1_blaZ	-0.293075	0.92035	NA
gb|AGV10818.1|ARO:3002669|APH(2'')-Ig	-0.144127	0.940384	NA
gb|AAB08924.1|ARO:3004650|tetU	-1.34617	0.645902	NA
gb|AAB60941.1|ARO:3005099|Spyo_ErmA_MLSb	-0.230505	0.932824	NA
gb|AAM92461.1|ARO:3002680|catB8	-0.703601	0.810286	NA
gb|AAQ16660.2|ARO:3002024|CMY-13	-0.521697	0.858732	NA
gb|ABB97007.1|ARO:3000924|TEM-55	-0.443714	0.879674	NA
gb|ABG56269.1|ARO:3002724|QnrB10	-0.511689	0.858464	NA
gb|ABM97538.1|ARO:3001919|CTX-M-58	-0.600468	0.816395	NA
gb|ABS30107.1|ARO:3002725|QnrB11	-0.611535	0.834729	NA
gb|ACL13298.1|ARO:3003110|catB10	-0.611535	0.834729	NA
gb|ACS71746.1|ARO:3002737|QnrB22	-1.72954	0.535088	NA
gb|ACS71747.1|ARO:3002738|QnrB23	-0.670056	0.760201	NA
gb|ADQ00385.1|ARO:3002136|DHA-7	-0.611535	0.834729	NA
gb|ADY02545.1|ARO:3001960|CTX-M-101	-0.781985	0.789618	NA
gb|AEG78825.1|ARO:3002872|FosA3	0.96499	0.689182	NA
gb|AEL00458.1|ARO:3002751|QnrB36	-1.0345	0.724048	NA
gb|AEM66528.1|ARO:3001809|OXA-209	-0.578957	0.789401	NA
gb|AFD54601.1|ARO:3002764|QnrB49	-0.755407	0.696952	NA
gb|AFU25635.1|ARO:3002083|CMY-70	-1.05589	0.614542	NA
gb|AGL43626.1|ARO:3002777|QnrB65	-0.443714	0.879674	NA
gb|AIT76106.1|ARO:3002146|DHA-15	-0.640444	0.721749	NA
gb|AIX48090.1|ARO:3004599|clcD	-0.414064	0.887643	NA
gb|ANQ03635.1|ARO:3005162|FosA7.5	-0.870363	0.766492	NA
gb|APC93960.1|ARO:3004636|qnrE1	0.14016	0.961819	NA
gb|BAB41874.1|ARO:3000815|mgrA	-0.245762	0.933172	NA
gb|BAF34030.1|ARO:3005036|BLMT	-0.606979	0.835942	NA
gb|BAJ17544.1|ARO:3002069|CMY-59	-0.66671	0.792006	NA
gb|CAA23892.1|ARO:3002644|APH(3')-IIa	-0.332702	0.849922	NA
gb|CAI43413.1|ARO:3002390|OXY-1-2	-0.703601	0.810286	NA
gb|CAI43424.1|ARO:3002415|OXY-6-3	-0.775029	0.791443	NA
gb|WP_032495491.1|ARO:3006929|KLUC-3	-0.203237	0.944718	NA
gb|WP_061284984.1|ARO:3006927|KLUC-1	-0.93882	0.748717	NA
gb|AAA22081.1|ARO:3004451|Afab_ACT_CHL	-0.611535	0.834729	NA
gb|AAB17891.1|ARO:3003001|CfxA	-0.960044	0.743232	NA
gb|AAD09860.1|ARO:3000561|tet(30)	-0.521697	0.858732	NA
gb|AHY03238.1|ARO:3002789|QnrD2	-0.906125	0.751047	NA
gb|AJO16040.1|ARO:3001350|SHV-180	-0.703601	0.810286	NA
gb|AAA26652.1|ARO:3002835|lnuA	-1.18694	0.682109	NA
gb|AAC14693.1|ARO:3002637|APH(2'')-IVa	-0.365731	0.9007	NA
gb|AAG03548.1|ARO:3003681|TriC	-0.293075	0.92035	NA
gb|AAK82652.1|ARO:3000965|TEM-102	-0.865694	0.514806	NA
gb|AAX38178.1|ARO:3002634|APH(2'')-Ie	-0.703601	0.810286	NA
gb|BAE06009.1|ARO:3003700|opmE	-1.18444	0.686075	NA
gb|SIP52035.1|ARO:3004054|Paer_CpxR	-0.733496	0.802379	NA
gb|AAB58161.1|ARO:3003010|ceoB	-1.04175	0.722238	NA
gb|AAF86220.1|ARO:3002844|vatE	-0.829403	0.777174	NA
gb|AAG03816.1|ARO:3000379|OprM	-1.18326	0.68637	NA
gb|AAK37619.1|ARO:3000481|tet(35)	-0.829377	0.773459	NA
gb|AAK69830.1|ARO:3002455|LEN-2	-1.39214	0.634654	NA
gb|AAL14440.1|ARO:3000775|adeB	-0.427854	0.753484	NA
gb|AAN04884.1|ARO:3001100|SHV-42	-1.17739	0.347861	NA
gb|AAP93847.1|ARO:3002477|LEN-14	-1.41282	0.629622	NA
gb|AFU25650.1|ARO:3001834|ACT-12	-0.910575	0.626645	NA
gb|AHL39333.1|ARO:3001848|ACT-28	-1.30663	0.48111	NA
gb|CAA11473.1|ARO:3002678|Paer_catB6	-0.703601	0.810286	NA
gb|CAP07796.1|ARO:3000860|rmtB	-0.975273	0.739304	NA
gb|CAP12348.2|ARO:3002467|LEN-20	-0.611535	0.834729	NA
gb|NP_249397.1|ARO:3002679|Paer_catB7	-1.00609	0.680792	NA
gb|AAA86871.1|ARO:3002841|vatB	-0.455569	0.876483	NA
gb|AAF40764.1|ARO:3003962|farB	-0.611535	0.834729	NA
gb|ABA71726.1|ARO:3004253|vanU_in_vanG_cl	-0.966673	0.741522	NA
gb|AHA80105.1|ARO:3001841|ACT-20	-0.611535	0.834729	NA
gb|AHL39338.1|ARO:3001845|ACT-25	-0.709673	0.751581	NA
gb|AHM76779.1|ARO:3001840|ACT-19	-1.15863	0.545484	NA
gb|BAE06008.1|ARO:3003699|mexQ	-0.621866	0.831974	NA
gb|BAF56185.1|ARO:3002037|CMY-26	-0.818774	0.779968	NA
gb|BAM34463.1|ARO:3001827|ACT-16	-0.533552	0.855555	NA
gb|CAC14596.1|ARO:3003057|smeF	-0.739923	0.773583	NA
gb|CAJ77856.1|ARO:3000777|adeF	-0.68586	0.814975	NA
gb|WP_112792421.1|ARO:3006254|ACT-59	-0.203237	0.944718	NA
gb|AAA26057.1|ARO:3002693|cmlA1	-0.829403	0.777174	NA
gb|AAF04388.1|ARO:3001871|CTX-M-8	-0.796527	0.7858	NA
gb|AAF27726.1|ARO:3002694|cmlA4	-0.521697	0.858732	NA
gb|ABF47469.1|ARO:3002790|QnrS1	0.165581	0.925515	NA
gb|ABN48311.1|ARO:3001918|CTX-M-56	-0.533552	0.855555	NA
gb|ABN49112.1|ARO:3001148|SHV-96	-0.365731	0.9007	NA
gb|ABU55430.1|ARO:3002591|AAC_6_IB_Su	-0.313419	0.91367	NA
gb|ABY56290.1|ARO:3001118|SHV-63	-0.521697	0.858732	NA
gb|ACN65419.1|ARO:3002432|OKP-A-15	-0.547635	0.851783	NA
gb|AFK73446.1|ARO:3002092|CMY-79	-0.370834	0.89932	NA
gb|AGB34168.1|ARO:3002474|LEN-26	-0.611535	0.834729	NA
gb|AHE41344.1|ARO:3002796|QnrS7	-0.925593	0.667364	NA
gb|AJO16037.1|ARO:3002170|MIR-5	-1.00655	0.729576	NA
gb|CAJ19618.1|ARO:3002442|OKP-B-9	-0.521697	0.858732	NA
gb|CAP12349.2|ARO:3002468|LEN-21	-1.42842	0.625838	NA
gb|CAP12354.2|ARO:3002429|OKP-A-12	-0.571002	0.845525	NA
gb|CAP12359.2|ARO:3002452|OKP-B-19	-1.08454	0.711323	NA
gb|CAQ42480.1|ARO:3001938|CTX-M-77	-0.611535	0.834729	NA
gb|WP_045269678.1|ARO:3006246|ACT-51	-0.135258	0.963189	NA
gb|WP_096807446.1|ARO:3005198|CMY-157	-0.178159	0.951522	NA
gb|AAC72341.1|ARO:3000182|tet(Y)	-0.768843	0.793074	NA
gb|AAK37618.1|ARO:3005008|TxR	-0.0668358	0.971582	NA
gb|ABX72042.1|ARO:3002727|QnrB13	-0.365731	0.9007	NA
gb|ABX72227.1|ARO:3002730|QnrB15	0.473224	0.724301	NA
gb|ACD45689.1|ARO:3004550|dfrA27	-0.478067	0.870426	NA
gb|ACS44784.1|ARO:3002185|MOX-6	-0.521697	0.858732	NA
gb|ACS44785.1|ARO:3002189|MOX-7	-0.521697	0.858732	NA
gb|ACV32310.1|ARO:3002060|CMY-49	-0.611535	0.834729	NA
gb|ADI55014.1|ARO:3002801|QnrVC4	-0.521697	0.858732	NA
gb|AEI52842.1|ARO:3002078|CMY-65	-0.685132	0.815176	NA
gb|AEQ94272.1|ARO:3002757|QnrB42	-0.443714	0.879674	NA
gb|AFI56422.1|ARO:3004777|CMH-1	-1.38201	0.637127	NA
gb|AHA80959.1|ARO:3001357|SHV-173	-0.521697	0.858732	NA
gb|AHL39327.1|ARO:3002099|CMY-86	-0.521697	0.858732	NA
gb|AIA08936.1|ARO:3000444|rphA	0.000370021	0.999721	NA
gb|AIT76116.1|ARO:3002177|MIR-12	0.413151	0.869298	NA
gb|AJG06172.1|ARO:3003172|ACT-37	-0.717751	0.803988	NA
gb|BAD88719.1|ARO:3005084|dfrA31	-0.611535	0.834729	NA
gb|CAA37805.1|ARO:3004656|Ecol_catII	-1.49612	0.605499	NA
gb|CAD70268.1|ARO:3002704|fexA	-0.537908	0.854386	NA
gb|CAJ19610.1|ARO:3002435|OKP-B-2	-0.611535	0.834729	NA
gb|CAP12351.2|ARO:3002470|LEN-23	-0.625618	0.830976	NA
gb|CCN31428.1|ARO:3005049|CrcB	-0.0631605	0.976866	NA
gb|CEP30258.1|ARO:3002458|LEN-8	-0.521697	0.858732	NA
gb|WP_032699754.1|ARO:3006968|PLA-1	-0.611535	0.834729	NA
gb|WP_045295573.1|ARO:3006855|CMH-3	-0.521697	0.858732	NA
gb|CAA26964.1|ARO:3000347|ErmA	-1.1428	0.696519	NA
gb|QQA64075.1|ARO:3007043|msr(I)	-0.984679	0.736882	NA
gb|AAB05625.1|ARO:3002964|vanW_in_vanB_cl	-0.703601	0.810286	NA
gb|AAB05626.1|ARO:3002943|vanH_in_vanB_cl	-0.521697	0.858732	NA
gb|AAB39956.1|ARO:3000979|TEM-116	-0.160735	0.912271	NA
gb|AFU25638.1|ARO:3002096|CMY-83	-0.521697	0.858732	NA
gb|AHL39340.1|ARO:3001847|ACT-27	0.533873	0.855393	NA
gb|CEA29752.1|ARO:3003173|MIR-17	-0.611535	0.834729	NA
gb|WP_150823495.1|ARO:3005270|TEM-240	-0.611535	0.834729	NA
gb|AAK60186.1|ARO:3003014|dfrA16	-1.52618	0.602164	NA
gb|ADO96486.1|ARO:3003953|hmrM	-0.421733	0.816857	NA
gb|AFU25632.1|ARO:3002087|CMY-74	-0.521697	0.858732	NA
gb|AHA80101.1|ARO:3002112|CMY-100	-0.521697	0.858732	NA
gb|CAB46491.1|ARO:3001815|ACC-1	-0.611535	0.834729	NA
gb|CAE50925.1|ARO:3002589|AAC(6')-Iid	0	1	NA
gb|EGP45231.1|ARO:3004144|AxyY	-0.842136	0.717249	NA
gb|AAV70602.1|ARO:3001900|CTX-M-38	-0.521697	0.858732	NA
gb|ACI29348.1|ARO:3001946|CTX-M-86	-0.521697	0.858732	NA
gb|AFQ23962.1|ARO:3001195|SHV-156	-0.365731	0.9007	NA
gb|AHA80963.1|ARO:3001361|SHV-178	-0.611535	0.834729	NA
gb|AAF40763.1|ARO:3003961|farA	-0.796527	0.7858	NA
gb|CEA29751.1|ARO:3003155|SHV-188	-0.533552	0.855555	NA
gb|AAB41059.1|ARO:3002884|iri	-0.521697	0.858732	NA
gb|AAG03546.1|ARO:3003679|TriA	-0.796527	0.7858	NA
gb|ADA62098.1|ARO:3003905|ANT(4')-Ib	-0.889462	0.76152	NA
gb|WP_009901927.1|ARO:3006904|CDD-1	-0.140819	0.961667	NA
gb|AAB37395.2|ARO:3001068|SHV-9	-0.521697	0.858732	NA
gb|AAF05612.1|ARO:3000944|TEM-78	-0.521697	0.858732	NA
gb|ADR80609.1|ARO:3001169|SHV-122	-0.521697	0.858732	NA
gb|AET99222.1|ARO:3001046|TEM-186	-0.611535	0.834729	NA
gb|AAG08359.1|ARO:3003682|OpmH	-0.293075	0.92035	NA
gb|AAQ10694.1|ARO:3003047|qacB	-0.533552	0.855555	NA
gb|AAR89358.1|ARO:3000989|TEM-127	-0.286856	0.922037	NA
gb|AAS68233.1|ARO:3000391|norA	-0.796527	0.7858	NA
gb|AAS89982.1|ARO:3000975|TEM-112	-0.285552	0.92239	NA
gb|AAT46414.1|ARO:3000987|TEM-125	-0.365731	0.9007	NA
gb|ACX65640.1|ARO:3003907|cipA	-0.521697	0.858732	NA
gb|ADR71220.1|ARO:3001045|TEM-183	-0.611535	0.834729	NA
gb|AGZ55247.1|ARO:3002814|clbA	-0.547635	0.851783	NA
gb|NP_862226.1|ARO:3004639|Cstr_tetA	-0.455569	0.876483	NA
gb|WP_005780969.1|ARO:3006908|CfiA14	-0.198117	0.94611	NA
gb|WP_102607461.1|ARO:3005793|OXA-569	-0.533552	0.855555	NA
gb|AAG05882.1|ARO:3000804|MexF	-0.0385873	0.989496	NA
gb|AFJ79785.1|ARO:3002171|MIR-6	-0.611535	0.834729	NA
gb|QEJ80883.1|ARO:3005130|OXA-846	-0.611535	0.834729	NA
gb|QNR09091.1|ARO:3007044|mefF	-0.796527	0.7858	NA
gb|QNR09092.1|ARO:3007042|msr(G)	-0.796527	0.7858	NA
gb|WP_047726486.1|ARO:3006260|ACT-65	-0.365731	0.9007	NA
gb|WP_039189232.1|ARO:3006228|ACC-1a	-0.521697	0.858732	NA
gb|AAG07065.1|ARO:3003692|MexJ	-0.611535	0.834729	NA
gb|ABX71157.1|ARO:3001030|TEM-164	-0.606979	0.835942	NA
gb|ADP20705.1|ARO:3001373|TEM-182	-0.443714	0.879674	NA
gb|AEL00451.1|ARO:3002748|QnrB33	-0.521697	0.858732	NA
gb|AEL00461.1|ARO:3002753|QnrB38	-0.733496	0.802379	NA
gb|AEM44652.1|ARO:3001972|CTX-M-112	-0.640561	0.826997	NA
gb|AFC75524.1|ARO:3001054|TEM-194	-0.521697	0.858732	NA
gb|AFC75525.1|ARO:3001055|TEM-195	-0.443714	0.879674	NA
gb|AFU25658.1|ARO:3002762|QnrB47	0.0466458	0.987302	NA
gb|AGP27106.1|ARO:3007010|norC	0.200986	0.940449	NA
gb|BAB43261.1|ARO:3007013|sdrM	0.876408	0.72637	NA
gb|CAA76544.1|ARO:3003836|qacH	-0.796527	0.7858	NA
gb|AAB41956.1|ARO:3000800|MexC	-0.703601	0.810286	NA
gb|AAB41958.1|ARO:3000802|OprJ	-1.42842	0.625838	NA
gb|AAG03547.1|ARO:3003680|TriB	-0.889462	0.76152	NA
gb|AAG04518.1|ARO:3000149|FosA	-0.521697	0.858732	NA
gb|AAG04750.1|ARO:3004077|PmpM	-0.640561	0.826997	NA
gb|AAG05881.1|ARO:3000803|MexE	-0.611535	0.834729	NA
gb|AAG05883.1|ARO:3000805|OprN	-0.611535	0.834729	NA
gb|AAG05913.1|ARO:3004072|OpmB	-0.796527	0.7858	NA
gb|AAG05914.1|ARO:3004075|MuxC	0	1	NA
gb|AAG06466.1|ARO:3005064|cprS	-0.985369	0.736704	NA
gb|AAG07066.1|ARO:3003710|MexL	-0.611535	0.834729	NA
gb|AAG07592.1|ARO:3000806|MexG	-0.749224	0.798223	NA
gb|AAG07593.1|ARO:3000807|MexH	-0.985369	0.736704	NA
gb|AAG07594.1|ARO:3000808|MexI	-0.985369	0.736704	NA
gb|AAG07762.1|ARO:3003030|MexV	-0.703601	0.810286	NA
gb|AAG07763.1|ARO:3003031|MexW	-0.0334803	0.990886	NA
gb|AEX49906.1|ARO:3003583|basS	-0.611535	0.834729	NA
gb|AKR18021.1|ARO:3004344|PDC-81	-0.521697	0.858732	NA
gb|ALV80601.1|ARO:3003801|bcr-1	-0.829403	0.777174	NA
gb|BAE06005.1|ARO:3003704|mexM	-0.796527	0.7858	NA
gb|BAE06006.1|ARO:3003705|mexN	0.410288	0.888648	NA
gb|BAE06007.1|ARO:3003698|mexP	-0.533552	0.855555	NA
gb|CAA62365.1|ARO:3002645|APH(3')-IIb	-0.611535	0.834729	NA
gb|ACI95258.1|ARO:3002318|KPC-8	-0.703601	0.810286	NA
gb|CAQ42486.1|ARO:3001937|CTX-M-76	-0.521697	0.858732	NA
gb|AAA26412.1|ARO:3002642|APH(3')-Ib	-0.67724	0.817267	NA
gb|AAF72531.1|ARO:3001876|CTX-M-13	-0.284435	0.922691	NA
gb|AAL19305.1|ARO:3000790|mdsB	0.450915	0.778055	NA
gb|AAX58682.2|ARO:3002031|CMY-20	-0.521697	0.858732	NA
gb|AAY84742.1|ARO:3001904|CTX-M-42	-0.731527	0.802903	NA
gb|ABF47470.1|ARO:3002791|QnrS2	-1.05489	0.718881	NA
gb|ABS72342.1|ARO:3001151|SHV-102	-0.521697	0.858732	NA
gb|ACI22621.1|ARO:3001154|SHV-105	0	1	NA
gb|ADB90239.1|ARO:3001041|TEM-176	-0.119786	0.967399	NA
gb|ADP02979.1|ARO:3002059|CMY-48	-0.284435	0.922691	NA
gb|ADX95999.1|ARO:3002873|FosB3	-0.746072	0.79907	NA
gb|AEM62948.1|ARO:3003196|tet(45)	-0.203237	0.944718	NA
gb|AGH70380.1|ARO:3002111|CMY-98	-0.521697	0.858732	NA
gb|AGL43627.1|ARO:3002778|QnrB66	-0.521697	0.858732	NA
gb|AGR82311.1|ARO:3002116|CMY-104	-0.365731	0.9007	NA
gb|AGT57825.1|ARO:3003762|lnuE	-0.602895	0.837031	NA
gb|AIT76098.1|ARO:3002130|CMY-119	-0.602895	0.837031	NA
gb|AIT76113.1|ARO:3002174|MIR-9	-0.606979	0.835942	NA
gb|BAC76072.1|ARO:3001856|CFE-1	-0.602895	0.837031	NA
gb|CAA24743.1|ARO:3002655|APH(4)-Ia	0.760286	0.795135	NA
gb|CAA71699.2|ARO:3001416|OXA-21	-0.602895	0.837031	NA
gb|CBI75447.1|ARO:3002061|CMY-50	-0.602895	0.837031	NA
gb|WP_004862397.1|ARO:3006957|ORN-1	-0.80951	0.782395	NA
gb|WP_045261282.1|ARO:3006244|ACT-49	-0.120915	0.967093	NA
gb|WP_045331469.1|ARO:3006243|ACT-48	-0.521697	0.858732	NA
gb|WP_063859815.1|ARO:3005191|CMY-139	-0.521697	0.858732	NA
gb|WP_115196748.1|ARO:3005225|SHV-210	-0.521697	0.858732	NA
gb|WP_122630876.1|ARO:3005208|SHV-222	-0.285552	0.92239	NA
gb|WP_126817982.1|ARO:3006270|ACT-76	-0.365731	0.9007	NA
gb|AAD02244.1|ARO:3002580|AAC(6')-Ib9	-0.455569	0.876483	NA
gb|ACD56151.1|ARO:3002848|arr-3	0.529897	0.856487	NA
gb|ADY02579.1|ARO:3005112|AAC(6')-Ib-cr3	-0.733496	0.802379	NA
gb|CAJ28994.1|ARO:3001822|ACT-2	-0.210753	0.942676	NA
gb|CAP12353.2|ARO:3002428|OKP-A-11	-0.521697	0.858732	NA
gb|CBY77552.1|ARO:3003106|Erm(42)	0	1	NA
gb|AAA24786.1|ARO:3000368|vanC	-0.128425	0.965049	NA
gb|ABS43151.1|ARO:3000784|cmeB	-0.0385873	0.989496	NA
gb|CAQ53840.1|ARO:3000853|AIM-1	-0.611535	0.834729	NA
gb|AHB39758.1|ARO:3003013|dfrA15	-0.611535	0.834729	NA
gb|AAA65954.1|ARO:3002931|vanS_in_vanA_cl	0.0488476	0.986703	NA
gb|AAN00989.1|ARO:3003774|Saga_mprF	-0.356279	0.903254	NA
gb|AAX14803.1|ARO:3000782|adeK	-0.278296	0.924357	NA
gb|ACE77058.1|ARO:3002366|PER-4	-0.356279	0.903254	NA
gb|AEX08599.1|ARO:3002356|NDM-6	0.36921	0.899737	NA
gb|AGT37351.1|ARO:3002360|NDM-10	-0.278296	0.924357	NA
gb|CAA30578.1|ARO:3002652|APH(3')-VIa	-0.356279	0.903254	NA
gb|CAA79968.1|ARO:3002363|PER-1	-0.278296	0.924357	NA
gb|WP_063864596.1|ARO:3003184|PER-8	-0.356279	0.903254	NA
gb|AAN38836.1|ARO:3001886|CTX-M-24	-0.278296	0.924357	NA
gb|ABV57756.3|ARO:3001942|CTX-M-81	-0.356279	0.903254	NA
gb|ACB41777.1|ARO:3001947|CTX-M-87	-0.356279	0.903254	NA
gb|AFX60298.1|ARO:3001992|CTX-M-134	-0.356279	0.903254	NA
gb|AHA80961.1|ARO:3002005|CTX-M-147	0	1	NA
gb|WP_075985684.1|ARO:3005197|CMY-145	-0.356279	0.903254	NA
gb|WP_080897395.1|ARO:3006153|OKP-D-1	-0.278296	0.924357	NA
gb|WP_182496339.1|ARO:3005663|CTX-M-240	-0.356279	0.903254	NA
gb|WP_188331866.1|ARO:3005662|CTX-M-239	-0.356279	0.903254	NA
gb|AAB53259.1|ARO:3002671|Lreu_cat-TC	0.347834	0.905515	NA
gb|AAG06465.1|ARO:3005063|cprR	-0.278296	0.924357	NA
gb|AAL79541.1|ARO:3002397|OXY-2-2	-0.278296	0.924357	NA
gb|AAM45855.1|ARO:3004780|DES-1	-0.356279	0.903254	NA
gb|BAC11901.1|ARO:3004455|Ssui_ACT_CHL	0.502132	0.863934	NA
gb|WP_197749417.1|ARO:3006917|CfiA26	-0.356279	0.903254	NA
gb|AAB64408.1|ARO:3007050|mreA	0.506771	0.841592	NA
gb|ABA70720.1|ARO:3005035|Yrc-1	-0.356279	0.903254	NA
gb|ABB89122.1|ARO:3002861|dfrA5	0.965573	0.741606	NA
gb|CAJ66089.1|ARO:3001017|TEM-150	-0.198117	0.94611	NA
gb|WP_069280706.1|ARO:3005613|CTX-M-190	-0.356279	0.903254	NA
gb|AAC64366.1|ARO:3002847|arr-2	-0.278296	0.924357	NA
gb|AAK99775.1|ARO:3000614|mefE	-0.199421	0.945756	NA
gb|AFK73431.1|ARO:3002062|CMY-51	-0.356279	0.903254	NA
gb|AFK73449.1|ARO:3002093|CMY-80	0	1	NA
gb|BAG14343.1|ARO:3002052|CMY-41	-0.198117	0.94611	NA
gb|BAJ09383.1|ARO:3003046|qacA	-0.356279	0.903254	NA
gb|CBL58181.1|ARO:3003918|apmA	-0.198117	0.94611	NA
gb|WP_063859757.1|ARO:3003130|CMY-122	-0.0334803	0.990886	NA
gb|AAA26549.1|ARO:3002549|AAC(6')-Ic	0	1	NA
gb|AAF61331.1|ARO:3002966|vanXY_in_vanC	0.0488476	0.986703	NA
gb|AAK63223.1|ARO:3003561|Sed-1	-0.0334803	0.990886	NA
gb|AAL78281.2|ARO:3002398|OXY-2-3	-0.278296	0.924357	NA
gb|AAS07017.3|ARO:3002494|SRT-2	0	1	NA
gb|AAU95768.1|ARO:3000026|mepA	0.0235765	0.993582	NA
gb|AAV80464.1|ARO:3000565|tet(38)	-0.115802	0.968484	NA
gb|AAW38464.1|ARO:3004572|Saur_LmrS	-0.198117	0.94611	NA
gb|ABN51007.1|ARO:3002046|CMY-35	-0.0334803	0.990886	NA
gb|ACF17980.1|ARO:3002616|aadA16	-0.115802	0.968484	NA
gb|AHL39336.1|ARO:3001844|ACT-24	-0.115802	0.968484	NA
gb|AHM76771.1|ARO:3001838|ACT-17	-0.278296	0.924357	NA
gb|AIT76117.1|ARO:3002179|MIR-14	-0.356279	0.903254	NA
gb|AJG06170.1|ARO:3003171|ACT-36	0.216068	0.941228	NA
gb|BAA14147.1|ARO:3004667|Saur_norA	1.0654	0.714625	NA
gb|BAA23130.1|ARO:3002493|SRT-1	0	1	NA
gb|AAC14728.1|ARO:3002603|aadA3	-0.356279	0.903254	NA
gb|AEQ59620.1|ARO:3001052|TEM-192	-0.356279	0.903254	NA
gb|AAP69916.1|ARO:3001780|OXA-85	-0.278296	0.924357	NA
gb|ABC96711.1|ARO:3001016|TEM-149	-0.278296	0.924357	NA
gb|ABQ00181.1|ARO:3001024|TEM-158	-0.356279	0.903254	NA
gb|ACJ41739.1|ARO:3000780|adeI	-0.278296	0.924357	NA
gb|CBL80615.1|ARO:3001955|CTX-M-95	-0.356279	0.903254	NA
gb|CTQ12020.1|ARO:3004840|LEN-34	-0.356279	0.903254	NA
gb|ACJ05689.1|ARO:3001824|ACT-5	-0.356279	0.903254	NA
gb|AFN82060.1|ARO:3001091|SHV-33	0	1	NA
gb|AMR06225.1|ARO:3003767|mphM	-0.0334803	0.990886	NA
gb|BAA12910.1|ARO:3000318|mphB	0.655097	0.823064	NA
gb|CAA71948.1|ARO:3001065|SHV-6	-0.278296	0.924357	NA
gb|CAQ03504.1|ARO:3001337|SHV-99	-0.356279	0.903254	NA
gb|WP_104159136.1|ARO:3005240|SHV-224	-0.356279	0.903254	NA
gb|WP_136034107.1|ARO:3006152|OKP-C-1	-0.356279	0.903254	NA
gb|AAB28795.1|ARO:3000178|tet(K)	0.224779	0.938863	NA
gb|BAB16308.1|ARO:3000958|TEM-91	-0.356279	0.903254	NA
gb|CAC67290.1|ARO:3000962|TEM-95	-0.356279	0.903254	NA
gb|WP_099156056.1|ARO:3006249|ACT-54	-0.198117	0.94611	NA
gb|AAN41439.1|ARO:3002608|aadA8	-0.356279	0.903254	NA
gb|WP_085562388.1|ARO:3006910|CfiA18	0.0488476	0.986703	NA
gb|WP_109545059.1|ARO:3005263|TEM-232	-0.278296	0.924357	NA
gb|BAA34299.1|ARO:3003034|mexX	-0.278296	0.924357	NA
gb|CAA26428.1|ARO:3002630|ANT(9)-Ia	-0.0731068	0.9801	NA
gb|WP_015740450.1|ARO:3007015|qacG	-0.278296	0.924357	NA
gb|WP_109791210.1|ARO:3005265|TEM-234	-0.356279	0.903254	NA
gb|CAL64019.1|ARO:3003441|cfrA	0	1	NA
gb|CCK86743.1|ARO:3002103|CMY-90	-0.278296	0.924357	NA
gb|CTQ57092.1|ARO:3004682|aadA27	-0.278296	0.924357	NA
gb|AHE41343.1|ARO:3002768|QnrB55	-0.356279	0.903254	NA
gb|CAJ98570.1|ARO:3003071|mphF	-0.278296	0.924357	NA
gb|CAK12750.1|ARO:3002619|aadA22	-0.278296	0.924357	NA
gb|WP_109791184.1|ARO:3005264|TEM-233	-0.356279	0.903254	NA
gb|AAL78161.1|ARO:3002410|OXY-4-1	-0.278296	0.924357	NA
gb|AAZ14083.2|ARO:3001012|TEM-145	-0.356279	0.903254	NA
gb|BAE15963.1|ARO:3002868|dfrG	-0.278296	0.924357	NA
gb|CAI43422.1|ARO:3002413|OXY-6-1	-0.356279	0.903254	NA
gb|AAF34336.1|ARO:3001080|SHV-22	-0.115802	0.968484	NA
gb|AAY42633.1|ARO:3001124|SHV-70	-0.356279	0.903254	NA
gb|ABQ47844.1|ARO:3000215|mecR1	0.134081	0.96351	NA
gb|AGC51118.1|ARO:3000617|mecA	0	1	NA
gb|ATC67679.1|ARO:3000838|arlR	0.224779	0.938863	NA
gb|BAB56495.1|ARO:3000746|mepR	-0.198117	0.94611	NA
gb|BAQ55594.1|ARO:3003600|OXA-444	-0.278296	0.924357	NA
gb|CAG25831.1|ARO:3002445|OKP-B-12	-0.356279	0.903254	NA
gb|WP_042355600.1|ARO:3007012|sepA	0.317435	0.91374	NA
gb|AAM28884.1|ARO:3000971|TEM-108	-0.278296	0.924357	NA
gb|AAR89359.1|ARO:3000990|TEM-128	-0.356279	0.903254	NA
gb|EGP45232.2|ARO:3004143|AxyX	-0.278296	0.924357	NA
gb|AAD22403.1|ARO:3002970|vanT_in_vanC_cl	0.613072	0.834251	NA
gb|AAG08375.1|ARO:3004038|Paer_emrE	-0.278296	0.924357	NA
gb|ABF33001.1|ARO:3003969|lmrP	-0.278296	0.924357	NA
gb|AAO04716.1|ARO:3002865|dfrC	-0.278296	0.924357	NA
gb|AFN69318.1|ARO:3004658|catA8	0	1	NA
gb|WP_085562389.1|ARO:3006909|CfiA17	0.224779	0.938863	NA
gb|WP_064808581.1|ARO:3005795|OXA-574	-0.356279	0.903254	NA
gb|ABZ81086.1|ARO:3001829|ACT-4	-0.115802	0.968484	NA
gb|AEL00450.1|ARO:3002747|QnrB32	-0.278296	0.924357	NA
gb|ENV18923.1|ARO:3001731|OXA-275	-0.278296	0.924357	NA
gb|WP_046887417.1|ARO:3006857|CMH-5	0.0488476	0.986703	NA
gb|WP_063864669.1|ARO:3005237|SHV-1b-b	-0.356279	0.903254	NA
gb|WP_111965422.1|ARO:3006253|ACT-58	0	1	NA
gb|WP_111967096.1|ARO:3006257|ACT-62	-0.356279	0.903254	NA
gb|AAB05624.1|ARO:3002956|vanY_in_vanB_cl	-0.115802	0.968484	NA
gb|AAB05628.1|ARO:3002950|vanX_in_vanB_cl	-0.278296	0.924357	NA
gb|AAL36430.1|ARO:3004692|aadA10	-0.356279	0.903254	NA
gb|ACA30422.1|ARO:3002051|CMY-40	-0.278296	0.924357	NA
gb|AFU25647.1|ARO:3001836|ACT-14	-0.278296	0.924357	NA
gb|AIT76092.1|ARO:3002126|CMY-115	-0.356279	0.903254	NA
gb|ASE57902.1|ARO:3003731|fusD	0.224779	0.938863	NA
gb|CAA71322.1|ARO:3000916|TEM-47	-0.356279	0.903254	NA
gb|WP_032608349.1|ARO:3006240|ACT-45	-0.356279	0.903254	NA
gb|WP_047052637.1|ARO:3006250|ACT-55	-0.278296	0.924357	NA
gb|WP_122630837.1|ARO:3006458|CMY-159	-0.356279	0.903254	NA
gb|AAW47922.1|ARO:3001002|TEM-138	-0.356279	0.903254	NA
